# Supplementary material for: 1,7,7-Trimethyl-3-(naphthalen-2-ylcarbon­yl)bi­cyclo­[2.2.1]heptan-2-one
Source: IUCrdata. 2020 Dec 24;5(Pt 12):x201662. doi: 10.1107/S2414314620016624 (PMC9462172; doi:10.1107/S2414314620016624)
Supplement: Supplementary file 1 [file x-05-x201662-sup1.cif]

##############################################################################
#                                                                            #
# This CIF contains the data for a data article accepted for                 #
# publication in IUCrData. It conforms to the requirements of                #
# Notes for Authors for IUCrData, and has been                               #
# peer reviewed under the auspices of IUCrData.                              #
#                                                                            #
# Full details of the Crystallographic Information File format               #
# are given in the paper "The Crystallographic Information File (CIF):       #
# a New Standard Archive File for Crystallography" by S. R. Hall, F. H.      #
# Allen and I. D. Brown [Acta Cryst. (1991), A47, 655-685].                  #
#                                                                            #
# The current version of the core CIF dictionary is obtainable from          #
# ftp://ftp.iucr.org/pub/cif_core.dic.                                       #
#                                                                            #
# Software is freely available for graphical display of the structure(s)     #
# in this CIF. For information consult the CIF software page                 #
# http://www.iucr.org/resources/cif/software.                                #
#                                                                            #
# This file may be used for bona fide research purposes within the           #
# scientific community so long as proper attribution is given to the data    # 
# article from which it was obtained.                                        #
#                                                                            #
##############################################################################
data_I
_database_code_depnum_ccdc_archive 'CCDC 2052026'
_audit_creation_method
;
Olex2 1.2
(compiled 2018.05.29 svn.r3508 for OlexSys, GUI svn.r5506)
;
_journal_date_recd_electronic     2020-12-17
_journal_date_accepted     2020-12-22
_journal_name_full     'IUCrData'
_journal_year     2020
_journal_volume     5
_journal_issue     12
_journal_page_first     0
_journal_page_last     0
_journal_paper_category     HO
_journal_paper_doi     10.1107/S2414314620016624
_journal_coeditor_code     BV4034
_publ_contact_author_name     'Alexander Y. Nazarenko'
_publ_contact_author_address
; Chemistry Department,
  State University of New York, College at Buffalo,
  1300 Elmwood Ave
  Buffalo, NY 14222-1095
  USA
;
_publ_contact_author_email     nazareay@buffalostate.edu
_publ_contact_author_fax     1-716-878-4028
_publ_contact_author_phone     1-716-878-5923
_publ_section_title
;
1,7,7-Trimethyl-3-(naphthalen-2-ylcarbonyl)bicyclo[2.2.1]heptan-2-one
;
loop_
    _publ_author_name
    _publ_author_footnote
    _publ_author_address
    'Bendia, Sabrina' .
;
Laboratoire d'Electrochimie, d'Ing\'enierie Mol\'eculaire et \
 de Catalyse R\'edox (LEIMCR), Facult\'e de Technologie,
 Universit\'e Ferhat Abbas-S\'etif-1,
 S\'etif, 19000 Algeria
;
    'Ouari, Kamel' .
;
Laboratoire d'Electrochimie, d'Ing\'enierie Mol\'eculaire et \
 de Catalyse R\'edox (LEIMCR), Facult\'e de Technologie,
 Universit\'e Ferhat Abbas-S\'etif-1,
 S\'etif, 19000 Algeria
;
    'Ait Ali, Mustapha' .
;
Universit\'e Cadi Ayyad Facult\'e des Sciences Semlalia,
Departement de Chimie
BP 2390, 40001, Marrakech, Morocco
;
    'el Firdousi, Larbi' .
;
Universit\'e Cadi Ayyad Facult\'e des Sciences Semlalia,
Departement de Chimie
BP 2390, 40001, Marrakech, Morocco
;
    'Nazarenko, Alexander Y.' .
;
Chemistry Department,
State University of New York, College at Buffalo,
1300 Elmwood Ave
Buffalo, NY 14222-1095
USA
;
_publ_section_synopsis
;
The title compound, C~21~H~22~O~2~ , crystallizes in its keto-form. The
molecules are connected <i>via</i> weak C---H...O interactions, forming
infinite chains perpendicular to the [001] axis.
;
_chemical_name_systematic
;\
(1<i>R</i>,3<i>S</i>,4<i>R</i>)-1,7,7-Trimethyl-3-(naphthalen-2-\
ylcarbonyl)bicyclo[2.2.1]heptan-2-one
;
_chemical_name_common     '(+)-3-naphthoylcamphor'
_chemical_formula_moiety     'C21 H22 O2'
_chemical_formula_sum     'C21 H22 O2'
_chemical_formula_iupac     'C21 H22 O2'
_chemical_formula_weight     306.38
_chemical_melting_point     399
_chemical_absolute_configuration     ad
_space_group_crystal_system     tetragonal
_space_group_name_H-M_alt     'P 41 21 2'
_space_group_name_Hall     'P 4abw 2nw'
loop_
    _space_group_symop_operation_xyz
    'x, y, z'
    '-x, -y, z+1/2'
    '-y+1/2, x+1/2, z+1/4'
    'y+1/2, -x+1/2, z+3/4'
    '-x+1/2, y+1/2, -z+1/4'
    'x+1/2, -y+1/2, -z+3/4'
    'y, x, -z'
    '-y, -x, -z+1/2'
_cell_length_a     9.5637(3)
_cell_length_b     9.5637(3)
_cell_length_c     36.3395(10)
_cell_angle_alpha     90
_cell_angle_beta     90
_cell_angle_gamma     90
_cell_volume     3323.8(2)
_cell_formula_units_Z     8
_cell_measurement_reflns_used     9853
_cell_measurement_theta_min     4.63
_cell_measurement_theta_max     74.72
_cell_measurement_temperature     173(2)
_exptl_crystal_description     block
_exptl_crystal_colour     colourless
_exptl_crystal_size_max     0.406
_exptl_crystal_size_mid     0.332
_exptl_crystal_size_min     0.172
_exptl_crystal_density_diffrn     1.225
_exptl_crystal_density_meas     ?
_exptl_crystal_density_method     ?
_exptl_crystal_F_000     1312
_exptl_absorpt_coefficient_mu     0.604
_exptl_absorpt_correction_type     multi-scan
_exptl_absorpt_process_details
;
(SADABS; Krause <i>et al.</i>,  2015)
;
_exptl_absorpt_correction_T_min     0.9215
_exptl_absorpt_correction_T_max     1.0000
_diffrn_ambient_temperature     173.15
_diffrn_source     sealedtube
_diffrn_radiation_type     CuK\a
_diffrn_radiation_wavelength     1.54178
_diffrn_measurement_device_type     'Bruker PHOTON-100 CMOS'
_diffrn_measurement_method     '\f and \w scans'
_diffrn_detector_area_resol_mean     10.8
_diffrn_reflns_number     27362
_diffrn_reflns_av_R_equivalents     0.0344
_diffrn_reflns_av_unetI/netI     0.0186
_diffrn_reflns_theta_min     4.781
_diffrn_reflns_theta_max     75.164
_diffrn_reflns_theta_full     67.679
_diffrn_measured_fraction_theta_max     0.989
_diffrn_measured_fraction_theta_full     0.999
_diffrn_reflns_limit_h_min     -11
_diffrn_reflns_limit_h_max     9
_diffrn_reflns_limit_k_min     -11
_diffrn_reflns_limit_k_max     10
_diffrn_reflns_limit_l_min     -43
_diffrn_reflns_limit_l_max     45
_diffrn_standards_number     0
_refine_special_details     ?
_reflns_number_total     3363
_reflns_number_gt     3123
_reflns_threshold_expression     'I > 2\s(I)'
_refine_ls_structure_factor_coef     Fsqd
_refine_ls_matrix_type     full
_refine_ls_R_factor_all     0.0455
_refine_ls_R_factor_gt     0.0424
_refine_ls_wR_factor_gt     0.1080
_refine_ls_wR_factor_ref     0.1102
_refine_ls_goodness_of_fit_ref     1.052
_refine_ls_restrained_S_all     1.052
_refine_ls_number_reflns     3363
_refine_ls_number_parameters     211
_refine_ls_number_restraints     0
_refine_ls_hydrogen_treatment     constr
_refine_ls_weighting_scheme     calc
_refine_ls_weighting_details
              'w=1/[\s^2^(Fo^2^)+(0.0568P)^2^+0.9139P] where P=(Fo^2^+2Fc^2^)/3'
_atom_sites_solution_hydrogens     geom
_atom_sites_solution_primary     dual
_atom_sites_solution_secondary     difmap
_refine_ls_shift/su_max     0.001
_refine_ls_shift/su_mean     0.000
_refine_diff_density_max     0.333
_refine_diff_density_min     -0.164
_refine_ls_extinction_method     none
_refine_ls_extinction_coef     .
_refine_ls_abs_structure_details
;
Flack <i>x</i> determined using 1176 quotients
[(<i>I</i>^+^)-(<i>I</i>^-^)]/[(<i>I</i>^+^)+(<i>I</i>^-^)]
(Parsons et al., 2013)
;
_refine_ls_abs_structure_Flack     -0.04(10)
loop_
    _atom_type_symbol
    _atom_type_description
    _atom_type_scat_dispersion_real
    _atom_type_scat_dispersion_imag
    _atom_type_scat_source
    'C' 'C' 0.0181 0.0091
                         'International Tables Vol C Tables 4.2.6.8 and 6.1.1.4'
    'H' 'H' 0.0000 0.0000
                         'International Tables Vol C Tables 4.2.6.8 and 6.1.1.4'
    'O' 'O' 0.0492 0.0322
                         'International Tables Vol C Tables 4.2.6.8 and 6.1.1.4'
_computing_data_collection
;
APEX2 (Bruker, 2016)
;
_computing_cell_refinement
;
SAINT (Bruker, 2016)
;
_computing_data_reduction
;
SAINT (Bruker, 2016)
;
_computing_structure_solution
;
ShelXT (Sheldrick, 2015a)
;
_computing_structure_refinement
;
ShelXL (Sheldrick, 2015b)
;
_computing_molecular_graphics
;
<i>OLEX2</i> (Dolomanov <i>et al.</i>,  2009); <i>VESTA</i>
(Momma & Izumi, 2011)
;
_computing_publication_material
;
<i>OLEX2</i> (Dolomanov <i>et al.</i>,  2009)
;
loop_
    _atom_site_type_symbol
    _atom_site_label
    _atom_site_fract_x
    _atom_site_fract_y
    _atom_site_fract_z
    _atom_site_U_iso_or_equiv
    _atom_site_adp_type
    _atom_site_calc_flag
    _atom_site_occupancy
    _atom_site_disorder_assembly
    _atom_site_disorder_group
    O O1 0.70347(19) 0.6575(2) 0.64361(5) 0.0464(4) Uani d 1 . .
    O O2 0.5159(2) 0.51669(19) 0.69923(4) 0.0496(5) Uani d 1 . .
    C C1 0.6066(2) 0.5955(2) 0.62993(5) 0.0332(5) Uani d 1 . .
    C C12 0.5164(2) 0.2695(3) 0.69118(6) 0.0365(5) Uani d 1 . .
    C C20 0.4639(2) 0.1076(3) 0.74128(6) 0.0352(5) Uani d 1 . .
    C C2 0.5645(2) 0.4436(2) 0.63805(6) 0.0322(5) Uani d 1 . .
    H H2 0.641392 0.379430 0.630123 0.039 Uiso calc 1 . .
    C C11 0.5318(2) 0.4187(2) 0.67846(6) 0.0361(5) Uani d 1 . .
    C C4 0.4804(2) 0.5150(2) 0.57811(6) 0.0353(5) Uani d 1 . .
    C C21 0.4779(2) 0.2461(3) 0.72708(6) 0.0377(5) Uani d 1 . .
    H H21 0.460193 0.323627 0.742761 0.045 Uiso calc 1 . .
    C C5 0.5053(2) 0.6502(2) 0.60124(6) 0.0367(5) Uani d 1 . .
    C C3 0.4366(2) 0.4255(2) 0.61188(6) 0.0332(5) Uani d 1 . .
    H H3 0.413105 0.326134 0.605939 0.040 Uiso calc 1 . .
    C C7 0.3144(2) 0.5104(3) 0.62806(6) 0.0409(5) Uani d 1 . .
    H H7A 0.299828 0.488296 0.654394 0.049 Uiso calc 1 . .
    H H7B 0.226558 0.492847 0.614409 0.049 Uiso calc 1 . .
    C C15 0.4932(2) -0.0064(3) 0.71753(6) 0.0394(5) Uani d 1 . .
    C C13 0.5416(2) 0.1533(3) 0.66742(6) 0.0387(5) Uani d 1 . .
    H H13 0.565984 0.168661 0.642397 0.046 Uiso calc 1 . .
    C C14 0.5307(2) 0.0201(3) 0.68070(7) 0.0408(5) Uani d 1 . .
    H H14 0.548878 -0.056467 0.664725 0.049 Uiso calc 1 . .
    C C8 0.3638(3) 0.5307(3) 0.54932(7) 0.0499(6) Uani d 1 . .
    H H8A 0.282051 0.574768 0.560714 0.075 Uiso calc 1 . .
    H H8B 0.337812 0.438197 0.539925 0.075 Uiso calc 1 . .
    H H8C 0.397117 0.589021 0.528961 0.075 Uiso calc 1 . .
    C C9 0.6120(3) 0.4631(3) 0.55838(6) 0.0426(6) Uani d 1 . .
    H H9A 0.640885 0.532133 0.539957 0.064 Uiso calc 1 . .
    H H9B 0.591951 0.373884 0.546203 0.064 Uiso calc 1 . .
    H H9C 0.687276 0.450052 0.576340 0.064 Uiso calc 1 . .
    C C19 0.4206(3) 0.0829(3) 0.77769(7) 0.0438(6) Uani d 1 . .
    H H19 0.400420 0.159300 0.793543 0.053 Uiso calc 1 . .
    C C16 0.4805(3) -0.1453(3) 0.73169(8) 0.0496(6) Uani d 1 . .
    H H16 0.501686 -0.223071 0.716425 0.060 Uiso calc 1 . .
    C C6 0.3646(3) 0.6628(3) 0.62289(7) 0.0442(6) Uani d 1 . .
    H H6A 0.379542 0.708616 0.647000 0.053 Uiso calc 1 . .
    H H6B 0.295274 0.717616 0.608703 0.053 Uiso calc 1 . .
    C C10 0.5525(3) 0.7813(3) 0.58164(7) 0.0523(7) Uani d 1 . .
    H H10A 0.565896 0.856496 0.599628 0.078 Uiso calc 1 . .
    H H10B 0.481338 0.809412 0.563703 0.078 Uiso calc 1 . .
    H H10C 0.640935 0.763122 0.568879 0.078 Uiso calc 1 . .
    C C17 0.4383(3) -0.1660(3) 0.76687(8) 0.0537(7) Uani d 1 . .
    H H17 0.429241 -0.258625 0.776009 0.064 Uiso calc 1 . .
    C C18 0.4076(3) -0.0513(3) 0.79021(7) 0.0513(7) Uani d 1 . .
    H H18 0.377741 -0.067775 0.814759 0.062 Uiso calc 1 . .
loop_
    _atom_site_aniso_label
    _atom_site_aniso_U_11
    _atom_site_aniso_U_22
    _atom_site_aniso_U_33
    _atom_site_aniso_U_12
    _atom_site_aniso_U_13
    _atom_site_aniso_U_23
    O1 0.0456(10) 0.0561(11) 0.0375(8) -0.0160(8) -0.0059(7) 0.0023(8)
    O2 0.0678(12) 0.0467(10) 0.0343(8) 0.0024(8) 0.0081(8) 0.0006(7)
    C1 0.0344(11) 0.0380(12) 0.0273(9) -0.0036(9) 0.0034(8) 0.0012(8)
    C12 0.0288(11) 0.0459(13) 0.0350(10) 0.0010(9) -0.0009(9) 0.0071(9)
    C20 0.0255(10) 0.0455(13) 0.0345(10) -0.0012(9) -0.0056(8) 0.0008(9)
    C2 0.0295(10) 0.0364(11) 0.0308(10) 0.0007(9) 0.0018(8) 0.0020(8)
    C11 0.0370(12) 0.0401(12) 0.0311(10) 0.0025(9) 0.0002(9) 0.0040(9)
    C4 0.0310(11) 0.0442(13) 0.0306(10) -0.0031(9) -0.0019(8) 0.0020(9)
    C21 0.0352(11) 0.0427(13) 0.0353(10) 0.0021(10) -0.0015(9) 0.0014(10)
    C5 0.0369(12) 0.0385(12) 0.0347(10) 0.0005(10) -0.0007(9) 0.0052(9)
    C3 0.0290(11) 0.0370(11) 0.0337(10) -0.0032(9) 0.0015(8) -0.0005(9)
    C7 0.0301(11) 0.0519(15) 0.0406(11) 0.0001(10) 0.0035(9) 0.0008(10)
    C15 0.0283(11) 0.0460(13) 0.0439(11) 0.0014(9) -0.0072(9) 0.0020(10)
    C13 0.0353(12) 0.0439(13) 0.0370(11) 0.0023(10) 0.0012(9) 0.0007(10)
    C14 0.0351(12) 0.0441(13) 0.0432(11) 0.0052(10) -0.0010(10) -0.0066(10)
    C8 0.0410(14) 0.0705(18) 0.0381(12) -0.0032(13) -0.0088(10) 0.0036(12)
    C9 0.0380(12) 0.0572(15) 0.0324(10) -0.0050(11) 0.0045(9) -0.0035(10)
    C19 0.0396(13) 0.0527(15) 0.0390(11) -0.0023(11) -0.0045(10) 0.0055(11)
    C16 0.0442(14) 0.0422(14) 0.0625(16) -0.0025(11) -0.0117(12) 0.0047(12)
    C6 0.0416(13) 0.0442(13) 0.0467(13) 0.0101(11) 0.0013(11) 0.0008(11)
    C10 0.0639(18) 0.0459(15) 0.0471(13) -0.0080(13) -0.0071(12) 0.0129(11)
    C17 0.0502(16) 0.0447(14) 0.0662(16) -0.0085(12) -0.0135(13) 0.0198(13)
    C18 0.0438(14) 0.0618(17) 0.0482(13) -0.0051(12) -0.0043(11) 0.0181(12)
_geom_special_details
;
 All esds (except the esd in the dihedral angle between two l.s. planes)
 are estimated using the full covariance matrix.  The cell esds are taken
 into account individually in the estimation of esds in distances, angles
 and torsion angles; correlations between esds in cell parameters are only
 used when they are defined by crystal symmetry.  An approximate (isotropic)
 treatment of cell esds is used for estimating esds involving l.s. planes.
;
loop_
    _geom_bond_atom_site_label_1
    _geom_bond_atom_site_label_2
    _geom_bond_site_symmetry_2
    _geom_bond_distance
    _geom_bond_publ_flag
    O1 C1 . 1.207(3) ?
    O2 C11 . 1.213(3) ?
    C1 C2 . 1.535(3) ?
    C1 C5 . 1.516(3) ?
    C12 C11 . 1.507(3) ?
    C12 C21 . 1.374(3) ?
    C12 C13 . 1.428(3) ?
    C20 C21 . 1.428(3) ?
    C20 C15 . 1.418(3) ?
    C20 C19 . 1.406(3) ?
    C2 H2 . 1.0000 ?
    C2 C11 . 1.521(3) ?
    C2 C3 . 1.559(3) ?
    C4 C5 . 1.560(3) ?
    C4 C3 . 1.554(3) ?
    C4 C8 . 1.537(3) ?
    C4 C9 . 1.531(3) ?
    C21 H21 . 0.9500 ?
    C5 C6 . 1.564(3) ?
    C5 C10 . 1.511(3) ?
    C3 H3 . 1.0000 ?
    C3 C7 . 1.540(3) ?
    C7 H7A . 0.9900 ?
    C7 H7B . 0.9900 ?
    C7 C6 . 1.545(4) ?
    C15 C14 . 1.409(3) ?
    C15 C16 . 1.430(4) ?
    C13 H13 . 0.9500 ?
    C13 C14 . 1.367(4) ?
    C14 H14 . 0.9500 ?
    C8 H8A . 0.9800 ?
    C8 H8B . 0.9800 ?
    C8 H8C . 0.9800 ?
    C9 H9A . 0.9800 ?
    C9 H9B . 0.9800 ?
    C9 H9C . 0.9800 ?
    C19 H19 . 0.9500 ?
    C19 C18 . 1.367(4) ?
    C16 H16 . 0.9500 ?
    C16 C17 . 1.355(4) ?
    C6 H6A . 0.9900 ?
    C6 H6B . 0.9900 ?
    C10 H10A . 0.9800 ?
    C10 H10B . 0.9800 ?
    C10 H10C . 0.9800 ?
    C17 H17 . 0.9500 ?
    C17 C18 . 1.418(4) ?
    C18 H18 . 0.9500 ?
loop_
    _geom_angle_atom_site_label_1
    _geom_angle_atom_site_label_2
    _geom_angle_atom_site_label_3
    _geom_angle_site_symmetry_1
    _geom_angle_site_symmetry_3
    _geom_angle
    _geom_angle_publ_flag
    O1 C1 C2 . . 125.9(2) ?
    O1 C1 C5 . . 127.1(2) ?
    C5 C1 C2 . . 106.96(18) ?
    C21 C12 C11 . . 118.1(2) ?
    C21 C12 C13 . . 119.5(2) ?
    C13 C12 C11 . . 122.31(19) ?
    C15 C20 C21 . . 118.3(2) ?
    C19 C20 C21 . . 121.5(2) ?
    C19 C20 C15 . . 120.1(2) ?
    C1 C2 H2 . . 109.5 ?
    C1 C2 C3 . . 101.15(16) ?
    C11 C2 C1 . . 112.83(18) ?
    C11 C2 H2 . . 109.5 ?
    C11 C2 C3 . . 114.20(17) ?
    C3 C2 H2 . . 109.5 ?
    O2 C11 C12 . . 121.90(19) ?
    O2 C11 C2 . . 120.4(2) ?
    C12 C11 C2 . . 117.72(19) ?
    C3 C4 C5 . . 94.14(16) ?
    C8 C4 C5 . . 113.4(2) ?
    C8 C4 C3 . . 113.29(19) ?
    C9 C4 C5 . . 113.31(19) ?
    C9 C4 C3 . . 114.39(19) ?
    C9 C4 C8 . . 108.02(19) ?
    C12 C21 C20 . . 121.3(2) ?
    C12 C21 H21 . . 119.4 ?
    C20 C21 H21 . . 119.4 ?
    C1 C5 C4 . . 100.46(18) ?
    C1 C5 C6 . . 103.31(18) ?
    C4 C5 C6 . . 101.74(18) ?
    C10 C5 C1 . . 114.8(2) ?
    C10 C5 C4 . . 118.64(19) ?
    C10 C5 C6 . . 115.5(2) ?
    C2 C3 H3 . . 114.4 ?
    C4 C3 C2 . . 102.03(16) ?
    C4 C3 H3 . . 114.4 ?
    C7 C3 C2 . . 107.70(17) ?
    C7 C3 C4 . . 102.45(18) ?
    C7 C3 H3 . . 114.4 ?
    C3 C7 H7A . . 111.3 ?
    C3 C7 H7B . . 111.3 ?
    C3 C7 C6 . . 102.44(18) ?
    H7A C7 H7B . . 109.2 ?
    C6 C7 H7A . . 111.3 ?
    C6 C7 H7B . . 111.3 ?
    C20 C15 C16 . . 118.6(2) ?
    C14 C15 C20 . . 119.4(2) ?
    C14 C15 C16 . . 122.0(2) ?
    C12 C13 H13 . . 120.0 ?
    C14 C13 C12 . . 120.0(2) ?
    C14 C13 H13 . . 120.0 ?
    C15 C14 H14 . . 119.3 ?
    C13 C14 C15 . . 121.5(2) ?
    C13 C14 H14 . . 119.3 ?
    C4 C8 H8A . . 109.5 ?
    C4 C8 H8B . . 109.5 ?
    C4 C8 H8C . . 109.5 ?
    H8A C8 H8B . . 109.5 ?
    H8A C8 H8C . . 109.5 ?
    H8B C8 H8C . . 109.5 ?
    C4 C9 H9A . . 109.5 ?
    C4 C9 H9B . . 109.5 ?
    C4 C9 H9C . . 109.5 ?
    H9A C9 H9B . . 109.5 ?
    H9A C9 H9C . . 109.5 ?
    H9B C9 H9C . . 109.5 ?
    C20 C19 H19 . . 120.1 ?
    C18 C19 C20 . . 119.8(3) ?
    C18 C19 H19 . . 120.1 ?
    C15 C16 H16 . . 120.0 ?
    C17 C16 C15 . . 120.1(3) ?
    C17 C16 H16 . . 120.0 ?
    C5 C6 H6A . . 110.8 ?
    C5 C6 H6B . . 110.8 ?
    C7 C6 C5 . . 104.83(19) ?
    C7 C6 H6A . . 110.8 ?
    C7 C6 H6B . . 110.8 ?
    H6A C6 H6B . . 108.9 ?
    C5 C10 H10A . . 109.5 ?
    C5 C10 H10B . . 109.5 ?
    C5 C10 H10C . . 109.5 ?
    H10A C10 H10B . . 109.5 ?
    H10A C10 H10C . . 109.5 ?
    H10B C10 H10C . . 109.5 ?
    C16 C17 H17 . . 119.6 ?
    C16 C17 C18 . . 120.8(3) ?
    C18 C17 H17 . . 119.6 ?
    C19 C18 C17 . . 120.6(2) ?
    C19 C18 H18 . . 119.7 ?
    C17 C18 H18 . . 119.7 ?
loop_
    _geom_torsion_atom_site_label_1
    _geom_torsion_atom_site_label_2
    _geom_torsion_atom_site_label_3
    _geom_torsion_atom_site_label_4
    _geom_torsion_site_symmetry_1
    _geom_torsion_site_symmetry_2
    _geom_torsion_site_symmetry_3
    _geom_torsion_site_symmetry_4
    _geom_torsion
    _geom_torsion_publ_flag
    O1 C1 C2 C11 . . . . 58.5(3) ?
    O1 C1 C2 C3 . . . . -179.1(2) ?
    O1 C1 C5 C4 . . . . 144.2(2) ?
    O1 C1 C5 C6 . . . . -110.9(3) ?
    O1 C1 C5 C10 . . . . 15.7(3) ?
    C1 C2 C11 O2 . . . . 13.1(3) ?
    C1 C2 C11 C12 . . . . -168.51(19) ?
    C1 C2 C3 C4 . . . . 35.2(2) ?
    C1 C2 C3 C7 . . . . -72.2(2) ?
    C1 C5 C6 C7 . . . . -73.3(2) ?
    C12 C13 C14 C15 . . . . 0.8(4) ?
    C20 C15 C14 C13 . . . . 1.0(3) ?
    C20 C15 C16 C17 . . . . 1.4(4) ?
    C20 C19 C18 C17 . . . . 0.4(4) ?
    C2 C1 C5 C4 . . . . -34.7(2) ?
    C2 C1 C5 C6 . . . . 70.1(2) ?
    C2 C1 C5 C10 . . . . -163.2(2) ?
    C2 C3 C7 C6 . . . . 68.6(2) ?
    C11 C12 C21 C20 . . . . -178.8(2) ?
    C11 C12 C13 C14 . . . . 177.8(2) ?
    C11 C2 C3 C4 . . . . 156.71(18) ?
    C11 C2 C3 C7 . . . . 49.3(2) ?
    C4 C5 C6 C7 . . . . 30.5(2) ?
    C4 C3 C7 C6 . . . . -38.6(2) ?
    C21 C12 C11 O2 . . . . 2.6(3) ?
    C21 C12 C11 C2 . . . . -175.8(2) ?
    C21 C12 C13 C14 . . . . -1.6(3) ?
    C21 C20 C15 C14 . . . . -1.9(3) ?
    C21 C20 C15 C16 . . . . 179.5(2) ?
    C21 C20 C19 C18 . . . . 179.6(2) ?
    C5 C1 C2 C11 . . . . -122.51(19) ?
    C5 C1 C2 C3 . . . . -0.1(2) ?
    C5 C4 C3 C2 . . . . -55.30(19) ?
    C5 C4 C3 C7 . . . . 56.14(19) ?
    C3 C2 C11 O2 . . . . -101.7(3) ?
    C3 C2 C11 C12 . . . . 76.7(3) ?
    C3 C4 C5 C1 . . . . 54.17(19) ?
    C3 C4 C5 C6 . . . . -51.94(19) ?
    C3 C4 C5 C10 . . . . -179.9(2) ?
    C3 C7 C6 C5 . . . . 4.6(2) ?
    C15 C20 C21 C12 . . . . 1.1(3) ?
    C15 C20 C19 C18 . . . . 0.4(3) ?
    C15 C16 C17 C18 . . . . -0.6(4) ?
    C13 C12 C11 O2 . . . . -176.8(2) ?
    C13 C12 C11 C2 . . . . 4.8(3) ?
    C13 C12 C21 C20 . . . . 0.6(3) ?
    C14 C15 C16 C17 . . . . -177.2(2) ?
    C8 C4 C5 C1 . . . . 171.77(19) ?
    C8 C4 C5 C6 . . . . 65.7(2) ?
    C8 C4 C5 C10 . . . . -62.3(3) ?
    C8 C4 C3 C2 . . . . -172.96(19) ?
    C8 C4 C3 C7 . . . . -61.5(2) ?
    C9 C4 C5 C1 . . . . -64.6(2) ?
    C9 C4 C5 C6 . . . . -170.76(18) ?
    C9 C4 C5 C10 . . . . 61.3(3) ?
    C9 C4 C3 C2 . . . . 62.6(2) ?
    C9 C4 C3 C7 . . . . 174.07(19) ?
    C19 C20 C21 C12 . . . . -178.1(2) ?
    C19 C20 C15 C14 . . . . 177.3(2) ?
    C19 C20 C15 C16 . . . . -1.3(3) ?
    C16 C15 C14 C13 . . . . 179.6(2) ?
    C16 C17 C18 C19 . . . . -0.3(4) ?
    C10 C5 C6 C7 . . . . 160.4(2) ?
loop_
    _geom_hbond_atom_site_label_D
    _geom_hbond_atom_site_label_H
    _geom_hbond_atom_site_label_A
    _geom_hbond_site_symmetry_A
    _geom_hbond_distance_DH
    _geom_hbond_distance_HA
    _geom_hbond_distance_DA
    _geom_hbond_angle_DHA
    C13 H13 O1 5_646 0.95 2.57 3.296(3) 134
    C16 H16 O2 1_545 0.95 2.57 3.458(3) 156
_shelx_space_group_comment
;
The symmetry employed for this shelxl refinement is uniquely defined
by the following loop, which should always be used as a source of
symmetry information in preference to the above space-group names.
They are only intended as comments.
;
_shelx_estimated_absorpt_T_min     ?
_shelx_estimated_absorpt_T_max     ?
_shelx_hkl_file
;
   1   0   0   -3.92    0.33   3
  -1   0   0   -4.55    0.33   3
  -1   0   0   -4.96    0.33   3
   0   1   0   -3.94    0.36   3
   1  -1   0 1133.12   33.06   3
  -1   1   0 1115.54   32.90   3
  -1  -1   0 1187.70   32.79   3
   1  -2   0    0.63    0.14   3
  -2  -1   0    0.78    0.10   3
  -2  -1   0    0.84    0.11   3
  -1   2   0    0.72    0.16   3
  -2   0   0 9536.62  278.57   3
   0   2   0 9999.99  278.89   3
   2  -1   0    1.09    0.22   3
  -2   1   0    0.75    0.13   3
   2  -1   0    0.65    0.13   3
   1   2   0    0.62    0.11   3
  -1  -2   0    0.97    0.15   3
   2  -2   0  238.87    7.04   3
   2  -2   0  239.72    7.06   3
  -2  -2   0  250.81    6.92   3
  -2   2   0  231.31    7.05   3
   2  -3   0   51.24    1.83   3
  -3  -2   0   57.07    1.65   3
  -2   3   0   54.93    1.95   3
  -3  -1   0    1.73    0.19   3
   1  -3   0    1.75    0.31   3
  -1   3   0    1.93    0.35   3
  -3  -1   0    1.69    0.19   3
   3   0   0   -0.11    0.11   3
  -3   0   0   -0.14    0.14   3
  -3   0   0   -0.05    0.10   3
   0  -3   0   -0.12    0.15   3
  -1  -3   0    1.57    0.24   3
   3  -1   0    1.91    0.30   3
  -3   2   0   60.14    2.01   3
  -2  -3   0   57.94    1.82   3
   3  -2   0   57.86    1.94   3
   3  -3   0  232.04    6.95   3
  -3   3   0  227.69    7.04   3
  -3  -3   0  234.62    6.74   3
  -4  -3   0    4.80    0.36   3
  -3   4   0    3.86    0.58   1
   3  -4   0    4.65    0.85   3
  -4  -3   0    4.68    0.62   1
  -4  -2   0   11.98    0.51   3
   2  -4   0   12.61    0.82   3
  -4  -1   0   54.20    1.70   3
  -4  -1   0   55.08    1.71   3
   1  -4   0   54.04    1.88   3
   0  -4   0  689.35   19.73   3
  -4   0   0  676.85   19.64   3
  -1  -4   0   51.20    1.74   3
   4  -1   0   53.19    1.74   3
  -2  -4   0   12.18    0.61   3
  -3  -4   0    3.36    0.46   1
  -3  -4   0    4.49    0.41   3
  -4   3   0    5.47    0.55   1
  -4  -4   0  112.58    3.50   1
  -4   4   0  112.26    3.49   1
  -4  -4   0  109.30    3.49   8
  -4  -4   0  115.21    3.43   3
  -5  -4   0    0.02    0.40   1
  -5  -4   0    0.40    0.30   3
  -5  -4   0    0.34    0.51   8
  -4   5   0    0.42    0.80   6
  -4   5   0    0.06    0.38   1
  -5  -3   0   21.72    0.84   3
  -5  -3   0   22.99    1.04   1
  -3   5   0   21.69    1.04   1
  -5  -2   0    3.41    0.46   1
  -2   5   0    4.09    0.46   1
  -5  -2   0    3.14    0.36   3
   2  -5   0    3.29    0.57   3
  -5  -1   0   12.25    0.70   3
  -5  -1   0   12.18    0.75   1
  -1   5   0   10.91    0.75   1
   1  -5   0   12.07    0.88   3
   0  -5   0    0.11    0.33   3
  -5   0   0    0.79    0.32   1
  -5   1   0   10.63    0.68   1
  -1  -5   0   12.57    0.75   3
  -1  -5   0    9.23    0.75   8
   1   5   0   10.38    0.73   1
  -5   2   0    2.41    0.39   1
  -2  -5   0    3.37    0.53   3
  -2  -5   0    2.63    0.44   1
  -2  -5   0    2.44    0.40   8
  -3  -5   0   22.83    1.00   8
  -3  -5   0   21.70    1.05   1
  -3  -5   0   23.41    1.03   3
  -5   3   0   21.47    0.99   1
  -4  -5   0    0.49    0.39   1
  -4  -5   0    0.25    0.40   8
  -4  -5   0   -0.06    0.36   3
  -5   4   0    0.77    0.41   1
  -5   4   0    0.41    0.63   6
  -5  -5   0   36.17    1.62   7
  -5   5   0   38.20    1.48   1
  -5   5   0   36.30    1.76   6
  -5  -5   0   36.19    1.51   8
  -5  -5   0   36.33    1.75   2
  -5  -5   0   36.61    1.50   1
  -5   6   0    0.86    0.46   1
  -6  -5   0    0.78    0.48   1
  -6  -5   0    0.40    0.61   8
  -6  -5   0    0.02    0.57   7
  -6  -4   0  118.58    3.78   1
  -6  -4   0  114.96    3.83   7
  -4   6   0  121.63    3.77   1
  -6  -3   0    7.37    0.77   1
  -3   6   0    6.77    0.79   1
  -2   6   0    1.27    0.43   1
  -6  -2   0    0.98    0.41   1
   1  -6   0    0.97    0.47   8
   1  -6   0    1.19    0.67   3
  -1   6   0    1.14    0.43   1
  -6  -1   0    1.48    0.37   1
   0  -6   0  190.21    5.82   4
   0   6   0  198.76    5.81   1
  -6   0   0  194.55    5.83   1
   0  -6   0  197.46    5.82   8
   0  -6   0  189.76    6.11   3
  -1  -6   0    0.96    0.40   8
  -1  -6   0    1.47    0.52   3
  -6   1   0    0.55    0.37   1
  -1  -6   0    1.33    0.49   4
  -6   1   0    0.72    0.53   6
   1   6   0    2.29    0.46   1
  -2  -6   0    1.75    0.55   4
  -2  -6   0    0.97    0.40   8
  -2  -6   0    0.34    0.48   3
  -6   2   0    1.85    0.56   6
  -2  -6   0    0.83    0.44   1
  -6   2   0    0.48    0.38   1
   2   6   0    0.05    0.44   1
  -3  -6   0    8.72    1.05   4
  -3  -6   0    8.32    0.95   2
  -3  -6   0    6.93    0.77   7
  -6   3   0    7.01    0.72   1
  -6   3   0    6.65    0.97   6
  -3  -6   0    6.94    0.69   8
  -3  -6   0    7.26    0.77   1
  -4  -6   0  116.43    3.72   8
  -4  -6   0  117.30    3.77   7
  -6   4   0  114.11    3.72   1
  -4  -6   0  119.86    3.82   2
  -6   4   0  119.44    3.82   6
  -4  -6   0  115.83    3.72   1
  -5  -6   0    1.01    0.57   7
  -6   5   0    0.57    0.62   6
  -5  -6   0   -0.08    0.47   8
  -5  -6   0   -0.04    0.52   1
  -5  -6   0    0.13    0.58   2
  -6   5   0    0.93    0.44   1
  -6  -6   0  183.81    5.71   7
  -6  -6   0  183.46    5.75   2
  -6  -6   0  188.38    5.72   1
  -6  -6   0  188.09    5.73   8
  -6   6   0  184.65    5.71   1
  -7  -6   0    1.09    0.60   1
  -7  -6   0   -0.39    0.59   7
   6  -7   0    0.40    0.56   4
  -6   7   0    0.36    0.51   1
  -7  -5   0    7.04    0.83   7
  -5   7   0    7.41    0.97   1
   5  -7   0    9.39    0.98   4
  -7  -5   0    8.29    1.03   1
  -4   7   0  104.97    3.47   1
   4  -7   0  106.85    3.46   4
  -7  -4   0  107.56    3.49   1
  -3   7   0   41.82    1.73   1
  -7  -3   0   41.85    1.72   1
   3  -7   0   43.79    1.70   4
  -2   7   0   59.76    2.15   1
  -7  -2   0   60.49    2.16   1
   2  -7   0   58.74    2.11   4
   1  -7   0    0.39    0.51   8
   1  -7   0   -0.30    0.41   4
  -7  -1   0    0.69    0.43   1
  -7  -1   0    0.44    0.59   6
  -1   7   0    0.78    0.48   1
   1  -7   0    0.61    0.64   2
   0  -7   0   -0.35    0.65   7
   0  -7   0    0.83    0.45   8
  -7   0   0    0.19    0.50   6
  -7   0   0   -0.41    0.37   1
   0  -7   0   -0.49    0.47   2
   0   7   0    0.03    0.43   1
   0  -7   0    0.31    0.42   4
  -7   1   0    0.07    0.51   6
  -1  -7   0    0.43    0.49   2
  -7   1   0    0.06    0.42   1
  -1  -7   0    0.33    0.40   4
  -1  -7   0    0.43    0.37   8
   1   7   0    0.17    0.47   1
  -1  -7   0    0.18    0.61   7
  -2  -7   0   61.42    2.21   7
  -7   2   0   58.17    2.19   6
  -2  -7   0   56.27    2.11   4
   2   7   0   59.88    2.08   1
  -2  -7   0   57.80    2.09   8
  -7   2   0   58.51    2.08   1
  -2  -7   0   57.54    2.18   2
  -3  -7   0   42.98    1.75   4
  -3  -7   0   42.68    1.76   2
  -3  -7   0   42.96    1.68   8
  -7   3   0   39.86    1.66   1
  -7   3   0   41.58    1.78   6
  -3  -7   0   38.76    1.73   7
   3   7   0   40.36    1.66   1
  -4  -7   0   92.40    3.39   7
  -4  -7   0  107.48    3.47   2
  -7   4   0  103.92    3.40   1
  -4  -7   0  105.16    3.41   8
  -7   4   0  105.04    3.46   6
   4   7   0  105.79    3.40   1
  -4  -7   0  106.79    3.41   1
  -5  -7   0    7.51    0.99   2
  -5  -7   0    8.57    1.10   1
  -5  -7   0    8.64    0.93   8
  -7   5   0    7.21    0.81   6
  -7   5   0    7.89    0.95   1
  -5  -7   0    8.14    0.96   7
  -6  -7   0    1.23    0.50   8
  -6  -7   0   -0.19    0.54   7
  -6  -7   0    0.38    0.57   1
  -6  -7   0    0.08    0.53   2
  -7   6   0    0.27    0.50   1
  -7  -7   0   -0.03    0.46   7
  -7  -7   0    0.62    0.69   2
  -7   7   0    1.11    0.58   1
  -7   8   0   16.32    1.33   1
  -8  -7   0   17.41    1.03   7
  -6   8   0   62.97    2.35   1
  -8  -6   0   63.03    2.36   1
   6  -8   0   62.84    2.25   4
  -5   8   0   92.59    3.12   1
   5  -8   0   90.81    3.05   4
  -8  -5   0   92.78    3.14   1
   4  -8   0   75.69    2.61   4
  -4   8   0   75.50    2.63   1
  -8  -4   0   73.93    2.62   1
   3  -8   0    0.21    0.52   4
  -8  -3   0    0.88    0.50   1
   2  -8   0    9.81    0.88   4
  -8  -2   0   10.75    1.00   1
  -2   8   0   10.36    1.10   1
  -8  -1   0    3.81    0.70   6
   1  -8   0    3.72    0.52   4
   1  -8   0    3.05    0.62   8
  -8  -1   0    4.12    0.56   1
  -1   8   0    1.91    0.66   1
   1  -8   0    2.77    0.66   2
   0  -8   0   11.05    0.92   4
   0  -8   0   10.93    0.97   8
   0  -8   0   11.62    1.09   2
   0   8   0   12.91    1.09   1
  -8   0   0    9.77    0.88   1
  -8   0   0   12.52    1.11   6
   0  -8   0    9.50    1.18   7
  -8   1   0    3.75    0.61   6
  -1  -8   0    4.01    0.65   7
  -1  -8   0    3.51    0.55   8
  -1  -8   0    4.11    0.58   4
   1   8   0    3.94    0.62   1
  -8   1   0    3.52    0.55   1
  -1  -8   0    3.32    0.61   2
  -8   2   0   10.05    1.05   6
  -2  -8   0    9.25    0.92   8
  -8   2   0    9.67    0.89   1
  -2  -8   0    8.63    0.95   4
  -2  -8   0    8.82    0.98   7
   2   8   0    8.98    1.05   1
  -2  -8   0    9.08    0.98   2
  -3  -8   0    0.97    0.60   4
  -8   3   0    0.07    0.58   6
  -3  -8   0   -0.25    0.45   8
   3   8   0    0.75    0.59   1
  -3  -8   0    0.28    0.53   7
  -8   3   0    0.55    0.47   1
  -3  -8   0    1.11    0.52   2
  -8   4   0   73.50    2.68   6
  -4  -8   0   74.72    2.66   2
  -4  -8   0   75.15    2.59   8
  -8   4   0   76.74    2.64   1
  -4  -8   0   73.45    2.61   7
  -8   5   0   92.01    3.05   1
  -5  -8   0   87.81    3.05   2
  -5  -8   0   88.30    3.00   7
  -5  -8   0   90.75    3.01   8
  -6  -8   0   58.41    2.13   7
  -6  -8   0   59.19    2.17   8
  -8   6   0   63.18    2.27   1
  -6  -8   0   62.24    2.20   2
  -7  -8   0   17.78    1.13   2
  -7  -8   0   16.66    0.94   7
  -8   7   0   18.17    1.19   1
  -8  -8   0   38.87    1.45   7
   7  -9   0    1.81    0.55   5
   6  -9   0   -0.12    0.58   4
   5  -9   0    0.39    0.41   4
  -9  -5   0    0.15    0.71   1
   4  -9   0    4.63    0.52   4
  -9  -4   0    4.39    0.62   1
  -9  -3   0   14.34    1.09   1
   3  -9   0   14.96    1.01   4
   3  -9   0   15.38    1.18   5
  -9  -2   0   43.58    1.82   1
   2  -9   0   42.32    1.70   4
   1  -9   0    1.10    0.61   2
   1  -9   0    0.70    0.63   8
  -9  -1   0   -0.38    0.50   1
   1  -9   0    1.47    0.45   4
  -9  -1   0    0.56    0.61   6
  -9   0   0    0.04    0.52   1
   0  -9   0    0.58    0.52   8
   0  -9   0   -0.31    0.48   2
   0  -9   0    1.05    0.52   4
   0  -9   0   -0.15    0.67   7
  -9   0   0    0.43    0.56   6
  -9   1   0   -0.32    0.49   6
  -1  -9   0   -0.29    0.48   4
  -1  -9   0    0.19    0.45   8
  -9   1   0    0.67    0.49   1
  -1  -9   0    1.29    0.58   7
  -1  -9   0    0.70    0.49   2
  -2  -9   0   39.66    1.64   8
  -2  -9   0   40.76    1.74   2
  -9   2   0   38.56    1.70   1
  -2  -9   0   40.68    1.70   4
  -9   2   0   41.90    1.75   6
  -2  -9   0   40.74    1.70   7
  -3  -9   0   13.74    1.10   4
  -3  -9   0   14.69    1.06   7
  -9   3   0   15.23    1.03   1
  -9   3   0   14.47    1.08   6
  -3  -9   0   15.59    1.01   8
  -3  -9   0   16.67    1.07   2
  -4  -9   0    6.66    0.81   7
  -9   4   0    3.90    0.63   1
  -9   4   0    5.76    0.74   6
  -4  -9   0    3.90    0.57   2
  -4  -9   0    3.68    0.57   8
  -5  -9   0   -0.29    0.39   2
  -5  -9   0   -0.01    0.37   7
  -5  -9   0    0.19    0.46   8
  -9   5   0    0.92    0.54   1
  -6  -9   0    0.57    0.39   7
  -6  -9   0    1.18    0.52   8
  -6  -9   0   -0.29    0.38   2
  -9   6   0    0.24    0.51   1
  -7  -9   0    1.09    0.39   7
   5 -10   0    1.52    0.50   4
 -10  -4   0    3.71    0.64   1
   4 -10   0    3.32    0.45   4
   3 -10   0    4.31    0.51   4
 -10  -3   0    4.71    0.64   1
 -10  -2   0   -0.10    0.56   1
   2 -10   0    0.71    0.43   4
 -10  -1   0    5.43    0.67   1
   1 -10   0    6.21    0.74   4
 -10  -1   0    5.96    0.65   6
 -10   0   0   -0.04    0.50   6
   0 -10   0   -0.12    0.58   7
   0 -10   0    0.51    0.51   2
   0 -10   0    0.24    0.55   8
 -10   0   0   -0.44    0.44   1
   0 -10   0   -0.51    0.38   4
  -1 -10   0    5.74    0.65   7
 -10   1   0    6.71    0.85   1
  -1 -10   0    5.62    0.78   2
  -1 -10   0    5.90    0.84   8
 -10   1   0    6.35    0.87   6
  -1 -10   0    7.69    0.78   4
  -2 -10   0    1.03    0.42   2
 -10   2   0    0.11    0.45   1
 -10   2   0    0.76    0.48   6
  -2 -10   0    1.16    0.42   7
  -2 -10   0    1.65    0.46   4
  -2 -10   0    0.55    0.45   8
  -3 -10   0    4.21    0.52   2
  -3 -10   0    4.00    0.63   4
 -10   3   0    4.09    0.56   1
  -3 -10   0    5.72    0.74   7
  -3 -10   0    5.33    0.75   8
  -4 -10   0    2.67    0.49   8
  -4 -10   0    4.59    0.64   7
  -4 -10   0    3.01    0.43   2
 -10   4   0    3.57    0.63   1
  -5 -10   0    1.44    0.35   7
  -5 -10   0    0.52    0.38   2
  -5 -10   0    1.35    0.44   8
  -6 -10   0    3.77    0.52   7
  -6 -10   0    4.37    0.65   2
   3 -11   0    4.75    0.61   4
   2 -11   0    0.97    0.39   4
   1 -11   0   -0.11    0.38   4
 -11  -1   0   -0.06    0.54   1
   0 -11   0   -0.40    0.34   4
 -11   0   0   -0.19    0.52   1
   0 -11   0    0.17    0.50   2
  -1 -11   0    0.06    0.37   4
  -1 -11   0    0.20    0.50   7
 -11   1   0    0.76    0.49   1
  -1 -11   0   -0.29    0.39   2
  -1 -11   0    0.82    0.55   8
  -2 -11   0    1.39    0.35   2
  -2 -11   0    1.19    0.43   7
  -2 -11   0    1.37    0.55   4
 -11   2   0    0.92    0.56   1
  -2 -11   0    0.71    0.45   8
  -3 -11   0    4.85    0.61   8
  -3 -11   0    4.56    0.61   7
  -3 -11   0    4.04    0.55   2
  -4 -11   0    1.83    0.34   7
  -4 -11   0    1.23    0.37   2
   0  -1  -1   17.74    0.59   3
  -1   0  -1   18.11    0.56   3
   0   1  -1   19.10    0.60   3
   1   0  -1   18.18    0.57   3
  -1   0  -1   16.96    0.56   3
   1   0  -1   18.80    0.58   3
   0   1   1   18.03    0.59   3
   0  -1   1   17.98    0.59   3
   1   0   1   17.85    0.55   3
  -1   0   1   18.65    0.58   3
   1   0   1   18.32    0.56   3
   1   1  -1  116.15    3.22   3
   1  -1  -1  107.20    3.28   3
   1  -1  -1  109.74    3.27   3
   1   1  -1  108.69    3.22   3
  -1  -1  -1  114.50    3.20   3
  -1   1  -1  112.22    3.28   3
  -1   1   1  113.30    3.28   3
   1  -1   1  110.26    3.27   3
  -1  -1   1  111.71    3.23   3
  -2  -1  -1   53.30    1.61   3
  -1   2  -1   56.99    1.77   3
  -2  -1  -1   55.91    1.62   3
   1  -2  -1   54.97    1.74   3
  -2  -1   1   55.71    1.65   3
  -2  -1   1   57.94    1.66   3
   1  -2   1   57.21    1.75   3
  -1   2   1   53.77    1.75   3
   0  -2  -1  543.22   15.20   3
   2   0  -1  517.90   15.16   3
   0   2  -1  548.98   15.21   3
   2   0  -1  549.02   15.16   3
  -2   0  -1  538.01   15.17   3
  -2   0  -1  516.03   15.18   3
   0  -2   1  530.69   15.20   3
  -2   0   1  526.34   15.21   3
   0   2   1  541.29   15.20   3
  -2   0   1  501.94   15.16   3
   2   0   1  514.87   15.13   3
  -2   1  -1   55.14    1.72   3
   2  -1  -1   53.45    1.71   3
   2  -1  -1   56.44    1.73   3
   1   2  -1   55.34    1.67   3
  -1  -2  -1   56.48    1.67   3
   2  -1   1   54.94    1.71   3
  -2   1   1   55.80    1.73   3
   2  -1   1   55.91    1.72   3
   1   2   1   57.97    1.64   3
  -1  -2   1   53.80    1.68   3
   2  -2  -1  180.66    5.30   3
   2  -2  -1  177.59    5.33   3
  -2  -2  -1  181.34    5.17   3
  -2   2  -1  173.77    5.32   3
  -2   2   1  179.70    5.33   3
  -2  -2   1  174.82    5.19   3
   2  -2   1  185.85    5.31   3
  -3  -2  -1   21.89    0.70   3
   2  -3  -1   22.04    1.08   3
   2  -3  -1   21.79    0.91   3
  -2   3  -1   22.34    1.06   3
  -3  -2   1   21.88    0.74   3
   2  -3   1   21.79    0.93   3
  -2   3   1   18.72    1.08   3
  -3  -1  -1  459.17   12.86   3
  -1   3  -1  412.71   13.03   3
  -3  -1  -1  450.57   12.86   3
   1  -3  -1  445.36   13.01   3
  -1   3   1  518.14   13.15   3
  -3  -1   1  434.27   12.88   3
   1  -3   1  433.24   13.01   3
  -3  -1   1  439.53   12.89   3
   0  -3  -1    0.26    0.14   3
  -3   0  -1    0.18    0.12   3
   3   0   1    0.29    0.09   3
   0  -3   1    0.24    0.15   3
  -3   0   1    0.22    0.14   3
   3   0   1    0.53    0.14   3
  -3   0   1    0.21    0.12   3
  -1  -3  -1  453.82   13.08   3
   3  -1  -1  454.70   13.10   3
  -1  -3   1  455.52   13.09   3
  -3   1   1  450.37   13.12   3
   3  -1   1  455.19   13.08   3
   3  -2  -1   20.35    0.89   3
  -2  -3  -1   20.47    0.74   3
  -3   2  -1   19.42    0.93   3
  -2  -3   1   21.29    0.77   3
  -3   2   1   21.96    0.99   3
   3  -2   1   22.26    0.90   3
   3  -3  -1    3.18    0.55   3
  -3  -3  -1    2.29    0.25   3
  -3   3  -1    2.76    0.60   3
  -3   3   1    2.08    0.53   3
  -3  -3   1    2.76    0.29   3
   3  -3   1    3.16    0.63   3
  -4  -3  -1   43.69    1.34   3
  -3   4  -1   44.04    1.52   1
   3  -4  -1   43.13    1.77   3
  -4  -3  -1   42.93    1.51   1
  -3   4   1   39.14    1.48   1
   3  -4   1   42.69    1.78   3
  -4  -3   1   39.80    1.51   1
  -4  -3   1   40.37    1.38   3
  -4  -2  -1    4.61    0.28   3
  -4  -2   1    4.28    0.33   3
   2  -4   1    4.31    0.63   3
  -4  -1  -1   36.40    1.20   3
   1  -4  -1   36.42    1.41   3
  -4  -1  -1   37.04    1.21   3
  -4  -1   1   38.08    1.23   3
   1  -4   1   37.75    1.41   3
  -4  -1   1   37.54    1.25   3
  -4   0  -1   13.71    0.62   3
   0  -4  -1   12.33    0.66   3
   0  -4   1   12.90    0.67   3
  -4   0   1   12.35    0.58   3
  -4   0   1   12.22    0.65   3
  -1  -4  -1   37.01    1.31   3
  -4   1  -1   37.29    1.37   3
   4  -1  -1   36.88    1.34   3
   4  -1   1   38.53    1.32   3
  -1  -4   1   35.46    1.32   3
  -2  -4  -1    4.14    0.40   3
  -2  -4   1    5.07    0.43   3
  -3  -4  -1   42.34    1.41   3
  -4   3  -1   40.61    1.46   1
  -4   3   1   41.56    1.47   1
  -3  -4   1   42.73    1.45   3
  -3  -4   1   41.69    1.51   1
  -4  -4  -1    0.78    0.39   1
  -4  -4  -1    0.02    0.23   3
  -4   4  -1   -0.09    0.33   1
  -4  -4  -1    0.04    0.41   8
  -4  -4   1    0.82    0.36   1
  -4   4   1    0.75    0.37   1
  -4  -4   1    0.29    0.43   8
  -5  -4  -1   41.34    1.39   3
  -5  -4  -1   43.62    1.66   8
  -4   5  -1   41.35    1.60   1
  -5  -4  -1   43.00    1.61   1
  -4   5  -1   46.03    2.01   6
  -5  -4   1   42.20    1.58   1
  -5  -4   1   40.94    1.50   3
  -5  -4   1   42.20    1.65   8
  -4   5   1   36.56    1.95   6
  -4   5   1   43.01    1.60   1
  -5  -3  -1   35.88    1.13   3
  -5  -3  -1   34.88    1.35   1
  -3   5  -1   32.05    1.33   1
  -5  -3   1   34.44    1.34   1
  -3   5   1   33.25    1.36   1
  -5  -3   1   34.09    1.21   3
  -2   5  -1   59.66    2.05   1
  -5  -2  -1   62.85    1.91   3
  -5  -2  -1   59.69    2.05   1
   2  -5  -1   62.73    2.36   3
  -5  -2   1   61.90    2.06   1
  -5  -2   1   60.45    1.96   3
  -2   5   1   60.55    2.06   1
   2  -5   1   63.97    2.38   3
  -1   5  -1  205.44    6.38   1
  -5  -1  -1  220.44    6.36   3
   1  -5  -1  227.06    6.62   3
  -5  -1  -1  211.41    6.39   1
  -5  -1   1  223.88    6.38   3
  -1   5   1  206.56    6.39   1
   1  -5   1  216.95    6.61   3
  -5  -1   1  215.14    6.39   1
   0  -5  -1   80.61    3.02   3
   0   5  -1   92.20    2.91   1
  -5   0  -1   94.22    2.92   1
  -5   0   1   99.82    2.95   1
   0  -5   1  101.00    3.11   3
   1   5  -1  204.43    6.27   1
  -1  -5  -1  213.73    6.40   3
  -5   1  -1  215.72    6.29   1
  -1  -5  -1  204.34    6.28   8
  -1  -5   1  208.55    6.28   8
  -5   1   1  210.72    6.28   1
  -1  -5   1  226.85    6.44   3
  -1  -5   1  212.33    6.28   1
  -2  -5  -1   61.16    2.06   3
  -5   2  -1   62.21    1.99   1
  -2  -5  -1   61.17    2.02   8
  -2  -5  -1   56.21    2.02   1
  -5   2   1   58.53    1.99   1
  -2  -5   1   61.46    2.02   8
  -2  -5   1   58.17    2.01   1
  -2  -5   1   60.39    2.08   3
  -3  -5  -1   34.27    1.35   1
  -3  -5  -1   32.96    1.29   8
  -5   3  -1   34.46    1.33   1
  -3  -5  -1   33.75    1.31   3
  -3  -5   1   33.34    1.33   1
  -3  -5   1   34.10    1.34   8
  -5   3   1   32.95    1.30   1
  -3  -5   1   33.15    1.34   3
  -5   4  -1   43.42    1.57   1
  -5   4  -1   42.47    1.78   6
  -4  -5  -1   40.18    1.59   1
  -4  -5  -1   43.00    1.59   8
  -4  -5  -1   39.42    1.55   3
  -5   4   1   43.45    1.81   6
  -4  -5   1   39.43    1.59   3
  -5   4   1   42.44    1.59   1
  -4  -5   1   42.87    1.57   1
  -4  -5   1   43.35    1.59   8
  -5  -5  -1   10.78    0.89   1
  -5  -5  -1   11.13    0.88   8
  -5  -5  -1   11.39    1.24   2
  -5   5  -1    9.99    1.24   6
  -5   5  -1    9.39    0.85   1
  -5  -5  -1   10.34    1.03   7
  -5  -5   1    8.75    1.00   7
  -5   5   1   10.10    0.85   1
  -5   5   1   10.68    1.20   6
  -5  -5   1    9.13    0.93   8
  -5  -5   1    9.87    0.85   1
  -5  -5   1   12.06    1.19   2
  -6  -5  -1   22.93    1.33   8
  -6  -5  -1   19.81    1.33   7
  -5   6  -1   24.37    1.22   1
  -6  -5  -1   21.06    1.20   1
  -6  -5   1   20.58    1.32   7
  -5   6   1   21.42    1.20   1
  -6  -5   1   21.24    1.17   1
  -6  -5   1   21.52    1.31   8
  -6  -4  -1    2.97    0.55   1
  -6  -4  -1    2.65    0.81   7
  -4   6  -1    2.85    0.52   1
  -4   6   1    3.90    0.53   1
  -6  -4   1    4.51    0.57   1
  -6  -4   1    4.59    0.75   7
  -6  -3  -1   48.43    1.82   1
  -3   6  -1   48.58    1.81   1
  -3   6   1   50.48    1.80   1
  -6  -3   1   48.95    1.79   1
  -2   6  -1   42.91    1.62   1
  -6  -2  -1   43.04    1.61   1
  -6  -2   1   41.40    1.62   1
  -2   6   1   43.65    1.61   1
   1  -6  -1    1.55    0.43   4
  -1   6  -1    2.54    0.44   1
   1  -6  -1    1.98    0.63   3
   1  -6  -1    1.86    0.51   8
  -6  -1   1    1.54    0.41   1
   1  -6   1    1.25    0.48   8
  -1   6   1    1.69    0.49   1
   1  -6   1    2.79    0.71   3
   0  -6  -1   31.88    1.25   8
  -6   0  -1   31.51    1.28   1
   0  -6  -1   31.68    1.34   4
   0  -6  -1   32.80    1.60   3
  -6   0  -1   35.26    1.58   6
   0   6  -1   32.28    1.31   1
   0  -6   1   30.28    1.28   8
   0  -6   1   31.39    1.62   3
   0  -6   1   30.81    1.32   4
  -6   0   1   31.67    1.29   1
   0   6   1   32.14    1.32   1
  -1  -6  -1    2.12    0.41   8
  -6   1  -1    2.41    0.59   6
  -1  -6  -1    2.69    0.53   4
  -1  -6  -1    1.72    0.53   3
   1   6  -1    1.32    0.42   1
  -6   1  -1    1.00    0.31   1
  -1  -6   1    2.50    0.49   4
  -1  -6   1    1.84    0.54   3
  -6   1   1    1.19    0.33   1
  -1  -6   1    1.28    0.42   8
  -6   1   1    1.73    0.53   6
  -6   2  -1   44.83    1.58   1
  -2  -6  -1   38.43    1.73   3
   2   6  -1   43.22    1.60   1
  -6   2  -1   40.90    1.68   6
  -2  -6  -1   41.57    1.65   4
  -2  -6  -1   41.90    1.58   8
  -2  -6   1   43.48    1.58   8
  -6   2   1   40.90    1.71   6
  -6   2   1   41.57    1.58   1
  -2  -6   1   41.32    1.65   4
  -2  -6   1   41.02    1.78   3
   2   6   1   40.35    1.58   1
  -2  -6   1   44.76    1.58   1
  -3  -6  -1   49.76    1.83   1
  -6   3  -1   46.87    1.92   6
  -3  -6  -1   50.55    1.93   2
  -3  -6  -1   50.13    1.94   4
  -3  -6  -1   48.62    1.91   7
  -3  -6  -1   49.05    1.80   8
  -6   3  -1   49.25    1.79   1
  -3  -6   1   49.96    1.81   8
  -3  -6   1   49.52    1.79   1
  -3  -6   1   49.75    1.93   2
  -3  -6   1   48.46    1.96   4
  -6   3   1   51.00    1.81   1
  -6   3   1   48.03    1.94   6
  -3  -6   1   49.02    1.93   7
  -6   4  -1    2.86    0.65   6
  -4  -6  -1    3.44    0.55   8
  -6   4  -1    4.73    0.68   1
  -4  -6  -1    3.17    0.55   1
  -4  -6  -1    5.06    0.62   2
  -4  -6  -1    4.27    0.65   7
  -4  -6   1    3.69    0.66   7
  -4  -6   1    2.77    0.59   2
  -6   4   1    3.86    0.48   1
  -4  -6   1    3.52    0.54   1
  -6   4   1    4.02    0.69   6
  -4  -6   1    3.39    0.54   8
  -5  -6  -1   20.02    1.35   2
  -5  -6  -1   19.71    1.16   8
  -5  -6  -1   20.65    1.25   7
  -6   5  -1   20.49    1.14   1
  -6   5  -1   19.64    1.35   6
  -5  -6  -1   20.29    1.21   1
  -6   5   1   20.88    1.17   1
  -6   5   1   21.06    1.41   6
  -5  -6   1   21.95    1.24   7
  -5  -6   1   21.21    1.21   1
  -5  -6   1   21.99    1.32   2
  -5  -6   1   21.65    1.20   8
  -6  -6  -1   14.85    1.15   8
  -6  -6  -1   17.48    1.20   1
  -6  -6  -1   13.61    1.24   2
  -6  -6  -1   16.28    1.11   7
  -6   6  -1   17.48    1.13   1
  -6  -6   1   13.34    1.10   1
  -6  -6   1   14.79    1.20   8
  -6  -6   1   15.03    1.17   7
  -6   6   1   13.41    1.10   1
  -6  -6   1   15.16    1.27   2
   6  -7  -1    3.31    0.63   4
  -7  -6  -1    2.02    0.66   7
  -7  -6  -1    2.91    0.72   1
  -6   7  -1    2.11    0.54   1
  -7  -6   1    2.10    0.59   1
  -7  -6   1    1.33    0.59   7
  -6   7   1    2.01    0.65   1
   6  -7   1    2.96    0.64   4
  -7  -5  -1   26.84    1.52   7
  -5   7  -1   28.11    1.40   1
   5  -7  -1   26.22    1.35   4
  -7  -5  -1   25.80    1.42   1
  -7  -5   1   24.14    1.39   1
  -7  -5   1   26.25    1.49   7
  -5   7   1   27.09    1.43   1
   5  -7   1   27.11    1.36   4
  -4   7  -1    2.15    0.60   1
   4  -7  -1    2.69    0.58   4
  -7  -4  -1    2.85    0.56   1
  -7  -4   1    1.94    0.53   1
  -4   7   1    1.54    0.55   1
  -3   7  -1   68.31    2.39   1
   3  -7  -1   70.67    2.42   4
  -7  -3  -1   68.67    2.44   1
  -7  -3   1   68.06    2.43   1
  -3   7   1   70.37    2.42   1
  -7  -2  -1   34.50    1.47   1
  -7  -2  -1   33.38    1.67   6
  -2   7  -1   34.23    1.44   1
   2  -7  -1   35.01    1.44   4
  -2   7   1   33.60    1.52   1
  -7  -2   1   33.77    1.45   1
   1  -7  -1   15.05    0.97   4
  -7  -1  -1   14.38    1.20   6
  -7  -1  -1   15.86    0.99   1
   1  -7  -1   16.36    1.09   8
  -1   7  -1   15.98    1.02   1
   1  -7  -1   14.15    1.29   2
   1  -7   1   16.08    1.25   2
  -1   7   1   16.28    1.07   1
  -7  -1   1   15.27    0.96   1
   1  -7   1   15.74    1.05   8
  -7  -1   1   13.83    1.22   6
   1  -7   1   17.42    1.01   4
  -7   0  -1   11.44    1.03   6
   0  -7  -1   14.15    0.91   8
   0  -7  -1   12.01    1.12   2
   0   7  -1   12.21    0.93   1
   0  -7  -1   12.15    0.88   4
   0  -7  -1   13.65    1.28   7
  -7   0  -1   14.00    0.85   1
   0  -7   1   13.40    0.92   8
  -7   0   1   13.55    0.88   1
   0  -7   1   12.16    0.97   4
  -7   0   1   10.80    1.05   6
   0   7   1   13.10    1.00   1
   0  -7   1   12.60    1.08   2
   0  -7   1   10.60    1.28   7
   1   7  -1   14.74    0.97   1
  -7   1  -1   13.85    0.91   1
  -1  -7  -1   16.61    1.15   7
  -1  -7  -1   14.66    1.01   4
  -1  -7  -1   15.20    0.94   8
  -1  -7  -1   15.79    1.12   2
  -7   1  -1   15.27    1.05   6
  -7   1   1   16.00    0.93   1
   1   7   1   15.07    1.05   1
  -1  -7   1   14.71    1.17   7
  -1  -7   1   13.95    0.95   4
  -1  -7   1   15.53    0.95   8
  -1  -7   1   14.40    1.08   2
  -7   1   1   17.49    1.13   6
  -2  -7  -1   33.23    1.56   7
   2   7  -1   34.27    1.46   1
  -2  -7  -1   29.97    1.38   8
  -7   2  -1   32.94    1.56   6
  -2  -7  -1   32.63    1.53   2
  -2  -7  -1   33.63    1.51   4
  -7   2  -1   34.19    1.44   1
  -2  -7   1   37.85    1.54   4
   2   7   1   32.00    1.46   1
  -2  -7   1   34.66    1.55   7
  -7   2   1   35.89    1.45   1
  -7   2   1   36.22    1.54   6
  -2  -7   1   33.85    1.45   8
  -2  -7   1   35.69    1.55   2
  -3  -7  -1   66.37    2.39   2
  -3  -7  -1   65.30    2.38   4
  -7   3  -1   68.10    2.42   6
  -7   3  -1   64.34    2.32   1
   3   7  -1   65.75    2.30   1
  -3  -7  -1   64.01    2.37   7
  -3  -7  -1   65.01    2.33   8
  -3  -7   1   68.46    2.33   8
  -7   3   1   65.48    2.41   6
   3   7   1   63.01    2.33   1
  -3  -7   1   66.67    2.42   2
  -7   3   1   67.37    2.32   1
  -3  -7   1   67.04    2.38   4
  -3  -7   1   64.97    2.38   7
  -4  -7  -1    0.89    0.88   4
  -4  -7  -1    2.60    0.53   8
   4   7  -1    2.32    0.55   1
  -7   4  -1    2.64    0.63   6
  -7   4  -1    1.38    0.52   1
  -4  -7  -1    2.20    0.60   2
  -4  -7  -1    1.62    0.59   1
  -4  -7  -1    1.86    0.56   7
  -4  -7   1    2.80    0.61   1
  -4  -7   1    2.68    0.53   2
  -4  -7   1    2.67    0.56   8
  -4  -7   1    1.79    0.56   7
  -7   4   1    2.40    0.54   1
  -7   4   1    2.34    0.62   6
   4   7   1    1.87    0.63   1
  -5  -7  -1   28.18    1.41   1
  -5  -7  -1   25.28    1.35   8
  -7   5  -1   24.25    1.27   1
  -7   5  -1   24.86    1.42   6
  -5  -7  -1   24.47    1.32   7
  -5  -7  -1   25.33    1.37   2
  -5  -7   1   26.87    1.42   2
  -7   5   1   25.96    1.47   6
  -5  -7   1   24.28    1.38   1
  -5  -7   1   27.44    1.32   7
  -7   5   1   23.73    1.29   1
  -5  -7   1   27.88    1.35   8
  -7   6  -1    1.51    0.51   1
  -6  -7  -1    1.54    0.54   2
  -6  -7  -1    2.73    0.58   8
  -6  -7  -1    2.31    0.55   7
  -6  -7   1    0.98    0.55   7
  -6  -7   1    2.04    0.53   8
  -7   6   1    2.20    0.57   1
  -6  -7   1    1.60    0.61   2
  -6  -7   1    3.44    0.62   1
  -7   7  -1   12.66    1.01   1
  -7  -7  -1   11.54    1.12   2
  -7  -7  -1   10.78    0.98   7
  -7  -7   1   10.42    1.27   1
  -7   7   1   13.49    1.11   1
  -7  -7   1   11.26    0.93   7
  -7  -7   1   11.59    1.57   2
  -7   8  -1    9.80    1.09   1
  -8  -7  -1    9.98    0.96   7
  -8  -7   1    9.97    0.86   7
  -7   8   1    9.49    1.31   1
  -8  -6  -1   21.73    1.48   1
   6  -8  -1   18.99    1.22   4
  -6   8  -1   18.73    1.23   1
  -6   8   1   20.15    1.27   1
  -8  -6   1   17.67    1.35   7
   6  -8   1   18.88    1.19   4
  -8  -6   1   18.65    1.29   1
  -5   8  -1    5.68    0.67   1
   5  -8  -1    4.31    0.64   4
  -8  -5  -1    5.29    0.75   1
  -5   8   1    6.48    0.78   1
  -8  -5   1    6.49    0.76   1
   5  -8   1    5.25    0.59   4
   4  -8  -1   11.25    0.99   4
  -8  -4  -1   11.67    1.04   1
  -4   8  -1   12.21    1.09   1
   4  -8   1   11.06    0.94   4
  -8  -4   1   12.20    1.05   1
  -4   8   1   11.90    1.19   1
  -3   8  -1    1.05    0.58   1
   3  -8  -1    1.33    0.50   4
  -8  -3  -1    0.57    0.48   1
  -3   8   1    2.30    0.61   1
   3  -8   1    0.66    0.43   4
  -8  -3   1    1.73    0.56   1
  -8  -2  -1    3.91    0.60   1
   2  -8  -1    2.81    0.55   4
  -8  -2  -1    2.33    0.83   6
  -2   8  -1    4.06    0.69   1
   2  -8   1    3.32    0.61   4
  -2   8   1    3.11    0.74   1
  -8  -2   1    4.12    0.64   1
  -8  -1  -1    1.89    0.65   6
  -1   8  -1    1.27    0.56   1
   1  -8  -1    1.84    0.49   4
   1  -8  -1    2.29    0.63   8
   1  -8  -1    1.25    0.60   2
  -8  -1  -1    2.62    0.57   1
  -8  -1   1    2.64    0.66   6
   1  -8   1    2.22    0.63   2
   1  -8   1    2.13    0.62   8
  -8  -1   1    2.65    0.55   1
   1  -8   1    2.10    0.55   4
  -1   8   1    1.36    0.60   1
   0   8  -1   25.05    1.35   1
   0  -8  -1   23.08    1.20   8
   0  -8  -1   23.32    1.34   2
  -8   0  -1   23.30    1.23   1
   0  -8  -1   22.27    1.42   7
  -8   0  -1   22.44    1.31   6
   0  -8  -1   21.63    1.19   4
   0  -8   1   22.81    1.39   7
   0   8   1   21.82    1.38   1
   0  -8   1   20.91    1.17   4
   0  -8   1   20.14    1.29   2
  -8   0   1   22.13    1.20   1
   0  -8   1   22.88    1.22   8
  -8   0   1   20.73    1.32   6
  -8   1  -1    2.51    0.59   6
  -1  -8  -1    1.54    0.51   2
  -1  -8  -1    2.26    0.63   7
  -1  -8  -1    2.35    0.51   8
  -1  -8  -1    2.66    0.55   4
  -8   1  -1    1.99    0.45   1
   1   8  -1    2.33    0.61   1
  -8   1   1    2.81    0.53   1
  -1  -8   1    2.85    0.55   8
  -1  -8   1    2.08    0.61   7
  -8   1   1    3.29    0.62   6
  -1  -8   1    2.53    0.54   4
  -1  -8   1    1.62    0.59   2
  -2  -8  -1    2.75    0.53   8
  -8   2  -1    2.92    0.52   1
  -2  -8  -1    3.17    0.62   2
  -2  -8  -1    3.74    0.58   4
   2   8  -1    2.89    0.61   1
  -8   2  -1    2.49    0.55   6
  -2  -8  -1    3.99    0.67   7
  -8   2   1    3.06    0.62   6
  -2  -8   1    4.51    0.62   7
  -2  -8   1    2.66    0.60   4
  -8   2   1    3.16    0.55   1
  -2  -8   1    2.56    0.52   2
  -2  -8   1    2.40    0.56   8
  -3  -8  -1    1.10    0.53   2
  -3  -8  -1    0.23    0.45   8
  -8   3  -1    0.17    0.41   1
  -3  -8  -1    0.87    0.52   7
  -3  -8  -1    0.74    0.63   4
  -8   3  -1    0.77    0.58   6
   3   8  -1   -0.25    0.61   1
  -8   3   1    0.11    0.41   1
  -8   3   1    0.41    0.52   6
  -3  -8   1    0.38    0.48   2
  -3  -8   1    0.43    0.49   8
  -3  -8   1    0.93    0.54   7
  -3  -8   1   -0.19    0.63   4
  -8   4  -1   12.11    0.94   1
   4   8  -1    9.32    1.10   1
  -4  -8  -1   10.77    0.95   8
  -4  -8  -1   10.68    1.38   4
  -4  -8  -1   11.68    0.98   7
  -8   4  -1   11.25    1.08   6
  -4  -8  -1   11.23    1.01   2
  -8   4   1   11.33    1.15   6
  -8   4   1   10.87    0.93   1
  -4  -8   1   11.37    1.03   2
  -4  -8   1   11.74    0.92   8
  -4  -8   1   11.24    0.99   7
  -5  -8  -1    6.79    0.88   8
  -8   5  -1    8.17    1.00   6
  -5  -8  -1    7.44    0.87   2
  -8   5  -1    4.96    0.64   1
   5   8  -1    5.81    0.84   1
  -5  -8  -1    7.46    0.90   7
  -8   5   1    6.40    0.92   1
  -5  -8   1    5.12    0.67   2
  -5  -8   1    6.48    0.88   8
  -5  -8   1    7.65    0.84   7
  -6  -8  -1   17.73    1.04   7
  -6  -8  -1   19.93    1.12   2
  -6  -8  -1   18.18    1.19   8
  -8   6  -1   18.89    1.16   1
  -6  -8   1   20.05    1.16   2
  -6  -8   1   20.56    1.14   8
  -6  -8   1   19.18    1.08   7
  -8   6   1   18.58    1.19   1
  -7  -8  -1    9.15    0.95   2
  -8   7  -1    8.34    1.08   1
  -7  -8  -1   10.38    0.80   7
  -7  -8   1    8.83    0.77   7
  -8   7   1    9.61    1.17   1
  -7  -8   1    9.89    0.92   2
  -8  -8  -1    1.44    0.50   7
  -8  -8   1    1.31    0.49   7
   7  -9  -1    1.06    0.48   5
   7  -9   1    0.83    0.47   5
   6  -9  -1    3.12    0.60   5
   6  -9   1    2.81    0.58   4
  -9  -5  -1    5.33    0.84   1
  -5   9  -1    4.81    0.81   1
   5  -9  -1    4.94    0.55   4
   5  -9   1    5.02    0.58   4
  -9  -5   1    4.63    0.78   1
  -4   9  -1    2.70    0.69   1
   4  -9  -1    2.08    0.51   4
  -9  -4  -1    2.93    0.58   1
   4  -9  -1    2.77    0.62   5
   4  -9   1    3.12    0.52   4
  -9  -4   1    2.94    0.58   1
   3  -9  -1   31.07    1.51   5
   3  -9  -1   30.63    1.38   4
  -9  -3  -1   31.50    1.44   1
  -3   9  -1   33.64    1.63   1
   3  -9   1   32.44    1.37   4
  -9  -3   1   29.72    1.48   1
   3  -9   1   32.26    1.63   5
   2  -9  -1    1.34    0.49   4
  -9  -2  -1    1.93    0.58   1
  -2   9  -1    1.58    0.65   1
   2  -9   1    0.83    0.49   4
  -9  -2   1    0.71    0.52   1
  -9  -1  -1   13.37    1.19   6
  -9  -1  -1   13.49    1.01   1
   1  -9  -1   13.05    1.03   4
   1  -9  -1   12.36    1.12   2
   1  -9  -1   15.12    1.18   8
  -1   9  -1   16.02    1.23   1
   1  -9   1   14.79    1.21   2
   1  -9   1   12.56    1.01   4
  -9  -1   1   12.20    1.04   1
  -9  -1   1   12.63    1.19   6
   1  -9   1   12.99    1.18   8
   0  -9  -1    0.65    0.55   8
  -9   0  -1    0.34    0.52   1
   0  -9  -1   -0.10    0.51   2
   0  -9  -1    1.50    0.65   7
   0  -9  -1    0.56    0.48   4
  -9   0  -1    0.80    0.54   6
   0   9  -1    0.74    0.65   1
  -9   0   1    1.60    0.61   6
   0  -9   1    1.14    0.51   2
   0  -9   1    0.82    0.50   8
   0  -9   1    0.30    0.44   4
  -9   0   1    0.64    0.41   1
   0  -9   1    2.05    0.67   7
  -1  -9  -1   12.79    1.07   7
  -1  -9  -1   13.34    1.06   4
  -1  -9  -1   13.83    1.00   2
  -9   1  -1   13.14    1.09   6
  -9   1  -1   13.15    0.95   1
  -1  -9  -1   12.63    0.94   8
  -1  -9   1   13.87    1.05   4
  -1  -9   1   13.32    1.07   2
  -9   1   1   13.15    1.02   1
  -1  -9   1   14.02    0.97   8
  -1  -9   1   12.61    1.13   7
  -9   1   1   13.58    1.05   6
  -9   2  -1    1.03    0.46   1
  -9   2  -1    1.29    0.60   6
  -2  -9  -1    0.97    0.55   7
  -2  -9  -1    0.76    0.45   2
  -2  -9  -1    2.00    0.48   8
  -2  -9  -1    0.98    0.54   4
  -2  -9   1    1.87    0.51   2
  -9   2   1   -0.13    0.47   6
  -2  -9   1    1.02    0.55   4
  -9   2   1    0.83    0.44   1
  -2  -9   1    1.08    0.57   7
  -2  -9   1    1.13    0.47   8
  -3  -9  -1   31.05    1.46   7
  -3  -9  -1   30.28    1.41   2
  -3  -9  -1   32.94    1.44   8
  -9   3  -1   31.11    1.42   1
  -3  -9  -1   29.27    1.43   4
  -9   3  -1   34.62    1.51   6
  -3  -9   1   30.75    1.42   7
  -3  -9   1   29.71    1.42   4
  -9   3   1   36.19    1.57   6
  -3  -9   1   30.85    1.48   2
  -9   3   1   32.92    1.48   1
  -3  -9   1   30.57    1.42   8
  -9   4  -1    2.80    0.57   6
  -4  -9  -1    2.87    0.53   2
  -4  -9  -1    2.30    0.48   8
  -9   4  -1    2.55    0.49   1
  -4  -9  -1    3.01    0.57   7
  -4  -9   1    1.97    0.45   2
  -9   4   1    1.90    0.51   1
  -4  -9   1    2.38    0.50   8
  -4  -9   1    2.35    0.51   7
  -9   5  -1    3.92    0.57   1
  -5  -9  -1    4.53    0.58   2
  -5  -9  -1    4.50    0.53   7
  -5  -9  -1    4.39    0.57   8
  -5  -9   1    4.26    0.50   7
  -5  -9   1    3.41    0.51   8
  -5  -9   1    4.20    0.53   2
  -9   5   1    3.92    0.60   1
  -9   6  -1    2.18    0.63   1
  -6  -9  -1    3.36    0.58   8
  -6  -9  -1    2.80    0.41   7
  -6  -9  -1    2.31    0.49   2
  -9   6   1    2.70    0.63   1
  -6  -9   1    2.24    0.49   2
  -6  -9   1    2.74    0.52   8
  -6  -9   1    2.95    0.40   7
  -7  -9  -1    0.57    0.83   2
  -7  -9  -1    0.19    0.34   7
  -7  -9   1    0.32    0.33   7
   5 -10  -1    5.11    0.56   4
   5 -10  -1    5.86    0.71   5
   5 -10   1    5.47    0.74   4
 -10  -4  -1    1.90    0.63   1
   4 -10  -1    1.15    0.45   4
 -10  -4   1    1.12    0.57   1
   4 -10   1    2.66    0.43   4
 -10  -3  -1    1.59    0.58   1
   3 -10  -1    1.43    0.40   4
 -10  -3   1    1.42    0.52   1
   3 -10   1    2.22    0.45   4
 -10  -2  -1    2.49    0.61   1
   2 -10  -1    2.48    0.41   4
 -10  -2   1    3.20    0.63   1
   2 -10   1    2.48    0.42   4
   1 -10  -1    1.45    0.40   4
 -10  -1  -1    0.62    0.50   1
 -10  -1  -1    0.27    0.55   6
 -10  -1   1    1.08    0.53   1
 -10  -1   1    1.30    0.56   6
   1 -10   1    0.78    0.40   4
   1 -10   1    0.19    0.95   2
 -10   0  -1    0.03    0.50   1
   0 -10  -1    0.93    0.41   4
   0 -10  -1    0.82    0.50   2
 -10   0  -1   -0.00    0.48   6
   0 -10  -1    0.34    0.56   8
   0 -10  -1   -0.65    0.59   7
 -10   0   1    0.85    0.47   1
   0 -10   1    0.76    0.47   2
 -10   0   1    0.05    0.47   6
   0 -10   1    1.05    0.45   4
   0 -10   1   -0.76    0.49   8
  -1 -10  -1    1.02    0.50   8
 -10   1  -1    1.06    0.54   1
  -1 -10  -1    1.75    0.49   2
  -1 -10  -1    1.11    0.46   7
  -1 -10  -1    1.14    0.47   4
 -10   1  -1    1.01    0.42   6
  -1 -10   1    0.54    0.47   4
  -1 -10   1    0.67    0.40   2
 -10   1   1    1.18    0.50   6
  -1 -10   1    1.00    0.45   8
  -1 -10   1    1.62    0.49   7
 -10   1   1    1.71    0.44   1
  -2 -10  -1    1.86    0.49   8
  -2 -10  -1    1.74    0.48   7
 -10   2  -1    2.06    0.47   6
  -2 -10  -1    1.54    0.48   4
  -2 -10  -1    2.64    0.50   2
 -10   2  -1    2.34    0.52   1
  -2 -10   1    1.53    0.49   7
  -2 -10   1    3.35    0.57   4
  -2 -10   1    2.61    0.44   2
  -2 -10   1    2.57    0.46   8
 -10   2   1    1.86    0.44   6
 -10   2   1    1.92    0.58   1
 -10   3  -1    1.34    0.45   6
  -3 -10  -1    1.49    0.39   7
  -3 -10  -1    1.51    0.42   8
 -10   3  -1    1.79    0.55   1
  -3 -10  -1    1.07    0.51   4
  -3 -10  -1    1.44    0.38   2
 -10   3   1    1.56    0.56   1
  -3 -10   1    1.97    0.43   7
  -3 -10   1    1.27    0.45   8
  -3 -10   1    2.09    0.65   4
  -3 -10   1    2.03    0.40   2
  -4 -10  -1    1.11    0.47   8
  -4 -10  -1    1.49    0.42   2
 -10   4  -1    1.16    0.53   1
  -4 -10  -1    1.25    0.37   7
  -4 -10   1    1.25    0.43   8
  -4 -10   1    1.16    0.40   2
  -4 -10   1    1.93    0.38   7
 -10   4   1    1.91    0.52   1
  -5 -10  -1    5.25    0.62   2
  -5 -10  -1    5.46    0.57   7
 -10   5  -1    4.42    0.80   1
  -5 -10  -1    4.39    0.55   8
  -5 -10   1    5.15    0.64   2
  -5 -10   1    5.17    0.55   7
  -5 -10   1    4.88    0.58   8
  -6 -10  -1   -0.26    0.32   7
  -6 -10  -1   -0.04    0.37   2
  -6 -10   1   -0.26    0.32   7
  -6 -10   1    0.62    0.39   2
   3 -11  -1    7.45    0.72   4
   3 -11   1    7.51    0.70   4
   2 -11  -1    0.18    0.34   4
   2 -11   1   -0.09    0.33   4
 -11  -1  -1    3.07    0.57   1
   1 -11  -1    4.45    0.57   4
 -11  -1   1    2.89    0.63   1
   1 -11   1    2.83    0.40   4
   0 -11  -1    5.70    0.83   2
 -11   0  -1    5.00    0.68   1
   0 -11  -1    5.93    0.67   4
 -11   0   1    7.26    0.90   1
   0 -11   1    6.00    0.80   2
   0 -11   1    5.36    0.74   4
  -1 -11  -1    3.56    0.44   2
 -11   1  -1    3.20    0.59   1
  -1 -11  -1    3.48    0.51   4
  -1 -11  -1    2.53    0.56   8
  -1 -11  -1    2.99    0.57   7
  -1 -11   1    2.33    0.48   2
 -11   1   1    3.32    0.54   1
  -1 -11   1    2.44    0.48   4
  -1 -11   1    3.58    0.76   7
  -1 -11   1    2.65    0.60   8
  -2 -11  -1    0.68    0.48   8
 -11   2  -1    0.29    0.49   1
  -2 -11  -1    0.20    0.36   2
  -2 -11  -1    0.52    0.44   7
  -2 -11  -1    0.73    0.51   4
 -11   2   1   -0.11    0.47   1
  -2 -11   1    0.80    0.51   4
  -2 -11   1   -0.44    0.47   8
  -2 -11   1    0.27    0.43   7
  -2 -11   1    0.03    0.37   2
  -3 -11  -1    7.23    0.64   2
  -3 -11  -1    9.57    1.22   8
  -3 -11  -1    8.18    0.67   7
  -3 -11   1    7.37    0.63   2
  -3 -11   1    7.55    0.99   8
  -3 -11   1    7.86    0.67   7
  -4 -11  -1    3.29    0.37   2
  -4 -11  -1    3.20    0.41   7
  -4 -11   1    3.74    0.52   2
  -4 -11   1    2.98    0.40   7
   1   0  -2   90.06    2.59   3
  -1   0  -2   86.55    2.56   3
   1   0  -2   88.08    2.59   3
   0  -1  -2   88.20    2.59   3
   0   1  -2   89.72    2.60   3
   0  -1   2   87.27    2.60   3
   1   0   2   85.72    2.55   3
  -1   0   2   88.56    2.59   3
   0   1   2   91.36    2.59   3
   1  -1  -2    1.03    0.15   3
   1  -1  -2    0.79    0.13   3
   1   1  -2    0.66    0.12   3
  -1  -1  -2    0.70    0.05   3
  -1  -1   2    0.63    0.11   3
  -1   1   2    1.01    0.16   3
   1  -2  -2  234.41    7.28   3
   2   1  -2  254.12    7.16   3
   2   1  -2  256.58    7.17   3
  -1   2  -2  258.99    7.30   3
   1  -2  -2  233.97    7.27   3
   1  -2   2  266.52    7.29   3
  -1   2   2  241.25    7.29   3
  -2  -1   2  255.25    7.21   3
   2   0  -2  289.62    8.02   3
   0   2  -2  273.57    8.07   3
   2   0  -2  288.12    8.03   3
  -2   0  -2  282.29    8.00   3
   0  -2  -2  247.47    8.03   3
   2   0   2  271.63    7.96   3
   0   2   2  284.68    8.05   3
  -2   0   2  282.26    8.03   3
  -2   0   2  266.37    8.03   3
   2   0   2  289.76    7.97   3
   0  -2   2  286.52    8.06   3
  -2   1  -2  259.79    7.32   3
   2  -1  -2  249.92    7.32   3
   2  -1  -2  241.01    7.33   3
   1   2  -2  254.00    7.29   3
  -1  -2  -2  256.20    7.26   3
  -1  -2   2  252.84    7.29   3
  -2   1   2  245.44    7.32   3
   2  -1   2  248.64    7.31   3
   2  -1   2  256.37    7.31   3
  -2   1   2  253.08    7.33   3
   1   2   2  257.74    7.23   3
   2   2  -2  148.92    4.12   3
  -2   2  -2  137.41    4.31   3
  -2  -2  -2  146.38    4.14   3
   2   2  -2  140.88    4.11   3
   2  -2  -2  145.94    4.30   3
   2  -2  -2  144.35    4.32   3
   2  -2   2  134.78    4.28   3
  -2   2   2  145.52    4.32   3
  -2  -2   2  147.92    4.20   3
  -2   3  -2  129.49    4.12   3
   2  -3  -2  134.24    4.06   3
   2  -3  -2  122.99    4.09   3
  -3  -2  -2  137.66    3.82   3
  -2   3   2  128.87    4.13   3
  -3  -2   2  135.84    3.90   3
   2  -3   2  136.29    4.06   3
  -3  -1  -2  239.85    6.93   3
  -1   3  -2  235.51    7.14   3
  -3  -1  -2  248.63    6.93   3
   1  -3  -2  246.57    7.10   3
  -3  -1   2  234.18    6.99   3
  -3  -1   2  244.01    6.99   3
   1  -3   2  239.25    7.10   3
   0  -3  -2  999.09   29.11   3
  -3   0  -2 1043.34   29.05   3
   3   0  -2 1039.08   29.07   3
   0  -3   2 1000.59   29.12   3
  -3   0   2 1029.62   29.08   3
  -3   0   2  985.64   29.07   3
  -1  -3  -2  240.90    6.96   3
   3  -1  -2  235.45    6.99   3
   3  -1   2  245.35    6.97   3
  -3   1   2  234.74    7.02   3
  -1  -3   2  238.69    6.98   3
  -3   2  -2  134.73    4.08   3
  -2  -3  -2  136.29    3.90   3
   2   3  -2  127.07    3.84   3
   3  -2  -2  134.20    4.04   3
  -3   2   2  127.92    4.08   3
  -2  -3   2  133.07    3.94   3
   3  -2   2  133.55    4.02   3
   3  -3  -2   32.66    1.31   3
  -3  -3  -2   33.03    1.03   3
  -3   3  -2   30.98    1.55   3
  -3  -3   2   31.49    1.10   3
   3  -3   2   31.35    1.32   3
  -3   3   2   31.50    1.62   3
  -3   4  -2  116.75    3.54   1
  -4  -3  -2  106.48    3.53   1
  -4  -3  -2  122.58    3.38   3
   3  -4  -2  114.69    3.78   3
  -4  -3   2  113.61    3.54   1
   3  -4   2  120.27    3.83   3
  -4  -3   2  116.50    3.47   3
  -3   4   2  108.38    3.52   1
   2  -4  -2    8.16    0.70   3
  -4  -2  -2    9.33    0.37   3
   2  -4   2    8.49    0.73   3
  -4  -2   2    9.67    0.48   3
  -4  -1  -2   16.01    0.61   3
   1  -4  -2   16.34    0.80   3
  -4  -1   2   15.90    0.69   3
  -4  -1   2   16.39    0.66   3
   1  -4   2   16.09    0.82   3
   0  -4  -2   63.35    2.01   3
  -4   0  -2   57.50    1.90   3
   4   0  -2   59.74    1.86   3
  -4   0   2   60.39    1.94   3
  -4   0   2   60.21    1.97   3
   0  -4   2   60.19    2.01   3
  -1  -4  -2   16.70    0.73   3
  -4   1  -2   18.24    0.83   3
   4  -1  -2   16.54    0.84   3
   4  -1   2   16.70    0.79   3
  -1  -4   2   15.61    0.76   3
  -2  -4  -2    9.36    0.51   3
  -2  -4   2    8.61    0.54   3
  -4   3  -2  116.34    3.52   1
  -3  -4  -2  116.21    3.46   3
  -4   3   2  110.56    3.51   1
  -3  -4   2  116.41    3.52   3
  -3  -4   2  113.12    3.53   1
  -4  -4  -2   56.15    1.81   3
  -4   4  -2   57.65    1.96   1
  -4  -4  -2   51.47    1.95   8
  -4  -4  -2   54.90    1.95   1
  -4  -4   2   59.64    1.91   3
  -4   4   2   57.33    1.93   1
  -4  -4   2   59.33    1.95   1
  -4  -4   2   59.39    1.98   8
  -4   5  -2   47.83    1.70   1
  -5  -4  -2   48.32    1.76   8
  -5  -4  -2   46.78    1.73   1
  -5  -4  -2   49.05    1.41   3
  -5  -4   2   45.61    1.72   8
  -5  -4   2   42.26    1.67   1
  -5  -4   2   41.85    1.64   3
  -4   5   2   46.80    1.70   1
  -5  -3  -2    9.25    0.74   1
  -3   5  -2    8.18    0.74   1
  -5  -3   2    9.02    0.61   3
  -3   5   2   10.03    0.78   1
  -5  -3   2    8.81    0.69   1
  -5  -2  -2   24.06    1.09   1
   2  -5  -2   26.26    1.40   3
  -2   5  -2   25.62    1.07   1
   2  -5   2   26.56    1.40   3
  -5  -2   2   26.79    1.00   3
  -5  -2   2   26.26    1.11   1
  -2   5   2   24.49    1.14   1
  -1   5  -2    7.79    0.66   1
  -5  -1  -2    9.75    0.67   1
  -5  -1  -2    9.40    0.57   3
   1  -5  -2    9.58    0.81   3
  -5  -1   2    8.70    0.67   1
   1  -5   2    7.57    0.80   3
  -5  -1   2    7.77    0.55   3
  -5   0  -2  179.63    5.20   1
   0  -5  -2  175.77    5.35   3
   0   5  -2  161.56    5.17   1
   0  -5   2  177.18    5.37   3
   1   5  -2    8.13    0.68   1
  -1  -5  -2    7.98    0.65   3
  -5   1  -2    8.73    0.66   1
  -1  -5  -2    7.37    0.68   8
  -5   1   2    7.28    0.61   1
  -1  -5   2    6.82    0.66   1
  -1  -5   2    6.99    0.68   8
  -1  -5   2    8.02    0.68   3
  -2  -5  -2   25.69    1.09   3
  -2  -5  -2   25.14    1.14   1
  -2  -5  -2   25.65    1.08   8
  -5   2  -2   25.84    1.07   1
  -2  -5   2   24.32    1.08   1
  -5   2   2   24.69    1.05   1
  -2  -5   2   25.83    1.07   8
  -2  -5   2   24.28    1.12   3
  -3  -5  -2    8.94    0.75   1
  -5   3  -2    8.37    0.66   1
  -3  -5  -2    8.63    0.66   3
  -3  -5  -2    9.51    0.73   8
  -3  -5   2    9.19    0.74   3
  -5   3   2    7.22    0.70   1
  -3  -5   2    9.37    0.75   8
  -3  -5   2    7.74    0.71   1
  -4  -5  -2   45.10    1.70   1
  -5   4  -2   44.26    1.86   6
  -4  -5  -2   47.21    1.69   8
  -4  -5  -2   42.14    1.62   3
  -5   4  -2   46.12    1.68   1
  -4  -5   2   46.50    1.68   8
  -4  -5   2   45.74    1.66   1
  -5   4   2   43.79    1.64   1
  -4  -5   2   46.44    1.86   3
  -5   4   2   44.97    1.87   6
  -5   5  -2    2.44    0.73   6
  -5  -5  -2    2.80    0.52   8
  -5  -5  -2    3.64    0.53   1
  -5  -5  -2    4.35    0.68   7
  -5   5  -2    3.30    0.49   1
  -5  -5  -2    2.61    0.75   2
  -5  -5   2    3.29    0.51   1
  -5   5   2    3.08    0.54   1
  -5  -5   2    3.59    0.73   2
  -5  -5   2    2.81    0.65   7
  -5  -5   2    2.99    0.55   8
  -5   5   2    3.07    0.72   6
  -6  -5  -2    2.14    0.65   7
  -6  -5  -2    1.44    0.92   2
  -5   6  -2    1.78    0.83   6
  -5   6  -2    1.85    0.45   1
  -6  -5  -2    2.38    0.57   1
  -6  -5  -2    1.60    0.65   8
  -6  -5   2    1.62    0.62   7
  -5   6   2    0.58    0.52   1
  -6  -5   2    0.32    0.48   1
  -6  -5   2    1.10    0.62   8
  -6  -4  -2    8.97    0.97   7
  -6  -4  -2    9.82    0.93   1
  -4   6  -2    9.70    0.87   1
  -4   6   2   11.12    0.92   1
  -6  -4   2    9.60    1.15   7
  -6  -4   2   10.81    0.87   1
  -3   6  -2    1.36    0.43   1
  -6  -3  -2    1.74    0.49   1
  -6  -3   2    0.68    0.40   1
  -3   6   2    2.66    0.52   1
  -6  -2  -2   17.19    0.97   1
  -2   6  -2   17.42    0.94   1
  -2   6   2   16.50    1.05   1
  -6  -2   2   17.92    0.93   3
  -6  -2   2   18.33    0.93   1
   1  -6  -2   51.51    1.86   4
  -6  -1  -2   49.74    1.81   1
   1  -6  -2   52.57    2.21   3
  -1   6  -2   52.42    1.83   1
   1  -6  -2   51.74    1.85   8
   1  -6   2   48.97    1.82   8
   1  -6   2   50.29    2.25   3
  -6  -1   2   52.58    1.82   1
  -1   6   2   52.64    1.84   1
   0  -6  -2    1.31    0.47   4
  -6   0  -2    0.47    0.32   1
   0  -6  -2    1.21    0.44   8
   0  -6  -2    1.53    0.54   3
   0   6  -2    1.57    0.40   1
  -6   0  -2    1.74    0.60   6
  -6   0   2    1.24    0.34   1
   0  -6   2    0.98    0.55   3
   0  -6   2    2.12    0.42   8
   0   6   2    1.31    0.49   1
  -6   1  -2   50.23    1.79   1
  -6   1  -2   50.93    1.93   6
  -1  -6  -2   49.00    2.01   3
  -1  -6  -2   50.64    1.85   4
   1   6  -2   51.52    1.78   1
  -1  -6  -2   50.82    1.76   8
  -1  -6   2   50.16    1.77   8
  -6   1   2   50.21    1.92   6
  -1  -6   2   49.58    1.87   4
   1   6   2   51.08    1.80   1
  -6   1   2   50.31    1.78   1
  -1  -6   2   50.01    2.07   3
  -2  -6  -2   19.63    1.04   4
  -2  -6  -2   16.40    1.12   3
   2   6  -2   16.60    0.95   1
  -2  -6  -2   18.37    0.90   8
  -6   2  -2   15.94    1.12   6
  -6   2  -2   15.54    0.87   1
  -2  -6   2   16.11    0.87   8
  -6   2   2   18.04    1.14   6
  -2  -6   2   17.62    0.93   1
  -2  -6   2   15.06    1.15   3
  -2  -6   2   14.26    1.06   4
   2   6   2   15.70    1.01   1
  -6   2   2   18.25    0.90   1
  -6   3  -2    1.03    0.54   6
  -3  -6  -2    0.99    0.49   1
  -3  -6  -2    1.19    0.57   4
  -3  -6  -2    1.67    0.62   7
  -3  -6  -2    1.94    0.55   2
  -6   3  -2    1.66    0.41   1
  -3  -6  -2    1.70    0.45   8
  -6   3   2    1.51    0.60   6
  -3  -6   2    1.35    0.53   2
  -3  -6   2    1.21    0.43   8
  -6   3   2    0.91    0.37   1
  -3  -6   2    1.09    0.67   4
  -3  -6   2    0.91    0.43   1
  -3  -6   2    1.58    0.56   7
  -4  -6  -2   10.38    0.91   7
  -4  -6  -2   10.85    1.17   4
  -4  -6  -2   11.59    1.02   1
  -4  -6  -2   12.90    1.06   2
  -6   4  -2   11.37    0.87   1
  -6   4  -2    9.40    1.04   6
  -4  -6  -2    8.45    0.86   8
  -4  -6   2    7.88    1.00   2
  -6   4   2   11.32    0.86   1
  -6   4   2    8.74    1.10   6
  -4  -6   2   11.46    1.02   7
  -4  -6   2   11.26    0.88   8
  -4  -6   2   10.32    0.89   1
  -6   5  -2    1.33    0.47   1
  -5  -6  -2    1.34    0.53   1
  -6   5  -2    1.20    0.67   6
  -5  -6  -2    0.75    0.56   7
  -5  -6  -2    0.70    0.65   2
  -5  -6  -2    0.99    0.51   8
  -5  -6   2    1.94    0.56   2
  -5  -6   2    0.93    0.53   1
  -6   5   2    0.24    0.64   6
  -5  -6   2    1.25    0.52   8
  -6   5   2    0.95    0.44   1
  -5  -6   2    0.77    0.56   7
  -6   6  -2    1.42    0.47   1
  -6  -6  -2   -0.03    0.63   1
  -6  -6  -2    0.30    0.54   7
  -6  -6  -2    0.59    0.63   2
  -6  -6  -2    0.85    0.58   8
  -6  -6   2    0.87    0.59   7
  -6   6   2    0.06    0.52   1
  -6  -6   2    0.92    0.69   2
  -6  -6   2    1.59    0.62   8
  -6  -6   2    1.50    0.51   1
  -6   7  -2    9.56    0.97   1
  -7  -6  -2   10.16    1.16   7
  -7  -6  -2   11.16    1.17   1
   6  -7  -2   12.08    1.31   4
   6  -7   2   10.94    1.10   4
  -6   7   2   10.10    1.02   1
  -7  -6   2   10.22    1.05   1
  -7  -6   2   10.06    1.05   7
   5  -7  -2    5.16    0.66   4
  -7  -5  -2    7.31    0.83   7
  -7  -5  -2    5.06    0.72   1
  -7  -5   2    8.50    1.11   7
  -5   7   2    4.11    0.70   1
  -7  -4  -2    0.37    0.49   1
   4  -7  -2    0.28    0.49   4
  -4   7  -2    1.09    0.48   1
  -7  -4   2    0.60    0.52   1
  -4   7   2    0.50    0.57   1
  -3   7  -2   12.59    1.04   1
  -7  -3  -2   14.45    1.02   1
   3  -7  -2   13.23    0.98   4
  -3   7   2   13.70    1.09   1
  -7  -3   2   14.20    1.00   1
   2  -7  -2   65.70    2.29   4
  -2   7  -2   64.72    2.30   1
  -7  -2  -2   67.31    2.31   1
  -7  -2  -2   63.54    2.41   6
  -2   7   2   65.60    2.31   1
  -7  -2   2   64.75    2.30   1
   1  -7  -2    2.20    0.55   8
  -7  -1  -2    2.42    0.64   6
  -1   7  -2    3.14    0.54   1
  -7  -1  -2    2.53    0.46   1
   1  -7  -2    2.03    0.70   2
   1  -7  -2    3.22    0.51   4
   1  -7   2    1.57    0.54   8
  -7  -1   2    1.49    0.67   6
  -7  -1   2    2.16    0.52   1
   1  -7   2    2.54    0.67   2
  -1   7   2    2.16    0.55   1
  -7   0  -2   20.45    1.18   6
  -7   0  -2   19.99    1.07   1
   0  -7  -2   20.72    1.10   4
   0   7  -2   19.14    1.02   1
   0  -7  -2   21.87    1.25   2
   0  -7  -2   18.73    1.40   7
   0  -7  -2   20.15    1.09   8
   0  -7   2   18.23    1.06   4
   0  -7   2   20.18    1.06   8
  -7   0   2   20.78    1.22   6
   0  -7   2   18.28    1.36   7
  -7   0   2   21.81    1.09   1
   0   7   2   21.80    1.20   1
   0  -7   2   20.03    1.24   2
  -1  -7  -2    1.85    0.52   4
  -1  -7  -2    1.50    0.55   2
  -7   1  -2    2.19    0.54   6
  -1  -7  -2    2.57    0.47   8
  -7   1  -2    1.85    0.48   1
   1   7  -2    2.03    0.51   1
  -1  -7  -2    1.12    0.64   7
  -7   1   2    2.66    0.46   1
  -1  -7   2    2.66    0.49   8
  -1  -7   2    2.41    0.56   2
   1   7   2    1.47    0.55   1
  -1  -7   2    2.88    0.71   7
  -1  -7   2    2.02    0.51   4
  -7   1   2    1.21    0.55   6
  -2  -7  -2   61.40    2.30   2
  -7   2  -2   63.06    2.30   6
   2   7  -2   64.65    2.23   1
  -2  -7  -2   62.11    2.26   4
  -2  -7  -2   64.52    2.25   8
  -7   2  -2   61.24    2.21   1
  -2  -7  -2   64.20    2.31   7
  -7   2   2   64.77    2.33   6
  -2  -7   2   61.57    2.22   8
  -2  -7   2   65.01    2.24   4
  -7   2   2   65.33    2.22   1
  -2  -7   2   60.88    2.29   7
   2   7   2   62.70    2.22   1
  -2  -7   2   64.36    2.32   2
   3   7  -2   12.37    0.97   1
  -7   3  -2   13.44    1.09   6
  -3  -7  -2   12.41    0.97   8
  -7   3  -2   12.45    0.96   1
  -3  -7  -2   12.48    1.09   4
  -3  -7  -2   12.48    1.04   2
  -3  -7  -2   12.01    1.02   7
  -7   3   2   12.77    0.93   1
  -3  -7   2    9.95    1.14   4
   3   7   2   12.50    1.08   1
  -7   3   2   12.28    1.08   6
  -3  -7   2   13.60    1.03   7
  -3  -7   2   11.01    0.89   8
  -3  -7   2   11.27    1.01   2
  -4  -7  -2    0.91    0.64   4
  -7   4  -2    0.96    0.47   1
  -4  -7  -2    0.67    0.53   7
  -4  -7  -2    0.73    0.47   8
  -4  -7  -2    1.01    0.59   2
   4   7  -2    1.23    0.53   1
  -7   4  -2    0.10    0.58   6
  -4  -7   2    0.03    0.52   7
  -4  -7   2    0.13    0.52   1
  -7   4   2    0.84    0.45   1
  -4  -7   2    0.32    0.49   8
  -7   4   2    0.47    0.61   6
  -4  -7   2    0.75    0.55   2
  -7   5  -2    8.07    1.09   6
  -5  -7  -2    7.56    0.95   2
  -7   5  -2    6.77    0.92   1
  -5  -7  -2    7.15    0.99   7
  -5  -7  -2    7.71    0.97   8
  -5  -7   2    7.98    0.98   7
  -5  -7   2    6.48    0.71   8
  -5  -7   2    4.91    0.65   1
  -5  -7   2    7.53    0.97   2
  -7   5   2    8.05    1.04   6
  -7   5   2    6.14    0.89   1
  -6  -7  -2   11.02    0.98   8
  -6  -7  -2    8.77    1.03   2
  -7   6  -2   10.71    0.93   1
  -6  -7  -2    9.94    0.96   7
  -6  -7   2   10.74    1.10   1
  -6  -7   2    9.29    0.95   7
  -6  -7   2    9.83    1.03   2
  -6  -7   2    9.97    1.01   8
  -7   6   2   10.00    0.91   1
  -7  -7  -2   11.61    0.95   7
  -7   7  -2   10.44    1.04   1
  -7  -7  -2    9.91    1.10   2
  -7   7   2    9.02    1.01   1
  -7  -7   2    8.20    1.10   1
  -7  -7   2    7.91    0.93   7
  -8  -7  -2   19.45    1.12   7
  -7   8  -2   18.09    1.30   1
  -8  -7   2   19.73    1.06   7
   6  -8  -2   12.34    1.10   4
  -6   8  -2   12.92    1.14   1
  -8  -6   2   12.39    1.11   1
  -8  -6   2   12.41    1.10   7
  -6   8   2   12.66    1.20   1
   6  -8   2   10.91    0.95   4
  -5   8  -2   10.66    1.11   1
   5  -8  -2    9.68    0.95   4
  -8  -5  -2   10.62    1.15   1
  -5   8   2    9.11    1.11   1
   5  -8   2   10.34    0.86   4
  -8  -5   2   10.94    1.09   1
  -4   8  -2   15.02    1.17   1
   4  -8  -2   17.53    1.10   4
  -8  -4  -2   18.30    1.16   1
  -4   8   2   17.12    1.32   1
  -8  -4   2   18.46    1.17   1
   4  -8   2   16.63    1.06   4
  -8  -3  -2    1.23    0.53   1
   3  -8  -2    1.32    0.47   4
  -3   8  -2    1.65    0.56   1
  -3   8   2    0.81    0.65   1
   3  -8   2    0.76    0.44   4
  -8  -3   2    0.66    0.54   1
  -8  -2  -2   18.47    1.11   1
  -8  -2  -2   18.19    1.37   6
   2  -8  -2   18.04    1.13   4
  -2   8  -2   18.06    1.21   1
  -8  -2   2   16.86    1.10   1
  -2   8   2   17.94    1.33   1
   2  -8   2   17.30    1.08   4
   1  -8  -2    5.42    0.63   4
  -1   8  -2    7.98    0.98   1
   1  -8  -2    7.84    1.10   2
  -8  -1  -2    5.97    0.73   6
   1  -8  -2    8.08    1.00   8
  -8  -1  -2    6.79    0.90   1
  -8  -1   2    5.29    0.64   1
  -8  -1   2    8.29    1.16   6
   1  -8   2    9.13    1.03   8
   1  -8   2    4.88    0.59   4
   1  -8   2    5.85    0.73   2
  -8   0  -2    1.01    0.46   1
   0  -8  -2    0.79    0.66   7
   0  -8  -2    1.57    0.47   4
   0  -8  -2    0.92    0.51   8
   0  -8  -2    1.40    0.59   2
  -8   0  -2    0.52    0.52   6
   0   8  -2    0.89    0.54   1
   0  -8   2    0.64    0.49   4
  -8   0   2    0.89    0.48   1
  -8   0   2    0.92    0.60   6
   0  -8   2    1.62    0.54   8
   0  -8   2    0.27    0.48   2
   0  -8   2    1.28    0.72   7
  -1  -8  -2    5.74    0.77   7
  -1  -8  -2    6.98    0.82   8
  -8   1  -2    6.82    0.97   6
   1   8  -2    5.75    0.85   1
  -8   1  -2    6.43    0.85   1
  -1  -8  -2    5.84    0.68   4
  -1  -8  -2    7.86    0.91   2
  -8   1   2    6.95    0.82   1
  -1  -8   2    6.87    0.86   8
  -1  -8   2    6.18    0.93   2
  -8   1   2    5.95    0.71   6
  -1  -8   2    5.99    0.81   4
  -1  -8   2    6.67    0.78   7
  -8   2  -2   17.61    1.18   6
   2   8  -2   19.09    1.19   1
  -2  -8  -2   17.39    1.16   2
  -2  -8  -2   18.33    1.13   4
  -2  -8  -2   17.08    1.19   7
  -2  -8  -2   18.32    1.10   8
  -8   2  -2   17.21    1.12   1
  -8   2   2   18.31    1.06   1
  -2  -8   2   16.84    1.13   2
  -2  -8   2   17.41    1.16   7
  -2  -8   2   18.92    1.11   8
  -8   2   2   16.00    1.21   6
  -2  -8   2   17.96    1.19   4
  -3  -8  -2    0.91    0.51   8
   3   8  -2    0.56    0.53   1
  -3  -8  -2    0.52    0.51   7
  -8   3  -2    1.15    0.45   1
  -3  -8  -2    0.52    0.55   4
  -8   3  -2    1.44    0.55   6
  -3  -8  -2    0.54    0.47   2
  -8   3   2    1.53    0.55   1
  -3  -8   2    1.45    0.68   4
  -8   3   2    1.54    0.58   6
  -3  -8   2    1.16    0.44   2
  -3  -8   2    0.11    0.50   7
  -3  -8   2    0.60    0.52   8
  -4  -8  -2   15.71    1.10   7
  -8   4  -2   15.44    1.22   6
  -4  -8  -2   17.06    1.29   4
  -8   4  -2   17.56    1.08   1
   4   8  -2   18.25    1.24   1
  -4  -8  -2   16.11    1.17   2
  -4  -8  -2   16.01    1.08   8
  -4  -8   2   17.88    1.05   8
  -4  -8   2   16.68    1.14   2
  -4  -8   2   17.77    1.15   7
  -8   4   2   16.54    1.14   1
  -8   4   2   19.36    1.23   6
  -8   5  -2   10.48    1.02   1
  -5  -8  -2   10.30    0.94   2
  -8   5  -2   12.04    1.11   6
  -5  -8  -2    9.28    0.94   7
  -5  -8  -2   10.29    0.92   8
   5   8  -2    8.91    1.15   1
  -5  -8   2   10.94    0.96   2
  -5  -8   2   11.60    0.98   8
  -5  -8   2   10.47    0.95   7
  -8   5   2    9.02    1.00   1
  -6  -8  -2   12.01    1.01   8
  -6  -8  -2   12.89    1.01   2
  -6  -8  -2   12.17    0.91   7
  -8   6  -2    9.93    1.04   1
  -8   6   2   15.06    1.12   1
  -6  -8   2   12.46    0.94   2
  -6  -8   2   12.17    1.03   8
  -6  -8   2   11.78    0.89   7
  -8   7  -2   20.46    1.23   1
  -7  -8  -2   20.55    1.15   2
  -7  -8  -2   19.80    1.03   7
  -8   7   2   20.68    1.32   1
  -7  -8   2   21.77    1.04   7
  -7  -8   2   20.01    1.20   2
  -8  -8  -2   17.44    1.03   7
  -8  -8   2   16.31    0.92   7
   7  -9  -2    0.62    0.45   5
   7  -9   2    0.07    0.50   5
   6  -9  -2    2.68    0.50   5
  -6   9  -2    1.57    0.75   1
  -9  -6   2    2.87    0.82   1
   6  -9   2    1.37    0.49   4
   5  -9  -2    0.30    0.54   5
  -9  -5  -2    1.14    0.73   1
  -5   9  -2    0.04    0.60   1
   5  -9  -2    0.91    0.51   4
  -9  -5   2    0.71    0.67   1
   5  -9   2    0.83    0.45   4
   4  -9  -2    3.18    0.58   5
  -9  -4  -2    3.75    0.63   1
   4  -9  -2    3.53    0.55   4
  -4   9  -2    3.95    0.70   1
   4  -9   2    4.03    0.53   4
  -9  -4   2    3.89    0.62   1
  -3   9  -2    8.66    1.11   1
  -9  -3  -2    8.56    0.99   1
   3  -9  -2   10.18    0.78   4
   3  -9  -2    7.86    1.07   5
   3  -9   2    7.99    0.88   4
  -9  -3   2    8.05    1.00   1
  -2   9  -2    0.20    0.69   1
   2  -9  -2    0.08    0.45   4
   2  -9  -2    0.88    1.04   5
  -9  -2  -2    0.26    0.53   1
   2  -9   2    0.54    0.45   4
  -9  -2   2    0.14    0.45   1
   1  -9  -2    8.08    1.03   2
  -9  -1  -2   11.19    1.16   6
  -1   9  -2    9.11    1.23   1
  -9  -1  -2   12.28    0.94   1
   1  -9  -2   10.48    0.95   4
   1  -9  -2   10.91    1.08   8
   1  -9   2   11.59    0.90   4
  -9  -1   2    7.95    1.16   6
  -9  -1   2    9.55    0.93   1
   1  -9   2    7.77    1.09   8
   1  -9   2   10.43    1.15   2
  -9   0  -2    2.01    0.59   6
   0  -9  -2    1.30    0.57   8
   0  -9  -2    1.71    0.65   7
   0  -9  -2    0.99    0.57   2
  -9   0  -2    1.97    0.49   1
   0  -9  -2    1.18    0.51   4
   0   9  -2    1.98    0.75   1
  -9   0   2    1.59    0.65   6
   0  -9   2    2.81    0.73   7
   0  -9   2    2.18    0.57   2
   0  -9   2    2.55    0.52   8
   0  -9   2    0.79    0.52   4
  -9   0   2    2.25    0.56   1
  -1  -9  -2   11.25    0.95   2
   1   9  -2   10.14    1.11   1
  -9   1  -2    9.97    1.04   6
  -1  -9  -2    8.98    1.03   7
  -9   1  -2    8.56    0.95   1
  -1  -9  -2    9.56    0.94   8
  -1  -9  -2    9.56    0.92   4
  -9   1   2   10.68    0.91   1
  -1  -9   2   10.88    0.96   4
  -1  -9   2    8.24    0.93   8
  -1  -9   2    9.26    1.06   7
  -1  -9   2    9.34    0.96   2
  -9   1   2   10.64    1.06   6
  -9   2  -2    0.73    0.46   1
   2   9  -2    0.58    0.68   1
  -2  -9  -2   -0.13    0.41   2
  -2  -9  -2    0.85    0.54   7
  -2  -9  -2    0.99    0.46   8
  -2  -9  -2    0.44    0.53   4
  -9   2  -2    0.79    0.52   6
  -2  -9   2   -0.32    0.42   8
  -9   2   2   -0.42    0.45   1
  -2  -9   2    0.08    0.49   4
  -2  -9   2    0.27    0.48   7
  -2  -9   2    0.60    0.42   2
  -9   2   2   -0.16    0.51   6
  -3  -9  -2   10.03    0.93   4
  -3  -9  -2   10.10    0.92   7
  -9   3  -2    8.48    0.99   6
  -9   3  -2   10.03    1.00   1
  -3  -9  -2    9.87    0.90   8
  -3  -9  -2    8.74    0.92   2
  -9   3   2    8.20    0.90   1
  -3  -9   2    8.92    0.89   8
  -3  -9   2    9.88    0.94   7
  -9   3   2   10.08    1.01   6
  -3  -9   2    8.41    0.89   2
  -3  -9   2   10.53    1.04   4
  -9   4  -2    3.04    0.52   6
  -4  -9  -2    2.73    0.49   8
  -4  -9  -2    2.88    0.53   7
  -4  -9  -2    3.29    0.50   2
  -9   4  -2    4.31    0.61   1
  -4  -9   2    3.68    0.57   7
  -4  -9   2    3.35    0.52   8
  -9   4   2    2.80    0.57   1
  -4  -9   2    3.48    0.56   2
  -9   5  -2    1.55    0.56   1
  -5  -9  -2   -0.08    0.37   7
  -5  -9  -2    0.43    0.43   8
  -5  -9  -2    0.66    0.39   2
  -5  -9   2    0.07    0.46   8
  -5  -9   2    0.52    0.43   2
  -9   5   2    1.14    0.54   1
  -5  -9   2    1.02    0.43   7
  -6  -9  -2    2.27    0.51   8
  -6  -9  -2    2.05    0.45   2
  -6  -9  -2    2.88    0.42   7
  -9   6  -2    1.53    0.51   1
  -6  -9   2    1.48    0.42   2
  -6  -9   2    1.68    0.57   8
  -9   6   2    1.50    0.57   1
  -6  -9   2    2.00    0.41   7
  -7  -9  -2    0.14    0.75   2
  -7  -9  -2    0.54    0.35   7
  -7  -9   2    0.29    0.36   7
   5 -10  -2    1.33    0.63   5
   5 -10  -2    0.41    0.45   4
   5 -10   2    0.43    0.40   4
   4 -10  -2    4.88    0.51   4
   4 -10  -2    5.14    0.81   5
 -10  -4  -2    5.66    0.76   1
   4 -10   2    5.95    0.75   4
 -10  -4   2    3.73    0.60   1
   3 -10  -2    3.51    0.50   4
 -10  -3  -2    3.62    0.64   1
   3 -10   2    2.74    0.45   4
 -10  -3   2    3.84    0.58   1
 -10  -2  -2    3.75    0.63   1
   2 -10  -2    2.46    0.47   4
   2 -10   2    2.59    0.49   4
 -10  -2   2    2.45    0.55   1
 -10  -1  -2    1.84    0.51   1
 -10  -1  -2    0.62    0.57   6
   1 -10  -2    1.14    0.43   4
   1 -10   2    0.35    0.73   2
 -10  -1   2    0.76    0.47   1
   1 -10   2    0.67    0.44   4
   0 -10  -2    2.36    0.51   2
   0 -10  -2    3.40    0.61   7
 -10   0  -2    3.76    0.51   6
   0 -10  -2    3.89    0.59   8
 -10   0  -2    2.75    0.58   1
   0 -10  -2    3.33    0.45   4
   0 -10   2    3.56    0.52   2
   0 -10   2    3.46    0.47   4
 -10   0   2    2.92    0.52   6
 -10   0   2    2.88    0.58   1
   0 -10   2    2.11    0.56   8
  -1 -10  -2    1.19    0.42   4
 -10   1  -2    0.85    0.42   6
  -1 -10  -2    0.78    0.44   8
  -1 -10  -2    1.05    0.43   2
 -10   1  -2    0.50    0.49   1
  -1 -10  -2    1.42    0.51   7
 -10   1   2    0.97    0.51   1
  -1 -10   2    1.35    0.50   8
 -10   1   2    1.41    0.44   6
  -1 -10   2    1.97    0.54   7
  -1 -10   2    0.53    0.47   2
  -1 -10   2    1.80    0.44   4
  -2 -10  -2    1.55    0.49   4
  -2 -10  -2    1.60    0.42   2
 -10   2  -2    2.21    0.57   1
  -2 -10  -2    2.15    0.46   7
  -2 -10  -2    1.58    0.44   8
 -10   2  -2    1.47    0.44   6
  -2 -10   2    2.79    0.52   4
  -2 -10   2    2.54    0.52   8
 -10   2   2    2.84    0.52   1
  -2 -10   2    1.80    0.47   7
  -2 -10   2    1.87    0.49   2
 -10   3  -2    3.50    0.52   6
  -3 -10  -2    3.11    0.46   2
  -3 -10  -2    2.99    0.52   8
  -3 -10  -2    3.89    0.60   4
  -3 -10  -2    3.42    0.47   7
 -10   3  -2    3.24    0.61   1
  -3 -10   2    3.66    0.49   2
  -3 -10   2    3.89    0.50   8
 -10   3   2    3.54    0.55   1
  -3 -10   2    3.24    0.50   7
  -4 -10  -2    4.76    0.60   7
 -10   4  -2    5.26    0.60   1
  -4 -10  -2    4.69    0.51   8
  -4 -10  -2    5.16    0.64   2
  -4 -10   2    4.98    0.64   2
  -4 -10   2    4.38    0.50   7
  -4 -10   2    4.45    0.55   8
 -10   4   2    5.90    0.69   1
 -10   5  -2    0.52    0.57   1
  -5 -10  -2    0.40    0.31   7
  -5 -10  -2   -0.43    0.35   2
  -5 -10  -2    0.75    0.48   8
  -5 -10   2    0.14    0.40   8
  -5 -10   2   -0.35    0.34   2
  -5 -10   2    0.29    0.34   7
  -6 -10  -2    2.81    0.47   2
  -6 -10  -2    2.74    0.38   7
  -6 -10   2    3.47    0.43   2
  -6 -10   2    3.80    0.51   7
   3 -11  -2    1.59    0.37   4
   3 -11   2    1.82    0.39   4
   2 -11  -2    0.57    0.35   4
   2 -11   2    0.65    0.35   4
 -11  -1  -2    1.02    0.52   1
   1 -11  -2    1.01    0.41   4
   1 -11   2    0.72    0.40   4
 -11  -1   2    0.56    0.56   1
   0 -11  -2    0.19    0.46   2
   0 -11  -2   -0.33    0.35   4
 -11   0  -2    0.56    0.61   1
   0 -11   2    0.28    0.49   2
   0 -11   2    0.19    0.37   4
 -11   0   2   -0.24    0.51   1
 -11   1  -2    1.05    0.55   1
  -1 -11  -2    1.18    0.44   2
  -1 -11  -2    1.30    0.51   7
  -1 -11  -2    0.96    0.58   8
  -1 -11  -2    0.83    0.41   4
  -1 -11   2    0.74    0.49   8
  -1 -11   2    0.53    0.37   2
  -1 -11   2    1.36    0.48   4
 -11   1   2    1.94    0.57   1
  -2 -11  -2    0.90    0.39   2
  -2 -11  -2    1.16    0.41   7
 -11   2  -2    0.97    0.48   1
  -2 -11  -2    1.11    0.45   4
  -2 -11  -2    0.15    0.49   8
  -2 -11   2    0.98    0.45   7
 -11   2   2    1.51    0.51   1
  -2 -11   2    0.13    0.54   4
  -2 -11   2    0.82    0.34   2
  -2 -11   2    0.60    0.44   8
  -3 -11  -2    1.83    0.41   7
  -3 -11  -2    1.22    0.33   2
  -3 -11   2    2.10    0.40   7
  -3 -11   2    1.43    0.38   2
  -3 -11   2    2.41    0.77   8
  -4 -11  -2    3.40    0.38   7
  -4 -11  -2    3.57    0.40   2
  -4 -11   2    3.22    0.41   2
  -4 -11   2    3.28    0.38   7
   0   0  -3    0.05    0.05   3
   0   0   3    0.02    0.03   3
   1   0  -3   15.03    0.49   3
   1   0  -3   13.94    0.48   3
   0  -1  -3   13.88    0.47   3
   0   1  -3   13.11    0.49   3
  -1   0  -3   13.14    0.45   3
  -1   0   3   13.86    0.48   3
   1   0   3   13.10    0.44   3
  -1   0   3   13.21    0.48   3
   0   1   3   13.44    0.47   3
   0  -1   3   12.77    0.48   3
  -1   1  -3  264.33    7.64   3
   1   1  -3  272.00    7.62   3
   1  -1  -3  264.57    7.64   3
  -1   1   3  254.43    7.64   3
   1  -1   3  256.84    7.63   3
  -1   1   3  265.28    7.65   3
  -1  -1   3  274.65    7.62   3
   2   1  -3  619.22   17.88   3
   2   1  -3  621.08   17.85   3
   1  -2  -3  627.20   17.94   3
   1  -2  -3  622.76   17.95   3
  -1   2  -3  633.32   17.96   3
  -1   2   3  625.69   17.95   3
   1  -2   3  623.19   17.94   3
  -2  -1   3  622.40   17.88   3
   2   0  -3  281.53    8.06   3
   0  -2  -3  283.69    8.07   3
   2   0  -3  278.44    8.05   3
  -2   0  -3  280.39    8.02   3
   2   0   3  269.19    7.97   3
   0   2   3  282.26    8.07   3
   2   0   3  296.86    7.98   3
   0  -2   3  269.19    8.08   3
  -2   0   3  270.11    8.06   3
   1   2  -3  647.51   18.03   3
   2  -1  -3  645.39   18.06   3
  -2   1  -3  640.44   18.07   3
  -1  -2  -3  609.31   18.13   3
   2  -1  -3  608.21   18.06   3
  -2   1   3  626.60   18.07   3
   2  -1   3  630.61   18.03   3
  -2   1   3  637.80   18.06   3
  -1  -2   3  613.68   18.06   3
   2  -2  -3   11.78    0.62   3
   2   2  -3   11.04    0.42   3
   2  -2  -3   11.44    0.53   3
  -2   2  -3   10.26    0.59   3
  -2  -2  -3   11.60    0.38   3
  -2   2   3   12.24    0.61   3
  -2  -2   3   11.34    0.46   3
   2  -2   3    9.78    0.53   3
  -2   3  -3  111.26    3.61   3
   2  -3  -3  108.24    3.57   3
   2  -3  -3  112.56    3.51   3
  -3  -2  -3  117.83    3.25   3
   2  -3   3  112.05    3.50   3
  -3  -2   3  115.06    3.37   3
  -1   3  -3  119.22    3.91   3
  -3  -1  -3  128.23    3.67   3
   1  -3  -3  126.08    3.85   3
   1  -3  -3  129.78    3.90   3
   3   1  -3  127.64    3.67   3
  -3  -1   3  125.68    3.77   3
  -3  -1   3  132.69    3.77   3
   1  -3   3  127.79    3.86   3
   0  -3  -3  987.46   28.88   3
  -3   0  -3 1003.62   28.76   3
   3   0  -3 1041.90   28.77   3
   0  -3   3 1016.66   28.91   3
  -3   0   3  985.53   28.88   3
  -3   0   3 1001.17   28.81   3
   3  -1  -3  129.27    3.87   3
  -1  -3  -3  129.46    3.83   3
  -1  -3   3  125.47    3.86   3
   3  -1   3  130.05    3.83   3
  -3   1   3  129.93    3.91   3
  -3   1   3  129.33    3.89   3
  -2  -3  -3  118.05    3.44   3
  -3   2  -3  120.86    3.63   3
   3  -2  -3  113.90    3.58   3
   3  -2   3  116.89    3.56   3
  -3   2   3  111.59    3.64   3
  -2  -3   3  115.67    3.49   3
   3  -3  -3   16.43    0.94   3
  -3  -3  -3   18.16    0.62   3
  -3   3  -3   18.65    1.39   3
  -3  -3   3   17.07    0.71   3
  -3   3   3   17.62    1.34   3
   3  -3   3   17.88    0.94   3
  -4  -3  -3  162.30    5.01   1
  -4  -3  -3  160.31    4.82   3
   3  -4  -3  172.51    5.26   3
  -3   4  -3  171.23    5.01   1
  -4  -3   3  171.92    5.03   1
  -4  -3   3  172.41    4.98   3
  -3   4   3  158.43    5.00   1
  -4  -2  -3    7.06    0.28   3
   2  -4  -3    6.14    0.67   3
  -4  -2   3    9.76    0.89   1
  -4  -2   3    6.32    0.43   3
   2  -4   3    6.49    0.68   3
   1  -4  -3  287.68    8.54   3
   1  -4  -3  289.66    8.62   3
  -4  -1  -3  291.12    8.32   3
  -4  -1   3  297.86    8.41   3
  -4  -1   3  280.04    8.41   3
   1  -4   3  283.30    8.54   3
   4   0  -3  285.72    8.28   3
  -4   0  -3  276.93    8.31   3
   0  -4  -3  291.61    8.42   3
  -4   0   3  287.19    8.38   3
  -4   0   3  286.56    8.36   3
   0  -4   3  285.85    8.43   3
   4  -1  -3  296.00    8.61   3
  -4   1  -3  283.52    8.61   3
  -1  -4  -3  289.48    8.59   3
  -1  -4   3  304.71    8.64   3
   4  -1   3  290.51    8.54   3
  -4   1   3  296.26    8.68   3
  -2  -4  -3    6.59    0.45   3
  -2  -4   3    7.15    0.49   3
  -4   3  -3  174.05    5.09   1
  -3  -4  -3  173.11    5.02   3
  -4   3   3  159.08    5.06   1
  -3  -4   3  168.13    5.09   1
  -3  -4   3  173.95    5.11   3
  -4   4  -3    0.60    0.33   1
  -4  -4  -3    0.51    0.44   8
  -4  -4  -3    0.21    0.41   1
  -4  -4  -3    0.20    0.20   3
  -4  -4   3    0.35    0.36   1
  -4  -4   3    0.14    0.44   8
  -4   4   3    0.36    0.35   1
  -4  -4   3   -0.05    0.27   3
  -5  -4  -3   21.99    1.15   1
  -5  -4  -3   23.03    1.16   8
  -4   5  -3   23.09    1.11   1
  -5  -4   3   23.15    1.13   3
  -4   5   3   22.16    1.11   1
  -5  -4   3   24.61    1.11   1
  -4   5   3   24.77    1.54   6
  -5  -4   3   23.25    1.16   8
  -5  -3  -3    3.50    0.49   1
  -3   5  -3    2.59    0.42   1
  -3   5   3    4.42    0.65   1
  -5  -3   3    2.59    0.52   3
  -5  -3   3    2.50    0.42   1
  -2   5  -3   71.84    2.38   1
  -5  -2  -3   71.28    2.39   1
   2  -5  -3   72.82    2.68   3
   2  -5   3   75.39    2.72   3
  -2   5   3   70.61    2.40   1
  -5  -2   3   74.05    2.38   1
  -5  -2   3   75.00    2.35   3
  -1   5  -3   11.76    0.73   1
   1  -5  -3   12.51    0.90   3
  -5  -1  -3   10.66    0.71   1
  -5  -1  -3   11.20    0.61   3
  -5  -1   3   10.49    0.71   1
   1  -5   3   11.90    0.97   3
  -5  -1   3   10.95    0.64   3
  -5   0  -3   95.34    2.93   1
   0  -5  -3   94.82    3.07   3
   0   5  -3   92.36    2.91   1
  -5   0   3   94.49    2.99   3
   0  -5   3   94.36    3.10   3
  -5   0   3   88.95    2.92   1
   1   5  -3   11.65    0.73   1
  -1  -5  -3   11.25    0.73   3
  -1  -5  -3    9.29    0.75   8
  -5   1  -3   11.47    0.65   1
  -1  -5   3   10.52    0.71   8
  -5   1   3    9.40    0.61   1
  -1  -5   3   12.00    0.77   3
  -1  -5   3   10.77    0.72   1
  -2  -5  -3   74.13    2.39   3
  -2  -5  -3   71.88    2.36   1
  -5   2  -3   72.53    2.33   1
  -2  -5  -3   71.83    2.33   8
  -5   2   3   71.72    2.34   1
  -2  -5   3   70.74    2.35   1
  -2  -5   3   70.45    2.33   8
  -2  -5   3   70.80    2.43   3
  -3  -5  -3    2.76    0.48   1
  -3  -5  -3    2.77    0.54   3
  -5   3  -3    3.07    0.45   1
  -3  -5  -3    2.64    0.43   8
  -3  -5   3    3.08    0.44   8
  -3  -5   3    3.25    0.44   1
  -5   3   3    2.43    0.44   1
  -3  -5   3    2.61    0.45   3
  -5   4  -3   21.82    1.05   1
  -4  -5  -3   24.06    1.75   4
  -4  -5  -3   20.99    1.02   3
  -4  -5  -3   23.76    1.18   1
  -5   4  -3   21.89    1.33   6
  -4  -5  -3   24.66    1.13   8
  -5   4   3   23.78    1.39   6
  -4  -5   3   22.19    1.07   1
  -5   4   3   21.85    1.06   1
  -4  -5   3   24.33    1.12   8
  -5  -5  -3    2.42    0.51   1
  -5   5  -3    2.08    0.50   1
  -5   5  -3    2.02    0.72   6
  -5  -5  -3    1.68    0.73   2
  -5  -5  -3    1.67    0.67   7
  -5  -5  -3    2.11    0.52   8
  -5  -5   3    3.09    0.65   7
  -5  -5   3    1.62    0.67   2
  -5  -5   3    1.61    0.52   8
  -5   5   3    1.27    0.67   6
  -5  -5   3    2.42    0.47   1
  -5   5   3    1.69    0.45   1
  -6  -5  -3   -0.47    0.58   7
  -5   6  -3    1.04    0.87   6
   5  -6  -3    0.55    0.63   4
  -5   6  -3    0.40    0.44   1
  -6  -5  -3    0.57    0.57   1
  -6  -5  -3   -0.62    0.61   8
  -6  -5  -3    0.81    0.67   2
  -6  -5   3    0.26    0.57   7
  -6  -5   3    1.58    0.63   8
  -6  -5   3    0.75    0.50   1
  -5   6   3    0.24    0.50   1
  -4   6  -3    2.52    0.51   1
  -6  -4  -3    2.46    0.53   1
   4  -6  -3    1.24    0.57   4
  -6  -4   3    2.03    0.45   1
  -4   6   3    0.50    0.50   1
  -6  -4   3    2.01    0.71   7
  -3   6  -3    6.76    0.78   1
  -6  -3  -3    6.04    0.81   1
   3  -6  -3    6.18    0.67   4
  -3   6   3    6.39    0.88   1
  -6  -3   3    7.26    0.74   1
   2  -6  -3   31.71    1.33   4
  -6  -2  -3   32.53    1.33   1
  -2   6  -3   31.59    1.31   1
  -6  -2   3   31.11    1.30   1
  -6  -2   3   27.64    1.28   3
  -2   6   3   32.23    1.38   1
   1  -6  -3   37.89    1.48   4
   1  -6  -3   37.19    1.47   8
  -1   6  -3   36.33    1.42   1
  -6  -1  -3   38.19    1.43   1
   1  -6  -3   36.15    1.84   3
  -1   6   3   36.96    1.47   1
   1  -6   3   36.16    1.45   8
  -6  -1   3   34.84    1.41   1
   1  -6   3   36.78    1.89   3
   0  -6  -3    1.10    0.43   8
  -6   0  -3    1.44    0.58   6
   0  -6  -3    0.64    0.48   4
   0   6  -3    1.11    0.39   1
   0  -6  -3    1.06    0.54   3
  -6   0  -3    0.67    0.36   1
  -6   0   3    0.57    0.35   1
   0   6   3    2.01    0.48   1
   0  -6   3    1.32    0.39   8
   0  -6   3    0.49    0.52   3
  -6   1  -3   36.68    1.62   6
  -1  -6  -3   36.84    1.49   4
   1   6  -3   39.87    1.45   1
  -1  -6  -3   38.53    1.70   3
  -1  -6  -3   36.86    1.44   8
  -6   1  -3   35.73    1.41   1
  -1  -6   3   36.99    1.53   4
  -6   1   3   38.30    1.61   6
  -1  -6   3   36.96    1.72   3
   1   6   3   36.75    1.50   1
  -6   1   3   37.28    1.44   1
  -1  -6   3   37.85    1.44   8
   2   6  -3   29.58    1.27   1
  -2  -6  -3   30.21    1.25   8
  -2  -6  -3   30.70    1.40   4
  -2  -6  -3   30.16    1.46   3
  -6   2  -3   31.97    1.45   6
  -6   2  -3   32.15    1.29   1
  -2  -6   3   29.48    1.43   4
  -6   2   3   33.89    1.30   1
  -6   2   3   31.01    1.46   6
   2   6   3   30.80    1.34   1
  -2  -6   3   28.58    1.52   3
  -2  -6   3   32.93    1.30   8
  -2  -6   3   31.74    1.30   1
  -3  -6  -3    5.42    0.67   8
  -3  -6  -3    6.40    0.77   1
  -6   3  -3    7.17    0.73   1
  -6   3  -3    8.19    0.93   6
  -3  -6  -3    6.38    0.92   2
  -3  -6  -3    5.00    0.66   4
  -3  -6  -3    6.05    0.73   7
  -6   3   3    6.87    1.00   6
  -3  -6   3    6.88    0.94   2
  -6   3   3    4.65    0.53   1
  -3  -6   3    6.18    0.69   7
  -3  -6   3    5.80    0.73   1
  -3  -6   3    6.86    0.72   8
  -6   4  -3    2.27    0.45   1
  -4  -6  -3    2.28    0.58   1
  -4  -6  -3    1.83    0.51   8
  -6   4  -3    2.83    0.60   6
  -4  -6  -3    1.75    0.67   4
  -4  -6  -3    1.86    0.61   7
  -4  -6  -3    3.32    0.61   2
  -4  -6   3    1.61    0.45   1
  -4  -6   3    2.30    0.50   8
  -6   4   3    2.18    0.50   1
  -4  -6   3    1.26    0.56   2
  -6   4   3    1.83    0.56   6
  -4  -6   3    2.00    0.60   7
  -5  -6  -3   -0.47    0.57   1
  -5  -6  -3   -0.86    0.57   2
  -5  -6  -3    0.55    0.48   8
  -5  -6  -3    0.17    0.52   7
  -6   5  -3    0.53    0.50   1
  -6   5  -3    1.01    0.65   6
  -5  -6   3    1.10    0.57   2
  -5  -6   3    0.39    0.49   8
  -5  -6   3    0.31    0.53   7
  -6   5   3    0.60    0.59   6
  -6   5   3   -0.12    0.43   1
  -5  -6   3   -0.02    0.49   1
  -6  -6  -3   12.30    1.19   1
  -6  -6  -3   11.75    1.09   7
  -6  -6  -3   10.48    1.18   2
  -6  -6  -3   10.47    1.08   8
  -6   6  -3   11.64    1.30   6
  -6   6  -3   10.50    1.03   1
  -6  -6   3   10.53    1.00   1
  -6   6   3   10.73    0.96   1
  -6  -6   3   10.88    1.25   2
  -6  -6   3   12.70    1.05   7
  -6  -6   3   12.35    1.11   8
  -7  -6  -3    6.29    0.77   7
  -6   7  -3    6.32    0.71   1
   6  -7   3    4.71    0.68   4
  -7  -6   3    5.22    0.65   1
  -6   7   3    4.37    0.66   1
  -7  -6   3    5.54    0.70   7
  -7  -5  -3   17.97    1.24   1
  -5   7  -3   16.98    1.18   1
   5  -7  -3   15.99    1.14   4
  -7  -5  -3   15.75    1.36   7
  -5   7   3   15.93    1.16   1
  -7  -5   3   17.25    1.24   7
  -7  -5   3   15.75    1.13   1
  -7  -4  -3    1.45    0.54   1
   4  -7  -3    1.13    0.52   4
  -4   7  -3    1.65    0.53   1
  -4   7   3    1.90    0.66   1
  -7  -4   3    1.23    0.53   1
  -7  -3  -3    4.90    0.63   1
   3  -7  -3    4.36    0.57   4
  -3   7  -3    3.92    0.54   1
  -7  -3   3    3.27    0.57   1
  -3   7   3    5.94    0.71   1
  -2   7  -3   21.34    1.09   1
   2  -7  -3   18.73    1.14   4
  -7  -2  -3   18.05    1.33   6
  -7  -2  -3   19.25    1.11   1
  -2   7   3   21.67    1.25   1
  -7  -2   3   20.42    1.13   1
   1  -7  -3    2.58    0.52   4
  -7  -1  -3    3.05    0.61   6
   1  -7  -3    3.77    0.93   7
   1  -7  -3    1.77    0.52   8
   1  -7  -3    3.68    0.74   2
  -1   7  -3    2.76    0.57   1
   1  -7   3    3.31    0.57   8
   1  -7   3    1.86    0.61   2
  -7  -1   3    2.23    0.46   1
  -1   7   3    2.83    0.60   1
  -7  -1   3    1.92    0.67   6
  -7   0  -3   47.24    1.80   1
  -7   0  -3   49.58    1.87   6
   0  -7  -3   45.42    2.01   7
   0   7  -3   46.86    1.79   1
   0  -7  -3   46.90    1.81   4
   0  -7  -3   46.19    1.79   8
   0  -7  -3   47.17    1.92   2
   0  -7   3   49.13    1.81   8
  -7   0   3   48.03    1.79   1
  -7   0   3   52.25    1.93   6
   0  -7   3   47.33    2.04   7
   0  -7   3   49.44    1.93   2
   0  -7   3   48.78    1.81   4
  -7   1  -3    1.74    0.42   1
  -1  -7  -3    3.22    0.54   8
  -1  -7  -3    3.60    0.67   7
  -1  -7  -3    2.42    0.46   4
  -7   1  -3    3.48    0.59   6
   1   7  -3    3.57    0.51   1
  -1  -7  -3    2.13    0.61   2
  -1  -7   3    2.48    0.49   4
  -1  -7   3    3.73    0.73   7
  -1  -7   3    2.93    0.51   8
  -7   1   3    2.90    0.46   1
  -1  -7   3    3.70    0.58   2
  -7   1   3    2.44    0.61   6
  -7   2  -3   20.10    1.08   1
  -2  -7  -3   21.78    1.14   8
   2   7  -3   20.92    1.10   1
  -2  -7  -3   21.94    1.18   4
  -2  -7  -3   21.44    1.21   2
  -7   2  -3   18.81    1.19   6
  -2  -7  -3   21.61    1.26   7
  -7   2   3   20.11    1.12   1
  -7   2   3   20.81    1.22   6
  -2  -7   3   21.09    1.23   4
  -2  -7   3   20.84    1.20   2
  -2  -7   3   21.22    1.26   7
  -2  -7   3   18.24    1.07   8
  -7   3  -3    4.10    0.53   1
   3   7  -3    3.53    0.61   1
  -7   3  -3    3.27    0.59   6
  -3  -7  -3    4.78    0.62   2
  -3  -7  -3    4.65    0.64   7
  -3  -7  -3    4.07    0.57   8
  -3  -7  -3    4.66    0.66   4
  -7   3   3    4.73    0.67   6
  -3  -7   3    3.84    0.62   7
  -3  -7   3    4.30    0.70   4
  -3  -7   3    3.34    0.54   8
  -7   3   3    3.56    0.49   1
  -4  -7  -3    1.73    0.62   2
  -4  -7  -3    0.66    0.53   7
   4   7  -3    0.39    0.50   1
  -7   4  -3    0.79    0.56   6
  -7   4  -3    0.54    0.44   1
  -4  -7  -3    0.99    0.51   8
  -4  -7  -3    0.67    0.64   4
  -7   4   3    0.92    0.56   6
  -4  -7   3    0.50    0.46   8
  -4  -7   3    1.46    0.51   1
  -4  -7   3    1.21    0.52   7
  -7   4   3    0.95    0.46   1
  -4  -7   3    1.20    0.56   2
  -5  -7  -3   18.76    1.18   2
  -5  -7  -3   17.75    1.15   7
  -5  -7  -3   16.76    1.13   8
  -7   5  -3   14.00    1.07   1
  -7   5  -3   18.37    1.27   6
  -5  -7   3   16.19    1.15   2
  -5  -7   3   17.23    1.12   1
  -7   5   3   16.16    1.15   1
  -5  -7   3   16.88    1.13   7
  -5  -7   3   15.74    1.17   8
  -6  -7  -3    6.06    0.64   8
  -6  -7  -3    4.97    0.68   2
  -6  -7  -3    5.49    0.67   7
  -7   6  -3    7.05    0.94   1
  -7   6   3    6.09    0.75   1
  -6  -7   3    7.26    0.90   7
  -6  -7   3    6.74    1.00   2
  -6  -7   3    5.12    0.65   8
  -6  -7   3    5.79    0.74   1
  -7  -7  -3    2.93    0.65   2
  -7  -7  -3    3.39    0.57   7
  -7   7  -3    3.02    0.58   1
  -7   7   3    3.52    0.74   1
  -7  -7   3    3.50    0.57   7
  -7  -7   3    2.69    0.59   1
   8   7  -3    7.96    0.83   1
  -7   8  -3    7.47    0.96   1
  -8  -7   3    7.35    0.87   1
  -8  -7   3    7.79    0.84   7
  -6   8  -3    7.43    0.95   1
  -8  -6   3    7.75    1.01   1
   6  -8   3    8.10    0.88   4
  -8  -6   3    6.65    0.68   7
   5  -8  -3    0.07    0.47   4
  -5   8  -3    0.33    0.50   1
  -8  -5  -3    0.40    0.58   1
   5  -8   3    0.73    0.52   4
  -8  -5   3   -0.40    0.50   1
  -5   8   3    0.13    0.93   1
  -4   8  -3   49.68    1.89   1
   4  -8  -3   45.89    1.82   4
  -8  -4  -3   45.94    1.89   1
   4  -8   3   49.32    1.84   4
  -8  -4   3   45.84    1.90   1
  -3   8  -3    4.56    0.66   1
   3  -8  -3    3.55    0.56   4
  -8  -3  -3    4.14    0.66   1
  -8  -3   3    3.30    0.54   1
   3  -8   3    4.16    0.58   4
  -8  -2  -3   97.09    3.24   6
   2  -8  -3   95.42    3.15   4
  -8  -2  -3   95.46    3.21   1
   2  -8  -3   92.62    3.23   5
  -2   8  -3   94.54    3.19   1
  -8  -2   3   95.16    3.19   1
   2  -8   3   96.58    3.14   4
  -1   8  -3   11.32    0.98   1
   1  -8  -3   13.88    1.11   8
   1  -8  -3   11.11    0.92   4
   1  -8  -3   12.10    1.19   2
  -8  -1  -3   12.19    0.98   1
  -8  -1  -3   10.99    1.09   6
   1  -8  -3   11.11    1.24   5
   1  -8  -3   13.48    1.56   7
  -8  -1   3   10.93    1.22   6
   1  -8   3   10.45    0.96   4
   1  -8   3   12.06    1.23   2
  -8  -1   3   10.03    0.90   1
   1  -8   3   13.56    1.09   8
  -8   0  -3  167.38    5.07   6
   0  -8  -3  164.50    5.07   7
   0  -8  -3  160.27    5.02   8
   0  -8  -3  158.44    5.01   4
   0   8  -3  161.92    5.02   1
   0  -8  -3  147.44    5.06   2
  -8   0  -3  168.82    5.05   1
  -8   0   3  166.95    5.06   1
   0  -8   3  165.40    5.01   8
   0  -8   3  167.63    5.02   4
  -8   0   3  164.10    5.08   6
   0  -8   3  163.66    5.06   7
   0  -8   3  145.70    5.04   2
   1   8  -3   13.05    1.04   1
  -8   1  -3   11.38    0.98   1
  -1  -8  -3   10.24    1.15   7
  -8   1  -3   12.38    1.06   6
  -1  -8  -3   11.34    1.03   2
  -1  -8  -3   11.26    0.96   8
  -1  -8  -3   11.68    0.98   4
  -8   1   3   11.83    0.95   1
  -1  -8   3   12.39    0.99   2
  -1  -8   3   13.29    1.12   7
  -1  -8   3   12.92    1.03   4
  -1  -8   3   11.49    0.93   8
  -8   1   3   11.50    1.08   6
  -8   2  -3   94.35    3.16   6
   2   8  -3   91.16    3.07   1
  -2  -8  -3   90.98    3.08   8
  -2  -8  -3   94.64    3.12   7
  -2  -8  -3   92.38    3.15   2
  -2  -8  -3   90.45    3.08   4
  -8   2  -3   91.35    3.10   1
  -8   2   3   93.33    3.15   6
  -2  -8   3   91.64    3.16   2
  -2  -8   3   92.48    3.07   8
  -2  -8   3   94.76    3.11   4
  -8   2   3   89.85    3.10   1
  -2  -8   3   94.83    3.12   7
  -8   3  -3    3.91    0.60   1
  -8   3  -3    3.65    0.68   6
   3   8  -3    4.59    0.62   1
  -3  -8  -3    4.58    0.65   7
  -3  -8  -3    3.75    0.57   2
  -3  -8  -3    3.60    0.67   4
  -3  -8  -3    3.96    0.61   8
  -3  -8   3    3.39    0.58   8
  -8   3   3    2.87    0.62   6
  -3  -8   3    3.44    0.69   4
  -3  -8   3    3.52    0.62   7
  -3  -8   3    2.97    0.58   2
  -8   3   3    2.27    0.50   1
  -4  -8  -3   44.66    1.79   8
   4   8  -3   46.75    1.86   1
  -8   4  -3   47.45    1.89   6
  -4  -8  -3   44.59    1.81   7
  -4  -8  -3   44.91    1.91   4
  -8   4  -3   47.11    1.88   1
  -4  -8  -3   45.51    1.88   2
  -8   4   3   46.59    1.92   6
  -4  -8   3   47.10    1.83   8
  -4  -8   3   46.71    1.85   2
  -4  -8   3   47.25    1.85   7
  -8   4   3   46.38    1.85   1
  -8   5  -3   -0.07    0.42   1
  -8   5  -3    0.74    0.54   6
  -5  -8  -3   -0.30    0.48   2
  -5  -8  -3    0.27    0.48   7
   5   8  -3    0.31    0.60   1
  -5  -8  -3   -0.05    0.41   8
  -5  -8   3    0.25    0.51   2
  -5  -8   3    0.28    0.45   8
  -8   5   3   -0.16    0.49   1
  -5  -8   3   -0.45    0.51   7
  -6  -8  -3    7.53    0.81   7
  -8   6  -3    6.74    0.73   1
  -6  -8  -3    7.00    0.87   8
  -6  -8  -3    7.72    0.92   2
   6   8  -3    6.48    0.75   1
  -6  -8   3    7.22    0.77   7
  -6  -8   3    9.47    0.91   8
  -6  -8   3    8.46    0.91   2
  -8   6   3    8.57    1.07   1
  -8   7  -3    7.24    1.04   1
  -7  -8  -3    7.48    0.95   2
  -7  -8  -3    8.08    0.74   7
  -8   7   3    8.36    1.15   1
  -7  -8   3    7.38    0.89   2
  -7  -8   3    7.76    0.76   7
  -8  -8   3    5.84    0.75   7
   7  -9  -3    3.42    0.54   5
   7  -9   3    3.03    0.61   5
  -6   9  -3    4.31    0.82   1
   6  -9  -3    4.62    0.58   5
  -9  -6   3    3.71    0.78   1
   6  -9   3    4.98    0.57   4
  -5   9  -3    7.19    0.82   1
   5  -9  -3    9.86    0.91   5
   5  -9  -3    8.45    0.92   4
   5  -9   3    9.08    0.81   4
  -9  -5   3    8.61    1.13   1
   4  -9  -3   10.37    1.02   5
  -9  -4  -3   10.67    1.15   1
  -4   9  -3    9.56    1.14   1
   4  -9  -3    8.41    0.85   4
  -9  -4   3    9.97    1.03   1
   4  -9   3   10.43    0.83   4
   3  -9  -3   21.83    1.23   5
   3  -9  -3   19.72    1.12   4
  -9  -3  -3   23.70    1.28   1
  -3   9  -3   21.23    1.28   1
  -9  -3   3   20.25    1.22   1
   3  -9   3   19.69    1.10   4
  -9  -2  -3    0.37    0.51   1
  -2   9  -3   -0.40    0.55   1
   2  -9  -3    0.40    0.42   4
  -9  -2  -3    1.08    0.77   6
   2  -9  -3   -0.70    0.62   5
  -9  -2   3   -0.11    0.52   1
   2  -9   3    0.40    0.47   4
   1  -9  -3   14.43    1.20   2
  -1   9  -3   15.89    1.19   1
   1  -9  -3   16.85    1.08   4
  -9  -1  -3   17.49    1.11   1
   1  -9  -3   18.18    1.23   8
  -9  -1  -3   18.39    1.25   6
  -9  -1   3   18.63    1.31   6
   1  -9   3   15.21    1.20   8
   1  -9   3   17.72    1.24   2
   1  -9   3   19.35    1.13   4
  -9  -1   3   17.77    1.14   1
   0  -9  -3    0.62    0.65   7
  -9   0  -3   -0.13    0.54   6
   0  -9  -3   -1.09    0.49   8
   0   9  -3   -0.53    0.54   1
  -9   0  -3    0.06    0.44   1
   0  -9  -3    0.40    0.47   4
   0  -9  -3   -0.73    0.46   2
  -9   0   3    0.74    0.61   6
  -9   0   3   -0.39    0.47   1
   0  -9   3    0.10    0.43   4
   0  -9   3   -0.55    0.49   8
   0  -9   3    0.11    0.66   7
   0  -9   3    0.28    0.51   2
  -9   1  -3   16.73    1.16   1
  -9   1  -3   18.50    1.18   6
   1   9  -3   17.71    1.33   1
  -1  -9  -3   15.85    1.09   8
  -1  -9  -3   19.41    1.15   2
  -1  -9  -3   17.03    1.11   4
  -1  -9  -3   18.19    1.20   7
  -1  -9   3   15.99    1.07   8
  -1  -9   3   17.80    1.17   4
  -1  -9   3   16.02    1.11   2
  -9   1   3   16.12    1.12   1
  -9   1   3   17.47    1.22   6
  -1  -9   3   18.25    1.20   7
  -2  -9  -3    0.67    0.51   4
  -9   2  -3   -0.59    0.50   6
   2   9  -3    0.07    0.61   1
  -2  -9  -3    0.38    0.52   7
  -9   2  -3   -1.10    0.44   1
  -2  -9  -3   -0.08    0.46   8
  -2  -9  -3   -0.25    0.43   2
  -2  -9   3    0.66    0.53   7
  -9   2   3    0.16    0.46   1
  -9   2   3   -0.79    0.55   6
  -2  -9   3   -0.20    0.55   4
  -2  -9   3    0.07    0.42   8
  -2  -9   3    0.28    0.47   2
  -3  -9  -3   19.14    1.18   4
  -9   3  -3   20.56    1.13   1
  -3  -9  -3   20.04    1.18   2
  -3  -9  -3   20.99    1.12   8
  -3  -9  -3   20.43    1.18   7
   3   9  -3   20.87    1.38   1
  -9   3  -3   16.41    1.10   6
  -3  -9   3   20.17    1.29   4
  -9   3   3   19.84    1.20   1
  -3  -9   3   20.35    1.16   2
  -3  -9   3   20.88    1.11   8
  -3  -9   3   20.14    1.15   7
  -9   3   3   18.75    1.14   6
  -4  -9  -3    8.84    1.00   4
  -9   4  -3    9.47    0.90   6
  -9   4  -3    9.93    0.95   1
  -4  -9  -3    8.75    0.88   7
  -4  -9  -3    7.49    0.85   8
  -4  -9  -3    8.15    0.83   2
  -4  -9   3   11.01    0.91   8
  -4  -9   3    8.48    0.85   2
  -9   4   3    8.50    0.87   1
  -4  -9   3    7.97    0.84   7
  -9   5  -3    7.11    0.90   1
  -5  -9  -3    9.54    0.78   7
  -5  -9  -3    6.98    0.84   8
  -5  -9  -3    7.50    0.79   2
  -5  -9   3    7.86    0.84   8
  -5  -9   3    8.69    0.76   2
  -9   5   3   10.54    0.95   1
  -5  -9   3    8.44    0.73   7
  -9   6  -3    4.90    0.65   1
  -6  -9  -3    4.53    0.64   7
  -6  -9  -3    5.15    0.61   8
  -6  -9  -3    4.91    0.50   2
  -6  -9   3    4.41    0.48   7
  -6  -9   3    3.89    0.51   2
  -9   6   3    4.48    0.70   1
  -6  -9   3    4.09    0.57   8
  -7  -9  -3    2.99    0.42   7
  -7  -9  -3    2.40    0.65   2
  -7  -9   3    3.00    0.42   7
   5 -10  -3    3.49    0.52   4
   5 -10  -3    3.92    0.66   5
   5 -10   3    3.20    0.51   4
   4 -10  -3   11.04    1.12   5
   4 -10  -3   11.25    0.81   4
   4 -10   3   11.78    0.76   4
 -10  -4   3   10.97    1.02   1
 -10  -3  -3    5.76    0.69   1
   3 -10  -3    6.41    0.71   4
 -10  -3   3    5.19    0.68   1
   3 -10   3    5.51    0.56   4
 -10  -2  -3   12.47    1.14   1
   2 -10  -3   14.87    0.91   4
   2 -10   3   15.19    0.88   4
 -10  -2   3   14.22    0.99   1
   1 -10  -3    5.29    0.63   4
 -10  -1  -3    4.67    0.64   6
 -10  -1  -3    5.19    0.61   1
 -10  -1   3    5.10    0.64   1
   1 -10   3    4.87    0.70   2
   1 -10   3    4.27    0.50   4
 -10   0  -3    3.98    0.57   6
   0 -10  -3    3.86    0.55   2
 -10   0  -3    4.33    0.62   1
   0 -10  -3    3.71    0.51   4
   0 -10  -3    4.45    0.61   8
   0 -10  -3    4.82    0.67   7
   0 -10   3    4.70    0.57   4
 -10   0   3    4.76    0.63   1
   0 -10   3    4.52    0.62   2
   0 -10   3    3.58    0.64   8
 -10   1  -3    4.63    0.58   1
  -1 -10  -3    5.94    0.82   7
 -10   1  -3    3.32    0.55   6
  -1 -10  -3    4.44    0.53   2
  -1 -10  -3    4.57    0.57   8
  -1 -10  -3    5.00    0.57   4
  -1 -10   3    4.04    0.53   4
 -10   1   3    5.54    0.61   1
  -1 -10   3    4.75    0.60   8
  -1 -10   3    5.34    0.60   7
  -1 -10   3    4.40    0.54   2
 -10   2  -3   14.61    1.04   1
  -2 -10  -3   13.68    0.95   8
  -2 -10  -3   14.92    0.91   7
 -10   2  -3   14.02    0.94   6
  -2 -10  -3   13.05    0.90   4
  -2 -10  -3   13.85    0.91   2
  -2 -10   3   12.90    0.97   4
  -2 -10   3   13.97    0.91   2
  -2 -10   3   12.45    0.95   7
  -2 -10   3   15.17    0.97   8
 -10   2   3   12.86    1.03   1
 -10   3  -3    5.04    0.72   6
 -10   3  -3    4.35    0.59   1
  -3 -10  -3    6.04    0.69   7
  -3 -10  -3    4.66    0.61   4
  -3 -10  -3    3.97    0.52   2
  -3 -10  -3    4.25    0.56   8
 -10   3   3    4.76    0.64   1
  -3 -10   3    4.99    0.68   7
  -3 -10   3    5.22    0.72   2
  -3 -10   3    6.60    0.79   8
 -10   4  -3   10.09    1.00   1
  -4 -10  -3   10.64    0.85   8
  -4 -10  -3   11.50    0.76   7
  -4 -10  -3   11.98    0.76   2
  -4 -10   3   10.86    0.81   8
  -4 -10   3   11.36    0.75   7
 -10   4   3   11.31    0.91   1
  -4 -10   3   11.66    0.81   2
  -5 -10  -3    3.25    0.41   2
 -10   5  -3    2.54    0.69   1
  -5 -10  -3    3.05    0.41   7
  -5 -10  -3    2.31    0.47   8
  -5 -10   3    4.16    0.55   7
  -5 -10   3    2.94    0.55   8
  -5 -10   3    3.46    0.44   2
  -6 -10  -3    0.55    0.32   7
  -6 -10  -3    0.16    0.37   2
  -6 -10   3    0.38    0.39   2
  -6 -10   3    0.16    0.32   7
   3 -11  -3    3.50    0.46   4
   3 -11   3    2.47    0.44   4
   2 -11  -3    1.10    0.41   4
   2 -11   3    1.23    0.40   4
 -11  -1  -3    5.72    0.70   1
   1 -11  -3    7.57    0.65   4
   1 -11   3    6.55    0.67   4
 -11  -1   3    7.96    0.83   1
   0 -11  -3    5.26    0.59   2
 -11   0  -3    5.36    0.71   1
   0 -11  -3    6.89    0.67   4
   0 -11   3    5.65    0.85   2
   0 -11   3    6.23    0.70   4
 -11   0   3    7.03    0.93   1
  -1 -11  -3    5.84    0.68   8
 -11   1  -3    6.70    0.70   1
  -1 -11  -3    8.39    0.86   7
  -1 -11  -3    8.30    0.73   4
  -1 -11  -3    7.37    0.73   2
  -1 -11   3    8.24    0.78   4
  -1 -11   3    7.06    0.75   2
 -11   1   3    7.59    0.86   1
  -1 -11   3    6.91    0.96   8
  -2 -11  -3    0.50    0.41   7
  -2 -11  -3    0.81    0.46   8
  -2 -11  -3    1.14    0.48   4
  -2 -11  -3    0.73    0.32   2
 -11   2  -3    0.75    0.55   1
 -11   2   3    1.94    0.57   1
  -2 -11   3    1.51    0.43   7
  -2 -11   3    1.34    0.49   8
  -2 -11   3    1.45    0.39   2
  -3 -11  -3    2.25    0.38   2
  -3 -11  -3    2.70    0.39   7
  -3 -11   3    3.22    0.39   2
  -3 -11   3    2.70    0.40   7
  -4 -11  -3    1.40    0.35   7
  -4 -11  -3    1.06    0.37   2
  -4 -11   3    0.87    0.31   2
  -4 -11   3    1.16    0.35   7
   0   0  -4  987.54   28.57   3
   0   0   4  996.86   28.65   3
   0  -1  -4  355.34   10.48   3
   1   0  -4  352.89   10.47   3
  -1   0  -4  358.88   10.44   3
   1   0  -4  375.01   10.48   3
   0   1   4  367.22   10.46   3
   0   1   4  377.78   10.46   3
   1   0   4  363.40   10.44   3
  -1   0   4  353.45   10.47   3
  -1   0   4  361.89   10.47   3
   0  -1   4  368.65   10.48   3
  -1   1  -4 4726.87  135.77   3
   1   1  -4 4959.32  135.73   3
  -1  -1  -4 4545.38  135.28   3
   1  -1  -4 4679.69  135.83   3
   1  -1  -4 4618.93  135.77   3
  -1   1   4 4822.30  135.85   3
  -1  -1   4 4699.10  135.67   3
   1  -1   4 4767.21  135.75   3
  -1   1   4 4873.23  135.83   3
  -2  -1  -4   49.16    1.49   3
   1  -2  -4   51.33    1.64   3
  -1   2  -4   49.01    1.67   3
   2   1  -4   49.75    1.59   3
   2   1  -4   51.87    1.58   3
   1  -2  -4   53.13    1.67   3
  -2  -1   4   53.94    1.60   3
  -1   2   4   54.18    1.68   3
   1  -2   4   50.04    1.65   3
   0   2  -4  238.57    7.24   3
   2   0  -4  244.34    7.21   3
   2   0  -4  240.85    7.20   3
  -2   0  -4  250.85    7.16   3
   0  -2  -4  249.07    7.21   3
   0  -2  -4  241.06    7.22   3
   2   0   4  258.40    7.12   3
  -2   0   4  253.29    7.28   3
  -2   0   4  250.13    7.21   3
   0  -2   4  251.67    7.23   3
   0   2   4  241.94    7.21   3
   2   0   4  248.22    7.12   3
   1   2  -4   50.14    1.59   3
   2  -1  -4   52.31    1.61   3
  -2   1  -4   47.59    1.61   3
  -1  -2  -4   50.43    1.53   3
   2  -1  -4   50.05    1.62   3
   2  -1   4   47.44    1.57   3
  -2   1   4   53.48    1.62   3
  -2   1   4   51.18    1.62   3
  -1  -2   4   48.60    1.58   3
  -2  -2  -4   26.21    0.79   3
   2   2  -4   26.24    0.86   3
  -2   2  -4   24.82    1.00   3
   2  -2  -4   24.90    1.01   3
   2  -2  -4   25.57    0.95   3
  -2  -2   4   26.20    0.89   3
   2  -2   4   24.81    0.94   3
  -2   2   4   25.21    1.03   3
   2  -3  -4   83.75    2.88   3
  -2   3  -4   90.42    2.93   3
   2  -3  -4   89.61    2.81   3
  -3  -2   4   90.58    2.69   3
   2  -3   4   86.06    2.81   3
   3   1  -4  188.60    5.32   3
   1  -3  -4  186.47    5.47   3
  -1   3  -4  176.49    5.52   3
   1  -3  -4  182.97    5.50   3
  -3  -1  -4  185.76    5.28   3
  -3  -1   4  183.20    5.39   3
   1  -3   4  180.33    5.47   3
  -3   0  -4 1249.80   35.31   3
   3   0  -4 1258.37   35.31   3
   0  -3  -4 1195.37   35.38   3
   0  -3   4 1231.92   35.37   3
  -3   0   4 1231.13   35.40   3
  -3   1  -4  158.72    5.38   3
   3  -1  -4  186.85    5.42   3
  -1  -3  -4  185.02    5.37   3
  -3   1   4  188.47    5.44   3
  -1  -3   4  186.51    5.41   3
  -3   1   4  187.75    5.46   3
   3  -1   4  186.38    5.37   3
  -2  -3  -4   93.81    2.71   3
  -3   2  -4   90.43    2.90   3
   3  -2  -4   91.04    2.88   3
   3  -2   4   94.49    2.86   3
  -2  -3   4   88.84    2.78   3
  -3   2   4   85.66    2.93   3
   3  -3  -4   11.05    0.79   3
  -3  -3  -4   12.13    0.46   3
   3  -3   4   11.88    0.85   3
  -3  -3   4   12.56    0.59   3
   3  -4  -4   75.70    2.65   3
  -3   4  -4   73.38    2.40   1
  -4  -3   4   77.63    2.42   1
  -3   4   4   69.56    2.41   1
  -4  -3   4   76.56    2.39   3
   2  -4  -4    1.55    0.37   3
  -2   4  -4    2.39    0.42   1
  -4  -2   4    1.76    0.34   3
   2  -4   4    1.50    0.43   3
  -4  -1  -4   22.43    0.74   3
   1  -4  -4   21.79    0.97   3
   1  -4  -4   22.65    1.26   3
   1  -4   4   19.57    1.00   3
  -4  -1   4   19.83    0.83   3
   4   0  -4  147.67    4.44   3
  -4   0  -4  146.06    4.44   3
   0  -4  -4  153.69    4.54   3
  -4   0   4  152.66    4.51   3
   0  -4   4  152.04    4.57   3
  -4   0   4  143.82    4.52   3
  -1  -4  -4   20.92    0.88   3
  -4   1  -4   20.73    0.96   3
   4  -1  -4   21.95    0.96   3
  -1  -4   4   22.14    0.93   3
  -4   1   4   23.20    0.93   3
  -4   1   4   21.03    1.08   3
   4  -1   4   21.71    0.92   3
  -2  -4  -4    1.72    0.34   3
  -2  -4   4    1.31    0.26   3
  -4   3  -4   73.42    2.44   1
  -3  -4  -4   74.12    2.47   8
  -3  -4  -4   78.21    2.36   3
  -3  -4   4   85.80    2.59   8
  -3  -4   4   76.41    2.47   3
  -4   3   4   71.46    2.44   1
  -3  -4   4   75.04    2.45   1
  -4  -4  -4    0.07    0.19   3
  -4  -4  -4    0.34    0.43   1
  -4  -4  -4   -0.16    0.42   8
  -4   4  -4    0.47    0.34   1
  -4  -4   4    0.04    0.42   8
  -4  -4   4    0.42    0.34   1
  -4  -4   4   -0.35    0.28   3
  -4   4   4    0.28    0.36   1
  -5  -4  -4   16.94    1.03   8
  -5  -4  -4   19.36    1.06   1
  -4   5  -4   18.25    0.94   1
  -5  -4   4   18.71    0.97   1
  -5  -4   4   16.19    1.05   8
  -4   5   4   16.12    0.98   1
  -5  -3  -4   63.12    2.10   1
  -3   5  -4   62.91    2.08   1
  -5  -3   4   59.85    2.06   3
  -3   5   4   59.84    2.10   1
  -5  -3   4   60.16    2.07   1
  -2   5  -4   54.74    1.85   1
   2  -5  -4   55.48    2.15   3
  -5  -2  -4   52.49    1.87   1
  -5  -2   4   54.91    1.84   3
  -5  -2   4   53.31    1.86   1
   2  -5   4   53.97    2.20   3
  -2   5   4   53.70    1.91   1
  -5  -1  -4   54.22    1.75   3
  -1   5  -4   53.34    1.83   1
   1  -5  -4   52.90    2.04   3
  -5  -1  -4   51.14    1.84   1
   1  -5   4   55.26    2.07   3
  -5  -1   4   59.81    1.86   1
  -5  -1   4   53.48    1.85   3
  -5   0  -4  512.89   15.25   1
   0   5  -4  521.83   15.25   1
   0  -5  -4  521.52   15.42   3
  -5   0   4  551.26   15.37   3
  -5   0   4  512.87   15.25   1
   0  -5   4  546.36   15.48   3
  -1  -5  -4   49.50    1.77   8
  -5   1  -4   53.17    1.79   1
  -1  -5  -4   52.16    1.87   3
   1   5  -4   51.38    1.78   1
  -1  -5   4   50.61    1.79   1
  -1  -5   4   56.61    1.95   3
  -1  -5   4   54.83    1.82   8
  -5   2  -4   52.64    1.83   1
  -2  -5  -4   54.08    1.87   3
  -2  -5   4   52.93    1.83   8
  -2  -5   4   54.18    1.94   3
  -5   2   4   53.07    1.84   1
  -2  -5   4   53.70    1.85   1
  -3  -5  -4   61.21    2.09   8
  -3  -5  -4   59.88    2.05   3
  -3  -5  -4   59.88    2.58   1
  -5   3  -4   59.95    2.05   1
  -3  -5   4   60.85    2.07   8
  -5   3   4   59.45    2.04   1
  -5   3   4   60.69    2.24   6
  -3  -5   4   61.97    2.17   3
  -3  -5   4   64.47    2.09   1
  -4  -5  -4   17.73    1.06   1
  -4  -5  -4   15.74    1.27   4
  -4  -5  -4   16.86    0.86   3
  -4  -5  -4   17.15    0.96   8
  -5   4  -4   18.21    1.20   6
  -5   4  -4   17.81    0.94   1
  -5   4   4   16.97    1.26   6
  -4  -5   4   17.72    0.98   8
  -5   4   4   15.19    0.95   1
  -4  -5   4   17.55    0.97   1
  -5   5  -4   69.33    2.37   1
  -5  -5  -4   68.92    2.40   1
  -5  -5  -4   68.50    2.55   2
  -5  -5  -4   67.81    2.47   7
  -5   5  -4   69.26    2.56   6
  -5  -5  -4   69.49    2.37   8
  -5  -5   4   69.62    2.38   1
  -5  -5   4   69.26    2.51   2
  -5  -5   4   69.19    2.45   7
  -5  -5   4   67.00    2.35   8
  -5   5   4   68.40    2.36   1
  -6  -5  -4   66.66    2.45   7
  -6  -5  -4   66.19    2.42   8
  -5   6  -4   67.55    2.38   1
  -6  -5  -4   69.61    2.43   1
  -6  -5  -4   67.72    2.51   2
   5  -6  -4   68.87    2.42   4
  -6  -5   4   64.81    2.41   8
  -5   6   4   66.40    2.36   1
  -6  -5   4   67.05    2.40   1
  -6  -5   4   64.88    2.42   7
   4  -6  -4   15.42    1.10   4
  -6  -4  -4   16.37    1.09   1
  -4   6  -4   14.07    0.97   1
  -6  -4   4   12.34    0.94   1
  -4   6   4   14.61    1.07   1
  -6  -4   4   13.98    1.23   7
  -3   6  -4   25.59    1.20   1
   3  -6  -4   23.93    1.24   4
  -6  -3  -4   26.08    1.20   1
  -3   6   4   26.13    1.29   1
  -6  -3   4   22.48    1.15   1
  -6  -2  -4   24.38    1.13   1
  -6  -2  -4   23.02    1.38   6
  -2   6  -4   21.73    1.08   1
   2  -6  -4   22.66    1.15   4
  -2   6   4   24.50    1.22   1
  -6  -2   4   23.14    1.08   1
  -6  -2   4   23.37    1.19   3
   1  -6  -4   32.53    1.80   3
  -1   6  -4   34.27    1.34   1
   1  -6  -4   35.02    1.40   8
  -6  -1  -4   34.90    1.38   1
  -6  -1  -4   32.29    1.57   6
   1  -6  -4   36.26    1.45   4
  -6  -1   4   33.25    1.43   3
  -6  -1   4   34.59    1.35   1
   1  -6   4   32.27    1.82   3
   1  -6   4   34.59    1.38   8
  -1   6   4   36.90    1.58   1
   0   6  -4    4.50    0.67   1
  -6   0  -4    4.40    0.63   6
   0  -6  -4    6.90    0.80   4
   0  -6  -4    6.20    0.89   3
   0  -6  -4    5.84    0.72   8
  -6   0  -4    6.57    0.68   1
  -6   0   4    9.79    1.46   6
   0  -6   4    5.65    1.02   3
  -6   0   4    6.53    0.65   1
   0  -6   4    6.35    0.70   8
  -6   1  -4   35.29    1.54   6
  -1  -6  -4   33.29    1.37   8
  -1  -6  -4   32.61    1.41   4
  -1  -6  -4   32.37    1.55   3
   1   6  -4   35.16    1.37   1
  -6   1  -4   34.36    1.34   1
  -1  -6   4   36.59    1.37   8
  -1  -6   4   34.64    1.42   4
  -6   1   4   33.96    1.54   6
  -1  -6   4   35.63    1.68   3
  -6   1   4   34.22    1.34   1
  -2  -6  -4   22.39    1.19   4
   2   6  -4   23.35    1.07   1
  -6   2  -4   22.86    1.05   1
  -2  -6  -4   22.23    1.26   2
  -6   2  -4   21.65    1.25   6
  -2  -6  -4   23.29    1.09   8
  -2  -6  -4   26.30    1.33   3
  -2  -6   4   21.90    1.26   4
  -6   2   4   22.12    1.30   6
  -2  -6   4   23.41    1.27   2
  -2  -6   4   22.45    1.08   8
  -2  -6   4   23.60    1.10   1
  -2  -6   4   21.76    1.36   3
  -6   2   4   22.27    1.07   1
  -3  -6  -4   24.25    1.34   2
  -3  -6  -4   24.49    1.17   8
  -3  -6  -4   24.70    1.35   7
  -3  -6  -4   25.25    1.35   4
  -6   3  -4   24.34    1.29   6
  -6   3  -4   24.58    1.13   1
  -3  -6   4   25.39    1.16   8
  -3  -6   4   24.27    1.16   1
  -3  -6   4   25.84    1.36   2
  -6   3   4   23.98    1.17   1
  -3  -6   4   26.06    1.32   7
  -6   3   4   25.26    1.38   6
  -6   4  -4   11.75    1.12   6
  -4  -6  -4   15.62    1.12   2
  -4  -6  -4   12.58    1.17   4
  -6   4  -4   14.13    0.96   1
  -4  -6  -4   14.29    0.94   8
  -4  -6  -4   14.66    1.05   7
  -6   4   4   15.41    1.14   6
  -4  -6   4   12.68    0.93   1
  -6   4   4   14.47    0.94   1
  -4  -6   4   10.71    1.02   7
  -4  -6   4   14.54    0.94   8
  -4  -6   4   12.35    1.07   2
  -5  -6  -4   66.92    2.43   7
  -5  -6  -4   67.96    2.49   2
  -6   5  -4   70.59    2.42   1
  -5  -6  -4   69.90    2.42   8
  -6   5  -4   66.53    2.52   6
  -6   5   4   67.77    2.41   1
  -5  -6   4   68.60    2.40   8
  -5  -6   4   69.69    2.51   2
  -5  -6   4   70.05    2.45   1
  -5  -6   4   67.45    2.41   7
  -6  -6  -4   38.99    1.67   7
  -6   6  -4   36.50    1.83   6
  -6  -6  -4   36.53    1.60   8
  -6   6  -4   37.40    1.59   1
  -6  -6  -4   38.43    1.71   2
  -6  -6   4   37.35    1.64   8
  -6  -6   4   32.00    1.56   1
  -6   6   4   35.27    1.63   1
  -6  -6   4   39.86    1.76   2
  -6  -6   4   37.28    1.64   7
  -7  -6  -4    2.08    0.69   7
  -6   7  -4    1.35    0.50   1
  -6   7   4    2.28    0.69   1
  -7  -6   4    1.61    0.56   1
  -7  -6   4    1.43    0.63   7
  -7  -5  -4   51.36    2.07   1
  -5   7  -4   54.74    2.04   1
   5  -7  -4   54.22    2.05   4
  -7  -5   4   53.39    2.03   1
  -7  -5   4   53.55    2.10   7
  -5   7   4   54.08    2.07   1
  -7  -4  -4   31.46    1.48   1
   4  -7  -4   31.51    1.42   4
  -4   7  -4   32.30    1.47   1
  -7  -4   4   32.43    1.43   1
  -7  -4   4   27.84    1.81   7
  -4   7   4   29.58    1.53   1
  -3   7  -4   30.41    1.40   1
   3  -7  -4   27.99    1.32   4
  -7  -3  -4   29.82    1.40   1
  -7  -3   4   27.37    1.34   1
  -3   7   4   29.44    1.49   1
  -7  -2  -4   43.16    1.88   6
  -7  -2  -4   46.02    1.74   1
   2  -7  -4   40.60    1.72   4
  -2   7  -4   44.95    1.71   1
  -7  -2   4   43.62    1.71   1
   1  -7  -4   45.25    1.85   5
  -1   7  -4   43.89    1.70   1
  -7  -1  -4   46.07    1.73   1
   1  -7  -4   45.72    1.73   4
   1  -7  -4   46.06    1.98   2
   1  -7  -4   45.29    1.73   8
  -7  -1  -4   44.89    1.86   6
   1  -7  -4   43.11    2.05   7
  -7  -1   4   41.62    1.91   6
   1  -7   4   43.36    1.74   8
  -7  -1   4   43.94    1.73   1
   1  -7   4   44.38    1.89   2
   0  -7  -4  124.05    3.92   8
   0  -7  -4  126.35    3.95   4
   0  -7  -4  125.96    4.03   2
   0  -7  -4  119.72    4.05   5
  -7   0  -4  126.69    3.95   1
   0   7  -4  128.42    3.94   1
  -7   0  -4  125.65    4.00   6
   0  -7  -4  121.69    4.03   7
   0  -7   4  124.43    4.09   7
   0  -7   4  126.02    3.95   4
   0  -7   4  125.43    4.02   2
  -7   0   4  127.77    4.03   6
  -7   0   4  122.21    3.95   1
   0  -7   4  128.00    3.93   8
  -1  -7  -4   44.71    1.69   8
  -1  -7  -4   44.51    1.71   4
   1   7  -4   42.98    1.66   1
  -7   1  -4   44.44    1.68   1
  -7   1  -4   45.64    1.80   6
  -1  -7  -4   45.33    1.82   2
  -1  -7  -4   42.94    1.85   7
  -1  -7   4   46.41    1.75   4
  -7   1   4   42.38    1.69   1
  -1  -7   4   42.87    1.82   7
  -1  -7   4   44.44    1.78   2
  -1  -7   4   43.77    1.68   8
  -7   1   4   42.40    1.79   6
  -2  -7  -4   43.02    1.81   7
  -2  -7  -4   44.12    1.71   8
  -7   2  -4   41.40    1.78   6
  -2  -7  -4   45.67    1.76   4
  -7   2  -4   43.37    1.75   1
  -2  -7  -4   44.23    1.80   2
   2   7  -4   46.87    1.71   1
  -7   2   4   46.64    1.75   1
  -7   2   4   46.60    1.85   6
  -2  -7   4   46.90    1.83   2
  -2  -7   4   45.80    1.77   4
  -2  -7   4   43.47    1.71   8
  -2  -7   4   44.19    1.80   7
   3   7  -4   27.51    1.34   1
  -3  -7  -4   29.62    1.32   8
  -7   3  -4   29.02    1.45   6
  -3  -7  -4   30.98    1.48   4
  -3  -7  -4   28.39    1.37   7
  -7   3  -4   29.19    1.34   1
  -3  -7  -4   30.04    1.42   2
  -7   3   4   28.26    1.47   6
  -3  -7   4   29.80    1.38   2
  -3  -7   4   28.76    1.34   8
  -7   3   4   27.16    1.34   1
  -3  -7   4   27.31    1.38   7
  -3  -7   4   26.59    1.60   4
   4   7  -4   30.86    1.44   1
  -4  -7  -4   32.29    1.41   8
  -7   4  -4   30.11    1.51   6
  -7   4  -4   31.00    1.43   1
  -4  -7  -4   30.84    1.41   7
  -4  -7  -4   32.67    1.51   2
  -4  -7  -4   31.27    1.50   4
  -4  -7   4   27.72    1.39   1
  -7   4   4   29.70    1.43   1
  -4  -7   4   31.17    1.44   7
  -4  -7   4   29.30    1.42   8
  -4  -7   4   30.69    1.46   2
  -7   4   4   31.60    1.54   6
  -5  -7  -4   55.93    2.01   8
  -7   5  -4   52.23    2.13   6
  -7   5  -4   52.86    1.98   1
  -5  -7  -4   51.88    2.02   7
  -5  -7  -4   52.22    2.03   2
  -5  -7   4   51.43    1.99   7
  -5  -7   4   51.53    2.00   1
  -5  -7   4   51.31    2.02   8
  -7   5   4   52.00    1.96   1
  -5  -7   4   51.37    2.06   2
  -6  -7  -4    1.92    0.57   7
  -7   6  -4    1.82    0.73   6
  -7   6  -4    1.56    0.46   1
  -6  -7  -4    1.24    0.50   8
  -6  -7  -4    2.34    0.60   2
  -7   6   4    2.34    0.60   1
  -6  -7   4    1.76    0.59   1
  -6  -7   4    2.33    0.59   7
  -6  -7   4    1.36    0.63   2
  -6  -7   4    1.75    0.53   8
  -7   7  -4   36.89    1.54   1
  -7  -7  -4   33.92    1.46   7
  -7  -7  -4   35.00    1.60   2
  -7   7   4   34.75    1.69   1
  -7  -7   4   31.54    1.54   1
  -7  -7   4   34.51    1.44   7
   8   7  -4    3.07    0.74   1
  -7   8  -4    3.54    0.69   1
  -8  -7   4    4.57    0.52   7
  -8  -7   4    3.95    0.73   1
  -6   8  -4    1.23    0.59   1
  -8  -6   4    0.98    0.54   1
   6  -8   4    0.81    0.57   4
  -8  -6   4    0.87    0.54   7
  -8  -5  -4    7.42    0.86   1
  -5   8  -4    8.33    1.01   1
   5  -8  -4    6.68    0.64   4
  -8  -5   4    7.15    0.92   1
   5  -8   4    8.33    0.81   4
   4  -8  -4   29.70    1.41   4
  -4   8  -4   30.58    1.42   1
  -8  -4  -4   31.30    1.54   1
  -8  -4   4   31.81    1.46   1
   4  -8   4   32.29    1.40   4
   3  -8  -4   57.58    2.11   4
  -3   8  -4   56.25    2.14   1
  -8  -3  -4   57.62    2.18   1
   3  -8   4   56.52    2.06   4
  -8  -3   4   54.59    2.12   1
  -8  -2  -4   59.26    2.21   6
  -8  -2  -4   59.27    2.16   1
   2  -8  -4   55.25    2.19   5
   2  -8  -4   57.17    2.07   4
  -2   8  -4   54.67    2.10   1
  -8  -2   4   56.29    2.14   1
   2  -8   4   54.36    2.09   4
  -1   8  -4   77.77    2.75   1
   1  -8  -4   79.30    2.71   4
  -8  -1  -4   83.44    2.78   6
   1  -8  -4   75.67    2.84   7
   1  -8  -4   78.88    2.82   5
   1  -8  -4   70.96    2.78   2
  -8  -1  -4   87.15    2.78   1
   1  -8  -4   80.76    2.76   8
   1  -8   4   78.62    2.72   4
   1  -8   4   80.09    2.74   8
  -8  -1   4   80.83    2.76   1
   1  -8   4   80.77    2.85   2
  -8  -1   4   82.45    2.84   6
  -8   0  -4   38.67    1.67   6
   0  -8  -4   35.70    1.69   2
   0  -8  -4   37.39    1.63   8
  -8   0  -4   40.52    1.62   1
   0   8  -4   40.78    1.63   1
   0  -8  -4   37.54    1.63   4
   0  -8  -4   36.69    1.68   7
  -8   0   4   37.23    1.62   1
   0  -8   4   39.79    1.62   8
  -8   0   4   37.21    1.72   6
   0  -8   4   37.81    1.77   7
   0  -8   4   38.75    1.68   2
   0  -8   4   37.84    1.63   4
  -1  -8  -4   71.11    2.70   7
  -1  -8  -4   78.13    2.71   8
  -1  -8  -4   79.72    2.72   4
  -8   1  -4   76.24    2.71   1
   1   8  -4   81.38    2.71   1
  -1  -8  -4   79.36    2.74   2
  -8   1  -4   79.93    2.76   6
  -8   1   4   82.18    2.72   1
  -1  -8   4   80.15    2.75   2
  -1  -8   4   79.71    2.71   8
  -1  -8   4   79.44    2.76   7
  -1  -8   4   82.49    2.70   4
  -8   1   4   75.58    2.76   6
  -2  -8  -4   55.27    2.10   7
   2   8  -4   58.05    2.10   1
  -8   2  -4   56.87    2.17   6
  -2  -8  -4   54.52    2.07   8
  -2  -8  -4   53.64    2.10   4
  -8   2  -4   57.03    2.10   1
  -2  -8  -4   51.82    2.09   2
  -8   2   4   54.77    2.07   1
  -2  -8   4   58.44    2.12   7
  -8   2   4   53.85    2.15   6
  -2  -8   4   58.73    2.09   8
  -2  -8   4   56.39    2.11   4
  -2  -8   4   57.44    2.15   2
  -3  -8  -4   54.42    2.07   2
  -8   3  -4   52.47    2.02   1
  -8   3  -4   55.11    2.11   6
  -3  -8  -4   52.02    2.08   7
  -3  -8  -4   54.19    2.04   4
  -3  -8  -4   55.20    2.07   8
   3   8  -4   56.09    2.06   1
  -3  -8   4   54.85    2.09   7
  -8   3   4   52.55    2.03   1
  -3  -8   4   50.51    2.00   8
  -8   3   4   54.34    2.15   6
  -3  -8   4   52.90    2.12   4
  -3  -8   4   55.28    2.11   2
   4   8  -4   29.24    1.40   1
  -4  -8  -4   29.71    1.35   8
  -4  -8  -4   28.33    1.44   7
  -8   4  -4   32.27    1.40   1
  -8   4  -4   30.85    1.51   6
  -4  -8  -4   27.29    1.47   4
  -4  -8  -4   30.57    1.45   2
  -8   4   4   31.60    1.42   1
  -4  -8   4   30.71    1.47   2
  -4  -8   4   31.44    1.44   7
  -4  -8   4   31.17    1.36   8
  -8   5  -4    5.60    0.71   6
  -5  -8  -4    7.06    0.86   2
  -5  -8  -4    6.78    0.94   7
  -8   5  -4    9.41    0.89   1
  -5  -8  -4    7.76    0.78   8
   5   8  -4    8.21    0.97   1
  -8   5   4    6.82    0.77   1
  -5  -8   4    7.34    0.89   7
  -5  -8   4    7.81    0.88   8
  -5  -8   4    6.86    0.95   2
  -6  -8  -4    1.34    0.45   2
   6   8  -4    0.89    0.59   1
  -6  -8  -4    0.83    0.49   8
  -6  -8  -4    1.08    0.43   7
  -8   6  -4    0.85    0.45   1
  -6  -8   4    1.80    0.58   8
  -8   6   4    1.89    0.58   1
  -6  -8   4    0.47    0.47   7
  -6  -8   4    1.59    0.48   2
  -7  -8  -4    3.54    0.62   2
  -7  -8  -4    2.95    0.46   7
  -8   7  -4    4.30    0.56   1
  -7  -8   4    4.67    0.66   2
  -7  -8   4    3.42    0.47   7
   8  -8  -4    0.04    0.48   5
  -8  -8   4    0.14    0.46   7
   7  -9  -4    8.75    0.75   5
   7  -9   4    8.88    0.97   5
  -6   9  -4    1.19    0.62   1
   6  -9  -4    1.11    0.46   5
  -9  -6   4    1.23    0.70   1
   6  -9   4    1.76    0.53   4
  -5   9  -4    3.40    0.62   1
   5  -9  -4    3.45    0.61   5
   5  -9  -4    3.66    0.59   4
  -9  -5   4    3.85    0.70   1
   5  -9   4    4.22    0.55   4
   4  -9  -4    2.16    0.51   5
   4  -9  -4    1.45    0.44   4
  -9  -4  -4    1.36    0.74   1
  -4   9  -4    1.80    0.62   1
  -9  -4   4    1.35    0.60   1
   4  -9   4    1.32    0.49   4
   3  -9  -4    3.80    0.60   4
   3  -9  -4    6.19    0.94   5
  -3   9  -4    5.85    0.70   1
  -9  -3  -4    5.77    0.68   1
   3  -9   4    6.55    0.83   4
  -9  -3   4    4.71    0.60   1
  -9  -2  -4   14.89    1.11   1
  -9  -2  -4   16.22    1.26   6
   2  -9  -4   14.84    1.03   4
   2  -9  -4   10.60    1.25   5
  -2   9  -4   14.26    1.23   1
   2  -9   4   14.50    0.98   4
  -9  -2   4   14.65    1.11   1
  -1   9  -4   14.49    1.25   1
  -9  -1  -4   15.27    1.10   1
   1  -9  -4   12.23    1.15   2
   1  -9  -4   14.22    1.06   4
  -9  -1  -4   13.90    1.18   6
   1  -9  -4   15.61    1.16   8
   1  -9   4   13.47    1.18   2
  -9  -1   4   14.97    1.05   1
  -9  -1   4   10.44    1.25   6
   1  -9   4   13.99    0.98   4
   1  -9   4   15.50    1.11   8
  -9   0  -4    1.12    0.53   1
   0  -9  -4    0.42    0.49   2
   0  -9  -4    0.91    0.61   7
   0  -9  -4    1.38    0.44   4
   0   9  -4    1.21    0.63   1
  -9   0  -4    0.33    0.52   6
   0  -9  -4    0.38    0.50   8
  -9   0   4    1.06    0.45   1
   0  -9   4    2.23    0.72   7
   0  -9   4    0.22    0.51   4
   0  -9   4    1.14    0.50   2
  -9   0   4   -0.13    0.61   6
   0  -9   4    0.64    0.53   8
  -9   1  -4   13.85    1.11   6
   1   9  -4   14.38    1.16   1
  -1  -9  -4   13.64    1.00   4
  -1  -9  -4   12.61    1.00   8
  -1  -9  -4   13.40    1.09   7
  -1  -9  -4   14.16    1.03   2
  -9   1  -4   14.59    1.06   1
  -1  -9   4   14.15    1.07   2
  -9   1   4   12.96    0.95   1
  -9   1   4   13.62    1.20   6
  -1  -9   4   15.10    1.12   7
  -1  -9   4   13.23    0.99   8
  -1  -9   4   12.92    0.99   4
  -2  -9  -4   15.73    1.09   4
  -2  -9  -4   13.80    1.03   2
  -9   2  -4   13.15    1.10   6
  -9   2  -4   14.48    1.04   1
   2   9  -4   14.07    1.13   1
  -2  -9  -4   13.16    1.01   7
  -2  -9  -4   12.15    0.99   8
  -9   2   4   15.58    1.14   6
  -2  -9   4   14.63    1.08   4
  -2  -9   4   13.80    1.04   2
  -2  -9   4   14.24    1.01   8
  -2  -9   4   13.22    1.06   7
  -9   2   4   15.13    1.05   1
  -3  -9  -4    4.38    0.64   7
  -9   3  -4    4.58    0.64   6
  -3  -9  -4    4.00    0.56   4
   3   9  -4    5.24    0.66   1
  -9   3  -4    5.24    0.61   1
  -3  -9  -4    4.30    0.57   2
  -3  -9  -4    5.47    0.70   8
  -3  -9   4    5.65    0.82   2
  -9   3   4    3.57    0.55   1
  -3  -9   4    3.35    0.54   8
  -3  -9   4    4.49    0.60   7
  -4  -9  -4    1.51    0.51   7
  -4  -9  -4    1.36    0.49   2
  -9   4  -4    1.97    0.50   1
  -4  -9  -4    0.74    0.48   8
  -4  -9  -4    1.07    0.59   4
   4   9  -4   -0.20    0.60   1
  -9   4  -4    2.11    0.48   6
  -4  -9   4    1.21    0.49   7
  -4  -9   4    1.50    0.46   8
  -9   4   4    1.36    0.59   1
  -4  -9   4    0.74    0.45   2
  -5  -9  -4    4.35    0.52   7
  -5  -9  -4    3.09    0.52   2
  -5  -9  -4    2.97    0.53   8
  -9   5  -4    3.53    0.56   1
  -5  -9   4    3.18    0.53   8
  -5  -9   4    3.56    0.53   2
  -5  -9   4    3.68    0.50   7
  -9   5   4    4.27    0.69   1
  -6  -9  -4    1.38    0.55   8
  -6  -9  -4    1.61    0.44   2
  -6  -9  -4    1.40    0.38   7
  -9   6  -4    1.45    0.58   1
  -6  -9   4    1.26    0.37   7
  -9   6   4    0.47    0.74   1
  -6  -9   4    1.58    0.59   8
  -6  -9   4    1.46    0.44   2
  -7  -9  -4    8.54    0.71   7
  -7  -9  -4    9.12    1.32   2
  -7  -9   4   10.23    0.67   7
   5 -10  -4    0.10    0.51   4
   5 -10  -4   -0.14    0.51   5
   5 -10   4    0.19    0.37   4
   4 -10  -4    6.52    0.71   5
   4 -10  -4    5.71    0.75   4
 -10  -4   4    5.26    0.67   1
   4 -10   4    6.84    0.76   4
 -10  -3  -4    1.64    0.63   1
   3 -10  -4    1.33    0.38   4
   3 -10   4    0.80    0.38   4
 -10  -3   4    1.02    0.59   1
  -2  10  -4    1.87    0.76   1
   2 -10  -4    2.30    0.40   4
 -10  -2  -4    2.42    0.64   1
 -10  -2   4    2.28    0.58   1
   2 -10   4    1.88    0.48   4
 -10  -1  -4    2.48    0.51   6
   1 -10  -4    2.63    0.46   4
 -10  -1  -4    3.14    0.57   1
  -1  10  -4    2.29    0.98   1
 -10  -1   4    2.82    0.60   1
   1 -10   4    2.24    0.51   4
   1 -10   4    2.04    0.65   2
   0 -10  -4    1.32    0.57   8
 -10   0  -4    0.21    0.45   6
 -10   0  -4    0.56    0.47   1
   0 -10  -4   -0.27    0.54   7
   0 -10  -4   -0.57    0.34   4
   0 -10  -4    0.11    0.50   2
   0 -10   4   -0.36    0.37   4
   0 -10   4    0.15    0.45   2
 -10   0   4   -0.07    0.46   1
   0 -10   4   -0.18    0.51   8
 -10   1  -4    1.84    0.43   6
 -10   1  -4    2.43    0.51   1
  -1 -10  -4    1.53    0.40   4
  -1 -10  -4    2.12    0.48   2
  -1 -10  -4    1.90    0.48   7
  -1 -10  -4    1.51    0.50   8
  -1 -10   4    2.77    0.59   7
 -10   1   4    3.07    0.55   1
  -1 -10   4    2.95    0.54   4
  -1 -10   4    1.59    0.43   2
  -1 -10   4    1.19    0.47   8
 -10   2  -4    1.31    0.39   6
  -2 -10  -4    1.24    0.50   8
  -2 -10  -4    2.21    0.52   4
 -10   2  -4    2.05    0.53   1
  -2 -10  -4    2.10    0.46   7
  -2 -10  -4    2.11    0.49   2
 -10   2   4    1.97    0.51   1
  -2 -10   4    2.74    0.46   7
  -2 -10   4    2.67    0.48   2
  -2 -10   4    2.45    0.56   4
  -2 -10   4    3.30    0.50   8
  -3 -10  -4    1.61    0.38   7
  -3 -10  -4    1.03    0.39   2
  -3 -10  -4    0.97    0.46   4
 -10   3  -4    1.78    0.47   6
  -3 -10  -4    1.04    0.42   8
 -10   3  -4    0.95    0.47   1
  -3 -10   4    1.78    0.44   8
  -3 -10   4    1.90    0.45   7
  -3 -10   4    1.34    0.40   2
 -10   3   4    0.71    0.48   1
  -4 -10  -4    6.84    0.62   7
  -4 -10  -4    6.03    0.78   8
 -10   4  -4    5.55    0.69   1
  -4 -10  -4    6.57    0.71   2
  -4 -10   4    6.05    0.80   8
  -4 -10   4    6.91    0.67   7
 -10   4   4    5.41    0.71   1
  -4 -10   4    7.03    0.68   2
  -5 -10  -4    0.73    0.34   7
  -5 -10  -4    0.13    0.32   2
  -5 -10  -4   -0.13    0.46   8
  -5 -10   4   -0.00    0.42   8
  -5 -10   4   -0.26    0.33   2
  -5 -10   4    0.07    0.33   7
  -6 -10  -4    0.40    0.35   7
  -6 -10  -4    0.66    0.41   2
  -6 -10   4    0.43    0.41   2
  -6 -10   4    0.33    0.30   7
   3 -11  -4    0.67    0.41   4
   3 -11   4    0.78    0.34   4
   2 -11  -4    0.94    0.34   4
   2 -11   4    1.22    0.34   4
   1 -11  -4    7.43    0.73   4
   1 -11   4    8.22    0.70   4
 -11  -1   4    8.16    0.90   1
   0 -11  -4    0.19    0.54   2
 -11   0  -4   -0.14    0.62   1
   0 -11  -4   -0.13    0.35   4
   0 -11   4    0.25    0.43   4
   0 -11   4   -0.50    0.45   2
 -11   0   4    0.68    0.47   1
 -11   1  -4    7.51    0.93   1
  -1 -11  -4    7.29    0.83   7
  -1 -11  -4    5.85    0.63   8
  -1 -11  -4    6.57    0.70   4
  -1 -11  -4    8.02    0.72   2
  -1 -11   4    9.15    0.77   4
 -11   1   4    6.25    0.89   1
  -1 -11   4    8.44    0.90   8
  -1 -11   4    6.99    0.72   2
  -2 -11  -4    2.02    0.42   7
  -2 -11  -4    1.43    0.48   8
  -2 -11  -4    1.02    0.36   2
  -2 -11  -4    1.00    0.48   4
  -2 -11   4    1.03    0.46   7
  -2 -11   4    1.99    0.38   2
  -2 -11   4    1.31    0.48   8
  -3 -11  -4   -0.45    0.33   7
  -3 -11  -4    0.48    0.36   2
  -3 -11   4    0.50    0.33   2
  -3 -11   4    0.27    0.36   7
  -4 -11  -4    4.69    0.57   2
  -4 -11  -4    5.70    0.58   7
  -4 -11   4    6.80    0.58   7
  -4 -11   4    5.13    0.59   2
   0   0  -5    0.07    0.07   3
   0   0   5    0.08    0.06   3
   1   0  -5  470.44   13.52   3
   0  -1  -5  446.24   13.49   3
   1   0  -5  471.83   13.51   3
   0   1  -5  493.33   13.52   3
  -1   0  -5  474.85   13.52   3
   0  -1  -5  449.88   13.54   3
  -1   0   5  479.43   13.51   3
   0   1   5  460.96   13.49   3
   1   0   5  471.89   13.50   3
   0  -1   5  487.06   13.51   3
   1  -1  -5  468.88   12.99   3
  -1   1  -5  454.02   12.98   3
  -1  -1  -5  444.78   12.90   3
   1  -1  -5  453.99   12.98   3
   1   1  -5  456.20   12.97   3
  -1  -1   5  456.10   12.96   3
   1  -1   5  448.61   12.96   3
  -1   1   5  446.35   12.98   3
  -1   1   5  432.86   12.97   3
  -2  -1  -5  235.27    6.54   3
   2   1  -5  228.87    6.62   3
   1  -2  -5  237.66    6.70   3
   1  -2  -5  200.29    6.65   3
   2   1  -5  222.76    6.63   3
  -1   2  -5  229.00    6.70   3
   1  -2   5  236.11    6.68   3
  -2  -1   5  225.93    6.63   3
  -1   2   5  233.40    6.70   3
   0   2  -5  158.47    4.74   3
   2   0  -5  160.72    4.69   3
   0  -2  -5  154.93    4.69   3
   0  -2  -5  160.18    4.69   3
  -2   0  -5  162.42    4.64   3
   2   0  -5  152.24    4.70   3
   2   0   5  160.23    4.60   3
  -2   0   5  163.42    4.70   3
  -2   0   5  161.51    4.71   3
   2   0   5  164.57    4.60   3
   0  -2   5  159.23    4.71   3
   0   2   5  159.72    4.69   3
  -2   1  -5  233.59    6.73   3
  -1  -2  -5  240.38    6.65   3
   2  -1  -5  227.56    6.72   3
  -1  -2  -5  232.90    6.65   3
   2  -1  -5  226.07    6.74   3
   1   2  -5  218.42    6.71   3
  -1  -2   5  229.48    6.71   3
   2  -1   5  237.75    6.69   3
  -2   1   5  220.12    6.72   3
  -2   1   5  230.21    6.74   3
   2  -2  -5  210.87    6.32   3
  -2  -2  -5  210.63    6.15   3
  -2  -2  -5  217.09    6.16   3
  -2   2  -5  221.36    6.36   3
   2   2  -5  210.95    6.23   3
   2  -2  -5  210.12    6.35   3
  -2  -2   5  215.34    6.26   3
  -2   2   5  219.93    6.37   3
   2  -2   5  209.08    6.31   3
   2  -3  -5   44.14    1.52   3
   3   2  -5   40.53    1.32   3
  -2   3  -5   41.39    1.68   3
  -3  -2   5   42.89    1.41   3
   2  -3   5   41.65    1.53   3
   1  -3  -5    4.60    0.52   3
   1  -3  -5    4.95    0.40   3
   3   1  -5    4.71    0.35   3
  -3  -1  -5    3.97    0.22   3
  -1   3  -5    5.31    0.68   3
   1  -3   5    3.66    0.41   3
  -3  -1   5    4.82    0.35   3
  -3   0  -5    2.33    0.26   3
   0  -3  -5    2.23    0.31   3
   0  -3  -5    1.84    0.38   3
   3   0  -5    2.12    0.31   3
   0  -3   5    2.70    0.35   3
  -3   0   5    1.87    0.29   3
   3  -1  -5    4.07    0.40   3
  -3   1  -5    4.10    0.39   3
  -1  -3  -5    4.11    0.31   3
  -3   1   5    4.30    0.38   3
   3  -1   5    3.49    0.38   3
  -1  -3   5    4.23    0.36   3
  -3   1   5    4.36    0.48   3
  -2  -3  -5   43.38    1.38   3
   3  -2  -5   44.16    1.55   3
  -3   2  -5   43.27    1.60   3
  -3   2   5   43.31    1.64   3
   3  -2   5   43.97    1.54   3
  -2  -3   5   43.58    1.47   3
   3  -3  -5  292.13    8.76   3
  -3  -3  -5  300.68    8.48   3
   3  -3   5  289.94    8.75   3
  -3  -3   5  295.81    8.63   3
  -3   4  -5   97.30    3.07   1
   3  -4  -5  102.36    3.36   3
  -3   4   5   88.49    3.29   1
  -4  -3   5  103.14    3.08   3
  -4  -3   5   97.42    3.06   1
   2  -4  -5  338.74    9.59   3
  -2   4  -5  295.30    9.37   1
  -4  -2   5  327.49    9.41   3
   2  -4   5  325.93    9.58   3
   1  -4  -5   16.42    0.84   3
  -4  -1  -5   15.33    0.58   3
   1  -4   5   15.60    0.85   3
  -4  -1   5   16.00    0.72   3
   4   0  -5 1675.59   46.67   3
  -4   0  -5 1594.07   46.67   3
   0  -4  -5 1680.59   46.81   3
   0  -4  -5 1628.04   46.76   3
  -4   0   5 1581.80   46.74   3
  -4   0   5 1614.60   47.07   3
   0  -4   5 1654.05   46.80   3
  -1  -4  -5   15.51    0.70   3
  -4   1  -5   15.65    0.83   3
   4  -1  -5   14.48    0.83   3
  -1  -4   5   16.16    0.77   3
  -4   1   5   15.05    1.05   3
  -4   1   5   15.67    0.77   3
   4  -1   5   13.86    0.75   3
  -4   2  -5  316.89    9.50   1
  -2  -4  -5  336.54    9.45   3
  -2  -4   5  309.64    9.45   1
  -2  -4   5  332.60    9.53   3
  -3  -4  -5  101.56    2.93   3
  -3  -4  -5   90.87    3.01   8
  -4   3  -5   97.12    3.02   1
  -3  -4   5   93.59    3.03   8
  -3  -4   5   97.99    3.07   3
  -4   3   5   95.50    3.01   1
  -4  -4  -5    5.85    0.75   8
  -4  -4  -5    7.40    0.42   3
  -4   4  -5    7.09    0.62   1
  -4  -4  -5    8.18    0.83   1
  -4  -4  -5    7.96    0.44   3
  -4  -4   5    6.77    0.73   8
  -4  -4   5    6.66    0.64   1
  -4   4   5    7.39    0.69   1
  -4  -4   5    7.34    0.64   3
  -5  -4  -5    9.17    0.90   8
  -5  -4  -5    8.87    0.90   1
  -4   5  -5   10.69    0.78   1
   4  -5  -5    8.34    1.09   4
  -5  -4   5    9.00    0.70   1
  -5  -4   5    8.13    0.95   8
  -4   5   5    8.56    0.84   1
  -3   5  -5   17.41    0.92   1
  -5  -3  -5   15.46    0.98   1
  -5  -3   5   16.57    0.90   3
  -3   5   5   16.82    1.00   1
  -5  -3   5   16.09    0.88   1
  -5  -2  -5   46.61    1.66   1
   2  -5  -5   47.30    1.94   3
  -2   5  -5   44.04    1.62   1
   2  -5   5   46.04    2.04   3
  -5  -2   5   44.94    1.62   1
  -2   5   5   46.42    1.71   1
  -5  -2   5   44.61    1.63   3
  -5  -1  -5   14.13    0.83   1
  -5  -1  -5   14.00    0.64   3
   1  -5  -5   11.90    0.96   3
  -1   5  -5   14.14    0.74   1
  -5  -1   5   12.80    0.75   3
   1  -5   5   14.49    1.02   3
  -5  -1   5   12.46    0.77   1
  -5   0  -5   80.80    2.56   1
   0   5  -5   79.70    2.54   1
   0  -5  -5   81.27    2.71   3
  -5   0   5   76.91    2.54   1
   0  -5   5   79.68    2.74   3
   0  -5   5   75.49    2.55   8
  -5   0   5   82.82    2.64   3
  -1  -5  -5   12.01    0.82   8
  -5   1  -5   13.19    0.73   1
  -1  -5  -5   13.62    0.79   3
   1   5  -5   13.01    0.75   1
  -1  -5   5   14.09    0.88   3
  -1  -5   5   14.25    0.81   8
  -1  -5   5   13.25    0.77   1
  -5   1   5   12.78    0.75   1
  -2  -5  -5   48.42    1.65   8
  -5   2  -5   44.66    1.62   1
  -2  -5  -5   47.06    1.67   3
  -2  -5   5   45.64    1.76   3
  -2  -5   5   44.93    1.64   1
  -5   2   5   47.31    1.66   1
  -3  -5  -5   15.13    0.84   8
  -5   3  -5   19.12    1.78   6
  -3  -5  -5   16.52    0.84   3
  -5   3  -5   15.28    0.87   1
  -3  -5   5   15.86    0.99   3
  -5   3   5   17.77    0.88   1
  -3  -5   5   16.30    0.88   1
  -3  -5   5   16.12    0.91   8
  -5   3   5   13.65    1.14   6
  -4  -5  -5    8.57    0.68   3
  -4  -5  -5    9.61    1.05   4
  -4  -5  -5   10.46    1.15   2
  -5   4  -5   11.75    0.77   1
  -5   4  -5    9.45    1.10   6
  -4  -5  -5    9.83    0.79   8
  -4  -5   5   11.87    1.39   7
  -5   4   5    9.77    0.83   1
  -4  -5   5    8.67    0.73   8
  -4  -5   5    9.04    0.79   1
  -5   4   5    8.15    1.11   6
  -4  -5   5    9.84    1.41   2
  -5   5  -5    0.31    0.39   1
  -5  -5  -5    1.02    0.63   7
  -5  -5  -5    0.36    0.48   8
  -5  -5  -5    1.11    0.67   2
  -5   5  -5    0.24    0.72   6
  -5  -5  -5    0.63    0.76   1
  -5  -5   5    0.51    0.47   8
  -5  -5   5    0.78    0.64   7
  -5   5   5    0.10    0.44   1
  -5  -5   5    1.61    0.64   2
  -5  -5   5    0.33    0.39   1
  -6  -5  -5   13.50    1.23   7
  -6  -5  -5   12.42    1.28   2
   5  -6  -5   14.33    1.20   4
  -5   6  -5   12.48    0.93   1
  -6  -5  -5   13.55    1.18   8
  -6  -5  -5   13.71    1.12   1
  -6  -5   5   14.16    0.97   1
  -6  -5   5   13.60    1.18   8
  -6  -5   5   10.03    1.09   7
  -5   6   5   12.06    1.01   1
  -4   6  -5    1.42    0.40   1
   4  -6  -5    0.87    0.53   4
  -6  -4  -5    0.94    0.55   1
  -4   6   5    1.46    0.56   1
  -6  -4   5    1.19    0.43   1
  -6  -4   5    0.46    0.68   7
  -3   6  -5   14.99    0.89   1
  -6  -3  -5   13.46    0.96   1
   3  -6  -5   15.30    1.02   4
  -6  -3   5   13.37    0.92   1
  -3   6   5   15.89    1.12   1
   2  -6  -5   44.65    1.74   4
  -2   6  -5   46.89    1.69   1
  -6  -2  -5   45.29    1.90   6
  -6  -2  -5   45.45    1.71   1
  -6  -2   5   47.23    1.71   1
   1  -6  -5   69.58    2.31   4
  -6  -1  -5   64.75    2.38   6
  -6  -1  -5   69.39    2.27   1
   1  -6  -5   69.23    2.28   8
   1  -6  -5   69.34    2.68   3
  -1   6  -5   68.71    2.27   1
  -6  -1   5   64.43    2.37   3
  -6  -1   5   62.56    2.25   1
   1  -6   5   67.55    2.25   8
   1  -6   5   64.74    2.73   3
   0  -6  -5  389.87   11.25   8
  -6   0  -5  398.98   11.28   1
  -6   0  -5  363.55   11.29   6
   0  -6  -5  388.76   11.55   3
   0  -6  -5  390.52   11.27   4
   0   6  -5  393.50   11.26   1
  -6   0   5  368.58   11.31   6
   0  -6   5  398.38   11.26   8
  -6   0   5  372.81   11.25   1
   0  -6   5  385.59   11.59   3
  -1  -6  -5   69.11    2.31   4
   1   6  -5   67.55    2.28   1
  -1  -6  -5   70.35    2.30   8
  -1  -6  -5   66.65    2.50   3
  -6   1  -5   66.30    2.29   1
  -6   1   5   69.07    2.29   1
  -1  -6   5   65.19    2.32   4
  -6   1   5   68.29    2.44   6
  -1  -6   5   70.20    2.29   8
  -1  -6   5   68.45    2.62   3
  -2  -6  -5   42.68    1.83   2
  -6   2  -5   43.90    1.80   6
   2   6  -5   45.32    1.66   1
  -2  -6  -5   47.16    1.69   8
  -2  -6  -5   46.75    1.76   4
  -6   2  -5   47.60    1.69   1
  -2  -6   5   45.33    1.97   3
  -2  -6   5   46.18    1.69   1
  -6   2   5   47.08    1.67   1
  -6   2   5   45.74    1.85   6
  -2  -6   5   43.15    1.79   4
  -2  -6   5   45.16    1.68   8
  -2  -6   5   44.75    1.81   2
  -6   3  -5   15.78    0.93   1
  -6   3  -5   12.52    1.13   6
  -3  -6  -5   14.49    0.91   8
  -3  -6  -5   16.58    1.11   2
  -3  -6  -5   14.86    1.14   4
  -3  -6  -5   13.33    1.09   7
  -3  -6   5   16.93    1.15   7
  -6   3   5   14.45    1.17   6
  -3  -6   5   14.05    1.11   2
  -6   3   5   15.46    0.94   1
  -3  -6   5   15.38    0.92   1
  -3  -6   5   15.70    0.92   8
  -4  -6  -5    0.84    0.47   8
  -4  -6  -5    0.90    0.58   4
  -4  -6  -5    0.75    0.54   7
  -6   4  -5    1.26    0.43   1
  -4  -6  -5    0.73    0.54   2
  -6   4  -5    0.67    0.60   6
  -4  -6   5    0.56    0.44   8
  -4  -6   5    0.77    0.54   2
  -6   4   5    1.03    0.57   6
  -4  -6   5    1.42    0.46   1
  -6   4   5    1.05    0.44   1
  -4  -6   5    0.53    0.55   7
  -6   5  -5   12.87    1.26   6
  -5  -6  -5   14.99    1.10   7
  -6   5  -5   14.65    0.98   1
  -5  -6  -5   12.86    1.04   8
  -5  -6  -5   14.25    1.12   2
  -5  -6   5   13.42    1.12   2
  -5  -6   5   15.84    1.01   8
  -5  -6   5   12.32    1.02   1
  -5  -6   5   12.37    1.03   7
  -6   5   5   12.85    1.04   1
  -6  -6  -5    0.06    0.59   2
  -6   6  -5    0.69    0.49   1
  -6   6  -5    1.12    0.78   6
  -6  -6  -5    0.35    0.56   8
  -6  -6  -5    0.64    0.59   7
  -6  -6   5    0.82    0.55   7
  -6   6   5    0.78    0.60   1
  -6  -6   5    1.06    0.65   8
  -6  -6   5   -0.04    0.61   2
  -6  -6   5    0.33    0.46   1
  -7  -6  -5    0.39    0.65   7
  -6   7  -5    1.38    0.57   1
  -6   7   5    1.90    0.72   1
  -7  -6   5    1.09    0.55   1
  -7  -6   5    0.86    0.58   7
   5  -7  -5   21.48    1.29   4
  -5   7  -5   20.17    1.24   1
  -7  -5   5   24.34    1.35   7
  -7  -5   5   21.34    1.19   1
  -5   7   5   21.25    1.31   1
   4  -7  -5   18.12    1.13   4
  -7  -4  -5   14.37    1.15   1
  -4   7  -5   17.19    1.05   1
  -7  -4   5   15.13    1.03   1
  -4   7   5   16.38    1.29   1
  -7  -4   5   18.75    1.39   7
  -3   7  -5   65.36    2.35   1
   3  -7  -5   65.67    2.33   4
  -7  -3  -5   68.70    2.39   1
  -7  -3   5   66.20    2.37   1
  -7  -2  -5    2.94    0.70   6
  -7  -2  -5    2.41    0.55   1
  -2   7  -5    4.12    0.60   1
   2  -7  -5    2.48    0.56   4
  -7  -2   5    2.85    0.53   1
   1  -7  -5   52.12    1.95   8
   1  -7  -5   53.13    1.95   4
  -1   7  -5   53.95    1.93   1
   1  -7  -5   51.20    2.22   7
   1  -7  -5   50.49    2.13   2
  -7  -1  -5   55.53    2.07   6
   1  -7  -5   48.35    2.02   5
  -7  -1  -5   52.51    1.96   1
   1  -7   5   51.28    2.09   2
  -7  -1   5   53.34    1.93   1
  -7  -1   5   53.89    2.13   6
   1  -7   5   54.74    1.93   8
   0   7  -5   31.70    1.34   1
   0  -7  -5   32.51    1.58   7
   0  -7  -5   34.80    1.40   8
   0  -7  -5   32.42    1.58   5
   0  -7  -5   32.51    1.57   2
   0  -7  -5   32.47    1.39   4
  -7   0  -5   31.96    1.40   1
  -7   0  -5   32.18    1.50   6
   0  -7   5   32.11    1.53   2
   0  -7   5   32.64    1.38   8
  -7   0   5   32.78    1.55   6
  -7   0   5   32.16    1.36   1
   0  -7   5   32.30    1.38   4
   0  -7   5   31.84    1.64   7
  -1  -7  -5   52.75    2.04   2
   1   7  -5   51.34    1.91   1
  -1  -7  -5   51.97    1.89   8
  -7   1  -5   53.10    1.94   1
  -1  -7  -5   53.64    2.06   7
  -7   1  -5   56.00    2.03   6
  -1  -7  -5   52.45    1.96   4
  -1  -7   5   53.48    1.96   4
  -7   1   5   52.98    2.05   6
  -1  -7   5   51.06    1.92   8
  -1  -7   5   51.63    2.02   2
  -7   1   5   51.69    1.91   1
  -1  -7   5   52.48    2.03   7
  -2  -7  -5    3.52    0.61   4
  -7   2  -5    2.84    0.49   1
  -2  -7  -5    1.46    0.47   2
  -7   2  -5    3.98    0.63   6
  -2  -7  -5    3.17    0.54   8
  -2  -7  -5    2.44    0.61   7
   2   7  -5    2.55    0.49   1
  -7   2   5    3.35    0.60   6
  -7   2   5    2.81    0.44   1
  -2  -7   5    3.41    0.64   4
  -2  -7   5    3.37    0.53   2
  -2  -7   5    2.81    0.63   7
  -2  -7   5    3.63    0.55   8
  -3  -7  -5   67.32    2.34   4
  -3  -7  -5   60.98    2.33   7
  -3  -7  -5   66.14    2.33   8
  -7   3  -5   67.47    2.34   1
   3   7  -5   65.78    2.33   1
  -3  -7  -5   64.28    2.40   2
  -7   3  -5   67.65    2.40   6
  -3  -7   5   64.38    2.32   8
  -3  -7   5   66.71    2.40   2
  -7   3   5   65.80    2.42   6
  -7   3   5   64.80    2.32   1
  -3  -7   5   65.39    2.36   7
  -4  -7  -5   16.73    1.07   7
  -7   4  -5   16.02    1.01   1
  -4  -7  -5   16.42    1.12   2
  -4  -7  -5   15.96    1.19   4
  -7   4  -5   16.06    1.19   6
  -4  -7  -5   16.91    1.07   8
   4   7  -5   17.54    1.11   1
  -7   4   5   17.34    1.08   1
  -4  -7   5   16.16    1.09   7
  -7   4   5   14.59    1.20   6
  -4  -7   5   17.69    1.11   2
  -4  -7   5   16.49    1.07   1
  -4  -7   5   16.29    1.09   8
  -5  -7  -5   23.31    1.28   7
  -7   5  -5   22.90    1.34   6
  -5  -7  -5   21.91    1.28   2
  -5  -7  -5   23.13    1.21   8
  -7   5  -5   22.78    1.25   1
  -5  -7   5   22.77    1.27   8
  -5  -7   5   19.59    1.28   2
  -5  -7   5   18.89    1.18   1
  -7   5   5   21.46    1.27   1
  -5  -7   5   21.69    1.21   7
  -6  -7  -5    1.36    0.55   2
  -6  -7  -5    1.40    0.58   7
  -6  -7  -5    1.25    0.50   8
  -7   6  -5    1.26    0.54   1
  -7   6  -5    1.55    0.66   6
  -6  -7   5    0.75    0.54   8
  -7   6   5    1.22    0.54   1
  -6  -7   5    1.35    0.58   1
  -6  -7   5    1.31    0.57   2
  -6  -7   5    2.50    0.54   7
  -7  -7  -5   12.06    0.93   7
  -7  -7  -5   11.32    1.07   2
  -7   7  -5   10.37    1.00   1
  -7  -7   5    9.71    0.92   7
  -7  -7   5   11.58    1.05   1
  -7   7   5    9.42    0.96   1
   7  -7   5   10.62    1.07   4
   8   7  -5    1.96    0.70   1
  -7   8  -5    2.06    0.58   1
  -8  -7   5    1.95    0.49   7
  -8  -7   5    1.60    0.65   1
  -6   8  -5    0.36    0.48   1
   6  -8   5   -0.25    0.42   4
  -8  -6   5    0.25    0.55   1
  -8  -6   5    0.39    0.58   7
  -5   8  -5    1.02    0.52   1
   5  -8  -5    0.66    0.51   4
   5  -8   5    0.71    0.46   4
  -8  -5   5    0.56    0.46   1
  -8  -4  -5    5.48    0.78   1
   4  -8  -5    7.05    0.91   4
  -4   8  -5    4.65    0.67   1
  -8  -4   5    4.60    0.59   1
  -3   8  -5    4.18    0.55   1
   3  -8  -5    5.93    0.66   4
  -8  -3  -5    5.19    0.69   1
  -8  -3   5    3.66    0.62   1
   2  -8  -5   33.56    1.44   4
  -8  -2  -5   32.86    1.54   1
  -8  -2  -5   34.98    1.61   6
   2  -8  -5   30.88    1.56   5
  -2   8  -5   32.81    1.50   1
   2  -8   5   30.52    1.39   4
  -8  -2   5   29.03    1.44   1
   1  -8  -5   84.90    3.04   7
  -8  -1  -5   89.82    3.00   6
  -1   8  -5   86.80    2.94   1
   1  -8  -5   87.06    2.96   8
   1  -8  -5   88.47    3.06   5
   1  -8  -5   84.88    2.99   2
  -8  -1  -5   91.97    2.99   1
   1  -8  -5   85.74    2.94   4
  -8  -1   5   87.66    3.05   6
   1  -8   5   87.38    2.95   8
   1  -8   5   88.94    3.03   2
   1  -8   5   86.49    2.92   4
  -8  -1   5   85.67    2.96   1
   0   8  -5    1.91    0.51   1
  -8   0  -5    2.35    0.54   1
   0  -8  -5    2.31    0.65   7
   0  -8  -5    2.35    0.59   8
   0  -8  -5    1.63    0.62   2
   0  -8  -5    0.91    0.50   4
  -8   0  -5    2.04    0.60   6
   0  -8   5    3.27    0.79   7
  -8   0   5    2.98    0.68   6
   0  -8   5    1.85    0.55   2
   0  -8   5    3.75    0.58   8
  -8   0   5    1.59    0.47   1
   0  -8   5    2.57    0.51   4
  -1  -8  -5   83.24    2.95   2
   1   8  -5   88.85    2.91   1
  -1  -8  -5   86.32    2.94   8
  -1  -8  -5   86.57    2.94   4
  -8   1  -5   87.19    2.95   1
  -1  -8  -5   84.89    2.94   7
  -8   1  -5   89.02    3.00   6
  -1  -8   5   89.84    2.93   4
  -1  -8   5   80.38    2.97   7
  -8   1   5   87.50    2.99   6
  -8   1   5   85.02    2.93   1
  -1  -8   5   88.80    2.98   2
  -1  -8   5   90.06    2.93   8
  -2  -8  -5   27.87    1.44   4
  -8   2  -5   29.89    1.46   6
   2   8  -5   32.05    1.45   1
  -2  -8  -5   29.09    1.45   8
  -2  -8  -5   28.77    1.44   2
  -2  -8  -5   30.45    1.49   7
  -8   2  -5   29.47    1.44   1
  -8   2   5   33.66    1.52   6
  -8   2   5   31.82    1.42   1
  -2  -8   5   31.86    1.45   2
  -2  -8   5   32.43    1.54   7
  -2  -8   5   31.36    1.44   8
  -2  -8   5   31.05    1.46   4
   3   8  -5    4.75    0.67   1
  -3  -8  -5    5.00    0.67   2
  -8   3  -5    4.50    0.57   1
  -8   3  -5    4.34    0.63   6
  -3  -8  -5    4.36    0.65   4
  -3  -8  -5    5.07    0.63   8
  -3  -8  -5    4.41    0.65   7
  -8   3   5    4.58    0.67   1
  -3  -8   5    3.82    0.61   7
  -8   3   5    4.70    0.70   6
  -3  -8   5    4.05    0.60   8
  -3  -8   5    7.23    0.84   2
  -4  -8  -5    5.44    0.73   4
  -4  -8  -5    4.33    0.56   8
   4   8  -5    4.72    0.61   1
  -8   4  -5    4.90    0.71   6
  -4  -8  -5    4.21    0.57   2
  -8   4  -5    4.92    0.58   1
  -4  -8  -5    4.40    0.66   7
  -8   4   5    5.85    0.72   1
  -4  -8   5    7.29    0.96   7
  -4  -8   5    5.96    0.83   8
  -4  -8   5    7.74    0.89   2
  -8   5  -5    1.41    0.57   1
  -8   5  -5   -0.34    0.50   6
  -5  -8  -5    1.23    0.48   8
  -5  -8  -5    0.44    0.44   2
  -5  -8  -5    1.11    0.54   7
   5   8  -5    1.23    0.53   1
  -8   5   5    0.79    0.56   1
  -5  -8   5    1.12    0.52   7
  -5  -8   5    1.04    0.48   2
  -5  -8   5    1.14    0.49   8
  -8   6  -5    0.49    0.51   1
  -6  -8  -5   -0.12    0.49   8
  -6  -8  -5    0.04    0.40   7
  -6  -8  -5    0.57    0.44   2
   6   8  -5   -0.05    0.56   1
  -6  -8   5    0.29    0.50   8
  -8   6   5    0.64    0.59   1
  -6  -8   5    0.09    0.46   2
  -6  -8   5    0.58    0.39   7
   7   8  -5    1.53    0.75   1
  -7  -8  -5    1.44    0.43   7
  -8   7  -5    0.96    0.56   1
  -7  -8  -5    2.35    0.54   2
  -7  -8   5    1.53    0.54   2
  -7  -8   5    1.33    0.43   7
   8  -8  -5    9.39    0.76   5
  -8  -8   5    7.85    0.71   7
   7  -9  -5    0.77    0.46   5
   6  -9  -5   12.65    0.92   5
  -6   9  -5   12.36    1.17   1
  -9  -6   5   10.35    1.16   1
   6  -9   5   12.41    0.86   4
   5  -9  -5    0.51    0.54   4
  -5   9  -5    1.47    0.65   1
   5  -9  -5   -0.05    0.43   5
   5  -9   5    0.59    0.36   4
  -9  -5   5    0.56    0.55   1
  -4   9  -5    9.43    1.04   1
   4  -9  -5    9.61    0.89   4
   4  -9  -5    9.24    0.97   5
  -9  -4  -5   11.35    1.33   1
  -9  -4   5   11.02    0.96   1
   4  -9   5   10.64    0.83   4
  -9  -3  -5    5.71    0.70   1
  -3   9  -5    6.62    0.77   1
   3  -9  -5    4.93    0.67   5
   3  -9  -5    5.19    0.59   4
   3  -9   5    6.18    0.72   4
  -9  -3   5    5.39    0.66   1
  -9  -2  -5   11.32    1.07   1
  -9  -2  -5   12.04    1.20   6
  -2   9  -5   10.90    1.10   1
   2  -9  -5   12.16    1.02   4
   2  -9  -5   13.98    1.16   5
  -9  -2   5   12.24    0.96   1
   2  -9   5    9.84    0.97   4
  -9  -1  -5    9.03    1.01   6
  -9  -1  -5    8.59    1.00   1
   1  -9  -5    7.55    1.07   8
   1  -9  -5    7.38    0.76   2
  -1   9  -5    6.63    0.77   1
   1  -9  -5    8.10    0.89   4
  -9  -1   5    9.43    1.19   6
   1  -9   5    7.24    1.09   2
   1  -9   5    7.52    1.06   8
   1  -9   5    7.33    0.91   4
  -9  -1   5    8.87    0.88   1
  -9   0  -5   21.12    1.26   6
   0  -9  -5   21.58    1.31   7
  -9   0  -5   20.17    1.24   1
   0   9  -5   19.85    1.32   1
   0  -9  -5   21.62    1.22   2
   0  -9  -5   21.67    1.19   4
   0  -9  -5   20.07    1.20   8
   0  -9   5   23.14    1.23   2
  -9   0   5   21.31    1.21   1
  -9   0   5   20.32    1.35   6
   0  -9   5   22.71    1.17   4
   0  -9   5   22.25    1.46   7
   0  -9   5   22.21    1.20   8
  -9   1  -5    8.22    0.87   1
  -1  -9  -5    7.63    0.96   7
   1   9  -5    7.56    1.01   1
  -1  -9  -5    7.49    0.83   8
  -9   1  -5    7.01    0.92   6
  -1  -9  -5    7.31    0.93   2
  -1  -9  -5    8.29    0.91   4
  -1  -9   5    7.34    0.91   2
  -1  -9   5    9.18    1.00   4
  -1  -9   5    7.55    0.91   8
  -9   1   5    8.63    1.09   6
  -1  -9   5    6.80    0.77   7
  -2  -9  -5   10.19    0.90   8
  -2  -9  -5   10.80    1.03   7
  -9   2  -5   13.33    0.96   1
  -2  -9  -5   11.95    0.96   2
  -2  -9  -5   13.57    1.00   4
   2   9  -5   10.52    1.11   1
  -9   2  -5   11.42    0.99   6
  -2  -9   5   10.74    0.94   2
  -2  -9   5    8.78    0.99   4
  -2  -9   5   11.22    0.99   7
  -9   2   5   10.92    0.97   1
  -2  -9   5   10.53    0.86   8
  -9   2   5   11.05    1.06   6
  -3  -9  -5    6.48    0.89   4
  -9   3  -5    6.18    0.81   6
  -3  -9  -5    5.69    0.76   2
  -3  -9  -5    6.78    0.79   8
  -3  -9  -5    6.29    0.85   7
   3   9  -5    5.84    0.67   1
  -9   3  -5    6.78    0.88   1
  -9   3   5    6.89    0.95   1
  -3  -9   5    5.49    0.64   7
  -3  -9   5    6.94    0.85   2
  -3  -9   5    6.08    0.78   8
  -4  -9  -5    9.37    0.85   8
  -4  -9  -5    9.75    0.89   7
  -4  -9  -5    9.78    0.87   2
  -9   4  -5    7.99    0.90   1
  -9   4  -5    8.27    0.86   6
   4   9  -5    7.80    1.15   1
  -4  -9  -5    9.10    1.01   4
  -9   4   5    8.58    0.95   1
  -4  -9   5   10.20    0.84   8
  -4  -9   5    9.22    0.90   2
  -4  -9   5    9.50    0.84   7
  -5  -9  -5    0.19    0.42   8
   5   9  -5    0.48    0.74   1
  -9   5  -5    1.02    0.50   6
  -5  -9  -5    0.57    0.42   2
  -9   5  -5    1.13    0.57   1
  -5  -9  -5    0.76    0.38   7
  -5  -9   5   -0.37    0.46   8
  -9   5   5    0.56    0.57   1
  -5  -9   5    0.37    0.35   7
  -5  -9   5    0.58    0.39   2
  -9   6  -5   10.16    0.92   1
  -6  -9  -5    9.04    0.80   2
  -6  -9  -5    9.78    0.93   8
  -6  -9  -5   11.54    0.72   7
  -6  -9   5   11.61    0.93   8
  -6  -9   5   11.86    0.87   2
  -9   6   5   12.76    1.78   1
  -6  -9   5   11.74    0.76   7
  -7  -9  -5    0.42    0.41   7
  -7  -9   5    0.31    0.34   7
   5 -10  -5    0.74    0.73   4
   5 -10  -5    0.93    0.57   5
   5 -10   5    1.25    0.46   4
   4 -10  -5    3.75    0.53   4
  -4  10  -5    2.80    1.12   1
   4 -10  -5    3.74    0.68   5
   4 -10   5    3.62    0.44   4
 -10  -4   5    3.35    0.66   1
  -3  10  -5   -0.70    0.66   1
   3 -10  -5    0.15    0.39   4
 -10  -3  -5   -0.48    0.73   1
   3 -10  -5    0.83    0.60   5
 -10  -3   5    1.34    0.52   1
   3 -10   5    0.53    0.37   4
  -2  10  -5   15.08    1.35   1
   2 -10  -5   15.49    0.93   4
 -10  -2  -5   16.04    1.26   1
 -10  -2   5   17.91    1.07   1
   2 -10   5   14.51    0.91   4
  -1  10  -5    4.10    0.70   1
 -10  -1  -5    4.84    0.61   6
   1 -10  -5    4.64    0.52   4
 -10  -1  -5    4.75    0.62   1
 -10  -1   5    3.81    0.55   1
   1 -10   5    4.47    0.64   2
   1 -10   5    4.57    0.52   4
   0 -10  -5    7.90    0.93   2
   0 -10  -5   10.78    1.04   8
   0 -10  -5    9.56    0.82   4
 -10   0  -5    8.32    0.93   1
   0 -10  -5   10.06    0.98   7
 -10   0  -5    9.79    0.86   6
   0  10  -5    9.36    0.94   1
 -10   0   5    9.79    0.93   1
   0 -10   5    7.47    0.99   8
   0 -10   5    9.40    0.90   2
   0 -10   5    8.49    0.86   4
   1  10  -5    4.43    0.79   1
  -1 -10  -5    4.75    0.58   7
  -1 -10  -5    4.66    0.59   2
  -1 -10  -5    4.36    0.60   8
  -1 -10  -5    4.77    0.55   4
 -10   1  -5    4.72    0.58   6
 -10   1  -5    3.74    0.57   1
  -1 -10   5    3.59    0.56   7
  -1 -10   5    4.26    0.56   2
 -10   1   5    4.60    0.62   1
  -1 -10   5    4.34    0.59   8
  -1 -10   5    4.21    0.53   4
 -10   2  -5   14.35    0.97   6
  -2 -10  -5   13.73    0.88   4
  -2 -10  -5   14.58    0.98   2
  -2 -10  -5   14.33    0.97   8
 -10   2  -5   14.80    1.04   1
  -2 -10  -5   14.35    0.91   7
  -2 -10   5   14.85    0.99   8
 -10   2   5   15.69    1.05   1
  -2 -10   5   15.94    0.97   7
  -2 -10   5   15.64    1.13   4
  -2 -10   5   15.68    0.94   2
  -3 -10  -5    0.28    0.40   8
  -3 -10  -5    0.54    0.34   2
 -10   3  -5    0.41    0.39   6
  -3 -10  -5    0.02    0.37   7
 -10   3  -5   -0.11    0.47   1
  -3 -10  -5   -0.04    0.50   4
 -10   3   5    1.52    0.59   1
  -3 -10   5    0.27    0.39   2
  -3 -10   5    0.90    0.46   8
  -3 -10   5    0.26    0.37   7
 -10   4  -5    3.00    0.58   1
  -4 -10  -5    3.98    0.43   7
  -4 -10  -5    3.38    0.45   2
  -4 -10  -5    3.56    0.49   8
 -10   4   5    3.01    0.63   1
  -4 -10   5    3.62    0.47   8
  -4 -10   5    3.58    0.47   2
  -4 -10   5    3.73    0.44   7
  -5 -10  -5    1.78    0.40   2
  -5 -10  -5    1.54    0.50   8
  -5 -10  -5    1.62    0.34   7
  -5 -10   5    1.58    0.39   2
  -5 -10   5    1.42    0.53   8
  -5 -10   5    1.55    0.36   7
  -6 -10  -5    2.16    0.38   7
  -6 -10  -5    2.38    0.45   2
  -6 -10   5    2.26    0.37   7
   3 -11  -5    0.22    0.36   4
   3 -11   5    1.06    0.40   4
   2 -11  -5    5.21    0.63   4
   2 -11   5    5.90    0.66   4
   1 -11  -5    0.56    0.33   4
 -11  -1   5    0.74    0.56   1
   1 -11   5   -0.18    0.39   4
   0 -11  -5    0.77    0.57   2
 -11   0  -5   -0.23    0.65   1
   0 -11  -5    0.22    0.38   4
 -11   0  -5    0.23    0.45   6
   0 -11   5    0.61    0.50   2
 -11   0   5    0.79    0.57   1
   0 -11   5    0.43    0.42   4
 -11   1  -5    0.49    0.55   1
  -1 -11  -5    0.57    0.38   2
  -1 -11  -5    0.07    0.53   8
  -1 -11  -5   -0.30    0.38   4
 -11   1  -5   -0.18    0.38   6
  -1 -11  -5   -0.43    0.49   7
  -1 -11   5   -0.40    0.44   4
  -1 -11   5    0.62    0.55   8
 -11   1   5   -0.22    0.53   1
  -1 -11   5    0.26    0.43   2
  -2 -11  -5    5.00    0.52   4
  -2 -11  -5    5.33    0.66   2
  -2 -11  -5    5.42    0.60   8
  -2 -11  -5    5.17    0.66   7
  -2 -11   5    5.04    0.54   7
  -2 -11   5    4.39    0.57   8
  -2 -11   5    5.88    0.66   2
  -3 -11  -5    0.87    0.34   2
  -3 -11  -5    1.11    0.37   7
  -3 -11   5    1.41    0.40   7
  -3 -11   5    0.50    0.33   2
  -4 -11  -5    7.66    0.60   2
  -4 -11  -5    9.70    0.62   7
  -4 -11   5    8.29    0.62   2
  -4 -11   5    8.63    0.60   7
   0   0  -6   -0.61    0.17   3
   0   0   6   -0.45    0.16   3
   1   0  -6  255.29    7.54   3
   0  -1  -6  253.01    7.52   3
   0   1  -6  264.62    7.55   3
   0  -1  -6  254.08    7.53   3
   1   0  -6  263.45    7.56   3
   0  -1   6  269.44    7.55   3
   0   1   6  258.46    7.52   3
   1   0   6  264.08    7.50   3
   1  -1  -6    0.04    0.11   3
   1   1  -6   -0.11    0.12   3
  -1   1  -6    0.10    0.13   3
  -1  -1  -6    0.13    0.08   3
   1  -1  -6   -0.07    0.13   3
  -1   1   6    0.16    0.13   3
   1  -1   6    0.14    0.12   3
  -1   1   6    0.12    0.13   3
  -1  -1   6    0.04    0.12   3
  -2  -1  -6  109.63    3.08   3
  -1   2  -6  108.14    3.24   3
   2   1  -6  108.58    3.19   3
   2   1  -6  104.33    3.16   3
   1  -2  -6  107.56    3.23   3
   1  -2  -6  104.05    3.20   3
   1  -2   6  104.93    3.21   3
  -2  -1   6  103.74    3.18   3
  -1   2   6  101.83    3.23   3
   2   0  -6  296.01    8.77   3
   0  -2  -6  297.31    8.77   3
  -2   0  -6  308.09    8.72   3
   0   2  -6  303.07    8.82   3
   2   0  -6  311.81    8.81   3
   0  -2  -6  294.44    8.76   3
   0  -2   6  307.08    8.80   3
  -2   0   6  309.06    8.79   3
   0   2   6  299.83    8.77   3
   2   0   6  305.92    8.68   3
  -2   0   6  297.61    8.79   3
  -1  -2  -6  107.36    3.08   3
   2  -1  -6  100.61    3.15   3
   2  -1  -6  101.52    3.18   3
  -1  -2  -6  109.64    3.08   3
  -2   1  -6  102.04    3.14   3
   1   2  -6   99.76    3.15   3
  -1  -2   6  106.01    3.14   3
   2  -1   6  104.28    3.11   3
  -2   1   6  102.33    3.17   3
  -2   1   6  106.46    3.16   3
  -2  -2  -6   93.33    2.69   3
  -2  -2  -6   93.42    2.69   3
   2   2  -6   89.53    2.78   3
  -2   2  -6   92.36    2.89   3
   2  -2  -6   89.44    2.89   3
   2  -2  -6   92.58    2.85   3
  -2  -2   6   93.14    2.80   3
  -2   2   6   90.97    2.92   3
   2  -2   6   89.77    2.84   3
   2  -3  -6   33.34    1.29   3
  -3  -2  -6   35.70    1.01   3
   3   2  -6   33.84    1.14   3
  -2   3  -6   32.27    1.52   3
   2  -3  -6   31.74    1.41   3
  -3  -2  -6   34.00    1.00   3
   2  -3   6   34.65    1.32   3
  -3  -2   6   33.56    1.18   3
   3   1  -6  258.57    7.72   3
   1  -3  -6  268.70    7.82   3
  -3  -1  -6  269.08    7.63   3
  -1   3  -6  258.31    7.90   3
   1  -3  -6  268.95    7.86   3
   1  -3   6  260.22    7.83   3
  -3  -1   6  275.07    7.77   3
   0  -3  -6  517.74   15.36   3
  -3   0  -6  543.66   15.30   3
   0  -3  -6  537.26   15.40   3
   3   0  -6  543.25   15.36   3
  -3   0   6  516.01   15.37   3
   0  -3   6  533.40   15.40   3
  -3   0   6  537.34   15.39   3
  -1  -3  -6  268.52    7.80   3
  -3   1  -6  259.28    7.84   3
  -1  -3  -6  271.28    7.81   3
   3  -1  -6  274.27    7.87   3
  -3   1   6  262.03    7.88   3
  -3   1   6  271.48    7.91   3
   3  -1   6  263.49    7.80   3
  -1  -3   6  273.13    7.87   3
  -2  -3  -6   33.29    1.09   3
  -3   2  -6   32.72    1.35   3
  -2  -3  -6   33.73    1.10   3
   3  -2  -6   34.24    1.29   3
  -2  -3   6   32.66    1.20   3
   3  -2   6   33.39    1.25   3
  -3   2   6   32.45    1.43   3
  -3  -3  -6   32.61    1.05   3
   3  -3  -6   34.27    1.40   3
  -3  -3  -6   32.58    1.04   3
   3  -3   6   32.95    1.42   3
  -3  -3   6   32.63    1.21   3
   3  -4  -6   11.60    1.00   3
  -3   4  -6   10.78    0.69   1
  -4  -3   6   10.00    0.66   3
  -4  -3   6    8.62    0.64   1
   2  -4  -6  162.13    4.96   3
  -2   4  -6  153.12    4.75   1
  -4  -2   6  161.02    4.79   3
   2  -4   6  158.53    4.96   3
   1  -4  -6   25.30    1.07   3
  -4  -1  -6   25.23    0.82   3
  -4  -1   6   22.70    0.96   3
   1  -4   6   23.22    1.11   3
  -4   0  -6    9.29    0.56   3
   0  -4  -6    9.93    0.61   3
   4   0  -6    9.74    0.71   3
   0  -4  -6    9.66    0.81   3
  -4   0   6   10.84    0.61   3
   0  -4   6   10.63    0.67   3
  -1  -4  -6   22.96    0.93   3
  -1  -4  -6   22.80    1.04   3
   4  -1  -6   23.57    1.28   3
  -4   1  -6   24.40    1.05   3
  -4   1   6   22.83    1.02   3
  -1  -4   6   24.60    1.02   3
  -2  -4  -6  158.98    4.70   3
  -2  -4  -6  165.02    4.68   3
  -4   2  -6  148.28    4.68   1
  -2  -4   6  160.05    4.78   3
  -2  -4   6  149.12    4.69   1
  -3  -4  -6    9.10    0.58   3
  -3  -4  -6    8.79    0.73   8
  -4   3  -6    9.63    0.68   1
  -3  -4  -6    9.94    0.51   3
  -3  -4   6    9.81    0.78   8
  -3  -4   6    9.30    0.67   3
  -3  -4   6   10.45    0.70   1
  -4   3   6    8.19    0.72   1
  -4  -4  -6    0.30    0.41   8
  -4  -4  -6    0.27    0.18   3
  -4  -4  -6    0.10    0.17   3
  -4   4  -6    0.28    0.34   1
  -4  -4   6    0.13    0.33   3
  -4  -4   6    0.18    0.32   1
  -4   4   6    0.15    0.40   1
  -4  -4   6    0.35    0.44   8
  -5  -4  -6   22.24    1.17   8
  -5  -4  -6   22.26    1.17   1
   4  -5  -6   21.11    1.30   4
  -4   5  -6   22.66    1.07   1
  -4   5   6   20.77    1.14   1
  -5  -4   6   20.58    1.03   1
  -5  -4   6   22.82    1.20   8
  -3   5  -6   31.57    1.29   1
  -5  -3  -6   30.83    1.48   8
  -5  -3  -6   32.55    1.36   1
  -5  -3   6   33.25    1.36   3
  -3   5   6   32.87    1.38   1
  -5  -3   6   32.40    1.28   1
   2  -5  -6    8.20    1.07   3
  -2   5  -6    8.18    0.67   1
  -5  -2  -6    8.45    0.77   1
  -5  -2   6    7.65    0.66   3
  -5  -2   6    7.87    0.67   1
   1  -5  -6  238.98    7.07   3
  -5  -1  -6  226.98    6.82   1
  -5  -1  -6  234.58    6.73   3
  -1   5  -6  222.46    6.82   1
  -5  -1   6  225.56    6.83   1
   1  -5   6  236.32    7.09   3
  -5  -1   6  229.38    6.91   3
   0  -5  -6    2.86    0.60   3
  -5   0  -6    2.45    0.41   1
   0   5  -6    3.09    0.42   1
   0  -5  -6    2.44    0.45   8
   0  -5   6    2.83    0.51   3
  -5   0   6    3.09    0.41   1
   0  -5   6    2.37    0.46   8
  -5   0   6    2.05    0.39   3
  -5   1  -6  225.72    6.86   1
   1   5  -6  229.32    6.86   1
  -1  -5  -6  232.38    6.87   8
  -1  -5  -6  244.55    7.00   3
  -1  -5   6  237.09    7.06   3
  -5   1   6  229.06    6.87   1
  -1  -5   6  231.31    6.87   1
  -1  -5   6  227.02    6.85   8
  -5   2  -6    8.41    0.69   1
  -2  -5  -6    8.42    0.65   8
  -2  -5  -6    7.83    0.64   3
  -2  -5   6    9.76    0.67   1
  -2  -5   6    9.31    0.73   8
  -5   2   6    8.91    0.73   1
  -2  -5   6    8.81    0.81   3
  -5   3  -6   30.40    1.49   6
  -5   3  -6   31.35    1.26   1
  -3  -5  -6   29.46    1.40   4
  -3  -5  -6   32.90    1.24   3
  -3  -5  -6   31.44    1.26   8
  -5   3   6   32.64    1.27   1
  -3  -5   6   29.40    1.28   8
  -3  -5   6   29.44    1.42   3
  -5   3   6   30.36    1.47   6
  -3  -5   6   31.33    1.25   1
  -4  -5  -6   20.51    1.33   2
  -5   4  -6   22.01    1.04   1
  -4  -5  -6   21.24    1.06   8
  -4  -5  -6   23.17    1.25   3
  -5   4  -6   22.12    1.34   6
  -4  -5  -6   21.20    1.23   4
  -4  -5   6   20.41    1.38   2
  -5   4   6   21.79    1.35   6
  -5   4   6   20.82    1.10   1
  -4  -5   6   22.49    1.09   8
  -4  -5   6   23.67    1.08   1
  -4  -5   6   20.82    1.16   7
  -5  -5  -6   42.96    1.90   7
  -5  -5  -6   43.99    1.75   8
  -5  -5  -6   47.06    1.92   2
  -5   5  -6   45.69    1.77   1
  -5   5  -6   47.20    1.99   6
  -5  -5   6   44.97    1.87   7
  -5  -5   6   46.16    1.95   2
  -5  -5   6   46.65    1.77   1
  -5  -5   6   47.36    1.76   8
  -5   5   6   48.60    1.76   1
  -6  -5  -6    4.82    0.72   8
  -6  -5  -6    5.70    0.80   7
  -5   6  -6    3.32    0.55   1
  -6  -5  -6    4.96    0.74   2
  -6  -5   6    4.37    0.56   1
  -5   6   6    2.81    0.58   1
  -6  -5   6    4.15    0.70   7
  -6  -5   6    4.44    0.70   8
  -6  -4  -6   20.48    1.20   1
   4  -6  -6   18.82    1.17   4
  -4   6  -6   18.75    1.07   1
  -6  -4   6   20.01    1.04   1
  -4   6   6   15.88    1.21   1
  -6  -4   6   21.29    1.29   7
  -3   6  -6   16.49    0.93   1
  -6  -3  -6   14.23    1.02   1
   3  -6  -6   13.86    1.01   4
  -6  -3   6   13.64    0.89   1
  -6  -2  -6    6.13    0.75   6
  -2   6  -6    5.78    0.72   1
   2  -6  -6    6.34    0.83   4
  -6  -2  -6    4.81    0.72   1
   2  -6   6    8.80    1.23   8
  -6  -2   6    5.96    0.65   1
   1  -6  -6    6.53    0.82   8
  -1   6  -6    7.65    0.73   1
   1  -6  -6    6.10    0.80   4
  -6  -1  -6    7.87    0.75   1
   1  -6  -6    8.01    1.26   3
  -6  -1  -6    6.92    0.75   6
   1  -6   6    8.12    1.49   3
   1  -6   6    8.54    0.78   8
  -6  -1   6    6.02    0.85   3
  -6  -1   6    7.84    0.71   1
   0  -6  -6  164.00    5.24   3
   0  -6  -6  161.31    4.94   4
   0   6  -6  159.53    4.93   1
   0  -6  -6  149.89    4.99   5
  -6   0  -6  163.56    5.01   6
   0  -6  -6  165.26    4.93   8
  -6   0  -6  169.48    4.95   1
   0  -6   6  165.07    5.30   3
  -6   0   6  163.36    4.94   1
   0  -6   6  166.62    4.93   8
  -6   0   6  155.11    5.01   6
  -6   1  -6    8.03    0.92   6
  -1  -6  -6    5.84    0.75   4
   1   6  -6    8.13    0.70   1
  -1  -6  -6    6.84    0.69   8
  -6   1  -6    8.36    0.71   1
  -1  -6  -6    6.11    0.94   3
  -1  -6   6    8.79    0.92   4
  -1  -6   6    7.37    1.08   3
  -6   1   6    6.93    1.01   6
  -6   1   6    7.12    0.70   1
  -1  -6   6    6.27    0.72   8
  -2  -6  -6    7.63    0.71   8
  -6   2  -6    6.76    0.91   6
   2   6  -6    6.98    0.64   1
  -2  -6  -6    4.20    0.61   2
  -6   2  -6    5.14    0.66   1
  -2  -6  -6    6.27    0.83   4
  -2  -6   6    6.21    0.73   8
  -2  -6   6    8.36    1.02   4
  -2  -6   6    4.47    0.63   2
  -6   2   6    6.22    0.67   1
  -6   2   6    4.28    0.65   6
  -2  -6   6    6.02    0.72   1
  -6   3  -6   14.54    0.90   1
  -3  -6  -6   14.12    0.91   8
  -6   3  -6   14.94    1.09   6
  -3  -6  -6   16.62    1.05   4
  -3  -6  -6   13.39    0.97   7
  -3  -6  -6   13.15    1.17   2
  -3  -6   6   13.89    1.13   7
  -6   3   6   13.74    0.88   1
  -3  -6   6   15.52    0.91   8
  -3  -6   6   14.28    1.10   2
  -6   3   6   14.88    1.15   6
  -3  -6   6   14.21    0.91   1
  -4  -6  -6   19.69    1.21   4
  -6   4  -6   18.80    1.22   6
  -6   4  -6   18.71    1.02   1
  -4  -6  -6   18.44    1.12   7
  -4  -6  -6   17.16    1.07   8
  -4  -6  -6   20.30    1.18   2
  -4  -6   6   17.70    1.06   8
  -6   4   6   19.39    1.08   1
  -6   4   6   17.99    1.24   6
  -4  -6   6   18.22    1.16   7
  -4  -6   6   18.16    1.03   1
  -4  -6   6   16.94    1.15   2
  -5  -6  -6    4.51    0.66   7
  -6   5  -6    3.49    0.72   6
  -5  -6  -6    3.32    0.58   8
  -6   5  -6    4.20    0.58   1
  -5  -6  -6    4.59    0.65   2
  -5  -6   6    3.95    0.60   8
  -5  -6   6    2.64    0.62   7
  -6   5   6    3.76    0.61   1
  -5  -6   6    4.01    0.60   2
  -5  -6   6    3.86    0.61   1
  -6   6  -6    2.27    0.58   1
  -6   6  -6    3.20    0.84   6
  -6  -6  -6    2.41    0.63   7
  -6  -6  -6    2.03    0.61   8
  -6  -6  -6    0.84    0.58   2
  -6  -6   6    2.00    0.56   1
  -6   6   6    1.61    0.67   1
  -6  -6   6    2.62    0.67   8
  -6  -6   6    1.61    0.59   7
  -6  -6   6    2.18    0.70   2
  -7  -6  -6   18.81    1.29   7
  -6   7  -6   17.82    1.15   1
  -7  -6   6   15.61    1.18   1
  -7  -6   6   17.57    1.15   7
  -5   7  -6   17.75    1.16   1
   5  -7  -6   18.38    1.27   4
  -7  -5   6   19.18    1.28   7
  -7  -5   6   18.20    1.18   1
  -7  -4  -6    6.70    0.79   1
  -4   7  -6    4.74    0.59   1
   4  -7  -6    5.39    0.63   4
  -7  -4   6    5.19    0.83   7
  -7  -4   6    4.24    0.63   1
   3  -7  -6    6.42    0.85   4
  -3   7  -6    6.57    0.84   1
  -7  -3  -6    8.36    0.97   1
  -7  -3   6    8.54    0.87   1
  -7  -2  -6   50.84    2.04   6
   2  -7  -6   50.19    1.90   4
  -2   7  -6   51.35    1.91   1
  -7  -2  -6   50.03    1.96   1
  -7  -2   6   51.04    1.90   1
  -7  -1  -6   13.95    1.13   6
   1  -7  -6   13.07    1.23   2
   1  -7  -6   11.20    1.03   5
  -1   7  -6   13.01    0.95   1
   1  -7  -6   15.45    1.39   7
  -7  -1  -6   14.06    0.97   1
   1  -7  -6   13.43    0.96   4
   1  -7  -6   12.99    1.05   8
  -7  -1   6   12.37    0.95   1
   1  -7   6   11.86    0.96   8
  -7  -1   6   12.03    1.27   6
   1  -7   6   13.66    1.21   2
  -7   0  -6   39.05    1.72   6
   0  -7  -6   38.27    1.73   2
   0  -7  -6   39.87    1.76   5
   0   7  -6   42.32    1.57   1
  -7   0  -6   39.51    1.62   1
   0  -7  -6   42.69    1.62   8
   0  -7  -6   41.00    1.60   4
   0  -7  -6   38.71    1.77   7
   0  -7   6   40.19    1.74   2
  -7   0   6   42.59    1.78   6
  -7   0   6   40.85    1.62   1
   0  -7   6   41.27    1.57   8
   0  -7   6   37.99    1.86   7
  -7   1  -6   12.80    1.08   6
  -1  -7  -6   13.13    0.97   4
  -1  -7  -6   13.88    1.09   2
  -1  -7  -6   13.49    0.92   8
   1   7  -6   12.09    0.92   1
  -1  -7  -6   14.23    1.17   7
  -7   1  -6   12.99    0.93   1
  -1  -7   6   15.20    1.19   7
  -7   1   6   12.47    1.09   6
  -7   1   6   13.96    0.90   1
  -1  -7   6   14.47    1.10   2
  -1  -7   6   13.88    0.89   8
  -1  -7   6   13.26    1.05   4
  -2  -7  -6   51.56    1.96   7
  -7   2  -6   49.88    1.96   6
  -2  -7  -6   52.23    1.97   2
   2   7  -6   50.17    1.88   1
  -7   2  -6   49.41    1.87   1
  -2  -7  -6   50.98    1.88   8
  -2  -7  -6   51.36    1.92   4
  -7   2   6   50.45    1.98   6
  -2  -7   6   49.24    1.88   8
  -7   2   6   49.62    1.87   1
  -2  -7   6   48.26    1.92   7
  -2  -7   6   49.24    1.97   2
  -2  -7   6   49.92    1.92   4
  -3  -7  -6    8.27    0.98   7
  -7   3  -6    9.74    0.97   6
  -3  -7  -6    7.64    0.91   2
  -3  -7  -6    7.02    0.87   8
   3   7  -6    7.38    0.88   1
  -3  -7  -6    6.81    0.94   4
  -7   3  -6    6.94    0.82   1
  -7   3   6    8.66    1.10   6
  -3  -7   6    6.97    0.96   2
  -7   3   6    6.97    0.83   1
  -3  -7   6    8.30    0.90   7
  -3  -7   6    7.92    0.82   8
  -7   4  -6    4.84    0.69   6
  -4  -7  -6    4.99    0.63   2
   4   7  -6    6.16    0.89   1
  -4  -7  -6    4.68    0.63   7
  -7   4  -6    5.23    0.61   1
  -4  -7  -6    6.57    0.82   8
  -4  -7  -6    5.94    0.67   4
  -7   4   6    6.60    0.85   1
  -4  -7   6    4.77    0.66   7
  -4  -7   6    6.40    0.92   2
  -4  -7   6    6.40    0.85   1
  -4  -7   6    6.68    0.85   8
  -5  -7  -6   19.35    1.18   7
  -5  -7  -6   18.03    1.16   2
  -7   5  -6   18.21    1.29   6
  -5  -7  -6   18.03    1.11   8
  -7   5  -6   17.89    1.14   1
  -7   5   6   16.47    1.23   1
  -5  -7   6   16.93    1.19   8
  -5  -7   6   18.53    1.17   7
  -5  -7   6   17.65    1.17   2
  -5  -7   6   16.78    1.09   1
  -7   6  -6   17.70    1.15   1
  -6  -7  -6   16.13    1.13   7
  -7   6  -6   20.02    1.38   6
  -6  -7  -6   17.57    1.16   2
  -6  -7  -6   17.01    1.12   8
  -6  -7   6   17.66    1.15   7
  -6  -7   6   17.07    1.17   1
  -6  -7   6   18.10    1.24   2
  -6  -7   6   17.34    1.15   8
  -7   6   6   17.02    1.21   1
  -7  -7  -6    9.28    1.09   2
  -7   7  -6    9.92    0.97   1
  -7  -7  -6    9.54    0.92   7
  -7  -7   6    8.59    0.99   1
   7  -7   6    9.43    0.98   4
  -7  -7   6    8.29    0.84   7
   8   7  -6   13.41    1.16   1
  -7   8  -6   12.03    1.00   1
   7  -8   6   13.50    1.08   4
  -8  -7   6   13.02    1.15   1
  -8  -7   6   12.56    0.93   7
  -6   8  -6    1.81    0.55   1
  -8  -6   6    1.81    0.59   1
  -8  -6   6    2.09    0.55   7
   6  -8   6    1.68    0.50   4
  -5   8  -6   10.28    0.97   1
   5  -8  -6   11.29    0.97   4
  -8  -5   6   11.71    1.04   1
   5  -8   6   10.17    0.93   4
  -8  -5   6   10.25    1.14   7
   4  -8  -6    8.25    0.95   4
  -8  -4  -6    6.92    0.84   1
  -4   8  -6    7.60    0.89   1
  -8  -4   6    6.93    0.96   1
   3  -8  -6    1.88    0.56   4
  -8  -3  -6    3.20    0.64   1
  -3   8  -6    3.23    0.62   1
  -8  -3   6    2.17    0.53   1
   2  -8  -6    0.99    0.58   5
  -2   8  -6    0.35    0.53   1
   2  -8  -6    1.51    0.54   4
  -8  -2  -6    0.66    0.59   1
  -8  -2  -6    1.52    0.61   6
  -8  -2   6    2.38    0.57   1
  -8  -1  -6   20.40    1.23   6
  -1   8  -6   19.10    1.15   1
   1  -8  -6   20.14    1.41   7
   1  -8  -6   18.54    1.31   5
   1  -8  -6   19.51    1.26   8
   1  -8  -6   18.46    1.32   2
  -8  -1  -6   19.88    1.18   1
   1  -8  -6   19.91    1.18   4
  -8  -1   6   21.92    1.44   6
  -8  -1   6   20.95    1.18   1
   1  -8   6   20.48    1.22   8
   1  -8   6   19.68    1.14   4
   1  -8   6   20.35    1.30   2
   0  -8  -6    9.21    0.89   4
   0  -8  -6   10.47    1.03   2
  -8   0  -6    8.07    0.97   1
   0  -8  -6    9.05    0.96   8
   0  -8  -6    8.54    0.95   5
  -8   0  -6    8.05    0.98   6
   0   8  -6    9.19    0.94   1
   0  -8  -6    9.68    1.14   7
   0  -8   6    9.10    0.88   7
   0  -8   6    9.33    0.96   8
  -8   0   6    8.77    0.91   1
   0  -8   6   11.29    0.98   2
   0  -8   6    8.67    0.97   4
  -8   0   6    8.45    1.13   6
  -8   1  -6   20.59    1.20   1
  -1  -8  -6   21.33    1.27   7
  -8   1  -6   18.83    1.20   6
  -1  -8  -6   20.76    1.22   8
  -1  -8  -6   18.32    1.19   2
  -1  -8  -6   20.10    1.15   4
   1   8  -6   20.30    1.12   1
  -1  -8   6   19.67    1.31   7
  -8   1   6   19.05    1.25   6
  -8   1   6   19.76    1.17   1
  -1  -8   6   19.04    1.18   2
  -1  -8   6   20.17    1.13   8
  -1  -8   6   19.36    1.14   4
  -8   2  -6    1.28    0.49   1
  -8   2  -6    1.12    0.53   6
  -2  -8  -6    1.21    0.49   2
   2   8  -6    1.31    0.54   1
  -2  -8  -6    1.27    0.57   7
  -2  -8  -6    0.68    0.51   8
  -2  -8  -6    0.85    0.50   4
  -2  -8   6    1.39    0.51   8
  -2  -8   6    1.43    0.56   7
  -8   2   6    1.08    0.52   1
  -2  -8   6    1.09    0.52   2
  -2  -8   6    1.39    0.63   4
  -8   2   6    1.99    0.64   6
  -3  -8  -6    1.79    0.54   8
  -3  -8  -6    2.10    0.54   4
  -3  -8  -6    3.56    0.60   7
  -8   3  -6    1.93    0.57   6
   3   8  -6    2.80    0.63   1
  -8   3  -6    2.13    0.53   1
  -3  -8  -6    2.78    0.60   2
  -3  -8   6    1.50    0.60   7
  -3  -8   6    1.85    0.50   2
  -8   3   6    3.36    0.52   1
  -3  -8   6    2.45    0.54   8
  -8   3   6    1.88    0.56   6
  -4  -8  -6    9.17    0.92   7
  -4  -8  -6    7.61    0.86   8
  -4  -8  -6    8.75    0.99   4
  -8   4  -6    7.82    0.99   6
  -4  -8  -6    7.13    0.87   2
  -8   4  -6    7.47    0.88   1
   4   8  -6    7.72    0.90   1
  -4  -8   6    8.37    0.94   2
  -4  -8   6    8.06    0.87   8
  -8   4   6    7.15    0.96   1
  -4  -8   6    8.48    0.89   7
  -8   5  -6    8.93    1.02   6
  -5  -8  -6   10.07    0.93   2
  -5  -8  -6   10.91    0.94   7
  -8   5  -6    8.95    0.98   1
   5   8  -6   11.66    0.99   1
  -5  -8  -6   11.55    0.95   8
  -8   5   6   12.53    1.07   1
  -5  -8   6   11.46    0.98   7
  -5  -8   6   11.40    1.04   2
  -5  -8   6   10.48    0.94   8
  -6  -8  -6    1.80    0.55   8
   6   8  -6    1.28    0.57   1
  -8   6  -6    1.93    0.60   1
  -6  -8  -6    1.52    0.46   7
  -6  -8  -6    2.74    0.53   2
  -6  -8   6    1.82    0.50   2
  -6  -8   6    1.18    0.57   8
  -6  -8   6    2.75    0.51   7
  -8   6   6    1.09    0.66   1
  -8   7  -6   10.82    1.10   1
  -7  -8  -6   12.28    0.98   2
  -7  -8  -6   13.32    0.88   7
   7   8  -6   12.40    1.26   1
  -7  -8   6   13.10    0.81   7
  -7  -8   6   12.26    1.52   2
   8  -8  -6    2.51    0.48   5
  -8  -8   6    2.89    0.47   7
   7  -9  -6    3.77    0.49   5
   6  -9  -6    3.10    0.46   5
  -6   9  -6    2.64    0.67   1
   6  -9   6    2.87    0.54   4
  -9  -6   6    2.19    0.69   1
   5  -9  -6    1.62    0.56   4
  -5   9  -6    1.59    0.58   1
   5  -9  -6    1.83    0.52   5
  -9  -5   6    2.60    0.54   1
   5  -9   6    1.56    0.49   4
   4  -9  -6   10.04    0.91   4
   4  -9  -6    9.03    0.91   5
  -4   9  -6   10.00    1.08   1
  -9  -4   6   10.32    0.95   1
   4  -9   6    9.29    0.87   4
  -3   9  -6    8.38    0.97   1
   3  -9  -6    5.26    0.75   4
   3  -9  -6    7.77    0.93   5
  -9  -3  -6    7.75    0.83   1
  -9  -3   6    7.93    0.95   1
   3  -9   6    8.07    0.87   4
  -2   9  -6   -0.92    0.49   1
  -9  -2  -6    0.76    0.58   1
  -9  -2  -6   -0.41    0.56   6
   2  -9  -6    1.01    0.56   5
   2  -9  -6    0.44    0.47   4
  -9  -2   6    0.19    0.53   1
   1  -9  -6    3.27    0.51   4
  -9  -1  -6    4.51    0.69   1
  -9  -1  -6    4.86    0.68   6
   1  -9  -6    4.03    0.68   8
   1  -9  -6    5.24    0.76   5
   1  -9  -6    4.81    0.81   7
   1  -9  -6    5.35    0.70   2
  -1   9  -6    3.96    0.60   1
   1  -9   6    3.86    0.69   8
   1  -9   6    3.53    0.65   2
   1  -9   6    4.53    0.56   4
  -9  -1   6    6.02    0.88   1
   0  -9  -6   -0.12    0.59   7
   0   9  -6    1.31    0.54   1
   0  -9  -6    0.82    0.45   4
  -9   0  -6    2.25    0.60   6
   0  -9  -6    1.43    0.51   2
  -9   0  -6    0.70    0.57   1
   0  -9  -6    2.09    0.54   8
   0  -9   6    1.07    0.51   8
  -9   0   6    0.37    0.62   6
  -9   0   6    1.73    0.44   1
   0  -9   6    1.20    0.48   4
   0  -9   6    1.46    0.57   2
  -1  -9  -6    4.16    0.60   2
  -9   1  -6    4.36    0.62   6
  -9   1  -6    4.21    0.56   1
  -1  -9  -6    3.87    0.59   4
  -1  -9  -6    4.14    0.57   8
   1   9  -6    4.70    0.71   1
  -1  -9  -6    4.43    0.64   7
  -1  -9   6    7.18    0.83   8
  -1  -9   6    4.61    0.65   4
  -9   1   6    4.32    0.68   6
  -1  -9   6    5.15    0.66   7
  -9   1   6    5.12    0.61   1
  -1  -9   6    3.69    0.58   2
  -2  -9  -6    1.50    0.46   4
  -9   2  -6   -0.15    0.44   1
   2   9  -6    0.37    0.60   1
  -9   2  -6    0.59    0.52   6
  -2  -9  -6    0.01    0.51   7
  -2  -9  -6   -0.15    0.40   2
  -2  -9  -6   -0.25    0.40   8
  -2  -9   6    0.30    0.57   4
  -9   2   6    0.26    0.50   1
  -2  -9   6   -0.05    0.42   8
  -2  -9   6    0.34    0.48   2
  -2  -9   6    0.82    0.53   7
   3   9  -6    9.45    1.05   1
  -9   3  -6    6.71    0.90   6
  -9   3  -6    8.29    0.94   1
  -3  -9  -6    6.60    0.86   8
  -3  -9  -6    6.90    0.86   7
  -3  -9  -6    7.05    0.85   4
  -3  -9  -6    6.97    0.86   2
  -3  -9   6    7.58    0.83   8
  -9   3   6    8.53    0.99   1
  -3  -9   6    6.97    0.86   2
  -3  -9   6    7.39    0.88   7
   4   9  -6    9.41    1.16   1
  -4  -9  -6    8.14    0.81   8
  -9   4  -6    8.73    0.97   1
  -4  -9  -6    9.74    0.84   7
  -9   4  -6    8.44    0.83   6
  -4  -9  -6    8.91    0.82   2
  -4  -9  -6    8.93    0.94   4
  -4  -9   6    8.46    0.84   2
  -4  -9   6    9.23    0.86   8
  -9   4   6    6.63    0.99   1
  -4  -9   6    6.76    0.87   7
   5   9  -6    1.23    0.64   1
  -9   5  -6    1.22    0.44   6
  -5  -9  -6    1.78    0.39   7
  -5  -9  -6    1.89    0.41   2
  -9   5  -6    1.66    0.60   1
  -5  -9  -6    1.53    0.45   8
  -5  -9   6    0.80    0.42   7
  -9   5   6    1.68    0.58   1
  -5  -9   6    1.48    0.47   2
  -5  -9   6    1.77    0.49   8
  -6  -9  -6    2.76    0.40   7
  -6  -9  -6    2.59    0.53   8
  -9   6  -6    3.58    0.55   1
  -6  -9  -6    2.53    0.44   2
  -6  -9   6    3.05    0.60   8
  -6  -9   6    2.98    0.45   2
  -6  -9   6    2.41    0.41   7
  -7  -9  -6    6.37    0.67   7
   9  -7  -6    5.09    0.77   5
  -7  -9   6    4.81    0.59   7
   5 -10  -6    2.63    0.56   5
   5 -10   6    3.44    0.43   4
  -4  10  -6   13.94    1.26   1
   4 -10  -6   15.49    1.04   5
   4 -10  -6   16.41    0.97   4
 -10  -4   6   15.15    1.10   1
   4 -10   6   15.01    0.85   4
  -3  10  -6    0.11    0.73   1
   3 -10  -6    0.96    0.44   4
   3 -10  -6    2.02    0.60   5
 -10  -3   6    1.90    0.51   1
   3 -10   6    1.14    0.42   4
  -2  10  -6    8.89    1.23   1
 -10  -2  -6   10.02    1.21   1
   2 -10  -6   10.58    0.79   4
   2 -10   6    9.40    0.82   4
 -10  -2   6   10.44    0.93   1
   1 -10  -6   -0.48    0.34   4
  -1  10  -6    0.20    0.71   1
 -10  -1  -6    0.64    0.51   6
 -10  -1  -6    0.43    0.53   1
   1 -10   6   -0.18    0.57   2
   1 -10   6    0.41    0.41   4
 -10  -1   6    0.04    0.49   1
 -10   0  -6    2.93    0.54   1
 -10   0  -6    2.10    0.52   6
   0 -10  -6    1.63    0.58   7
   0  10  -6    1.72    0.63   1
   0 -10  -6    2.35    0.46   4
   0 -10  -6    2.63    0.56   2
   0 -10  -6    3.58    0.66   8
   0 -10   6    2.62    0.53   4
   0 -10   6    2.12    0.58   8
 -10   0   6    3.35    0.55   1
   0 -10   6    2.44    0.53   2
   1  10  -6   -0.09    0.65   1
  -1 -10  -6    0.08    0.48   8
  -1 -10  -6   -0.06    0.44   7
  -1 -10  -6    0.02    0.36   4
  -1 -10  -6    0.53    0.44   2
 -10   1  -6    0.08    0.40   6
 -10   1  -6   -0.00    0.52   1
  -1 -10   6    0.57    0.43   4
  -1 -10   6    0.52    0.39   2
  -1 -10   6    0.81    0.46   8
  -1 -10   6    0.33    0.53   7
 -10   1   6    0.22    0.48   1
  -2 -10  -6    9.80    0.78   7
  -2 -10  -6   10.02    0.85   8
 -10   2  -6    8.94    0.87   1
  -2 -10  -6    9.49    0.87   4
  -2 -10  -6    8.52    0.81   2
   2  10  -6   10.62    1.21   1
 -10   2  -6    9.96    0.76   6
  -2 -10   6    9.59    1.04   4
  -2 -10   6    9.59    0.84   2
 -10   2   6   10.75    0.92   1
  -2 -10   6    9.72    0.84   8
  -2 -10   6    8.49    0.84   7
  -3 -10  -6   -0.28    0.41   8
  -3 -10  -6    0.86    0.38   7
  -3 -10  -6    0.51    0.36   2
 -10   3  -6    1.04    0.54   1
  -3 -10  -6    0.98    0.44   4
 -10   3  -6    0.47    0.39   6
 -10   3   6    0.63    0.47   1
  -3 -10   6    0.66    0.42   7
  -3 -10   6    1.12    0.37   2
  -3 -10   6    0.85    0.42   8
 -10   4  -6   15.22    0.89   6
  -4 -10  -6   15.47    0.83   7
  -4 -10  -6   15.78    0.92   8
 -10   4  -6   15.36    1.05   1
  -4 -10  -6   14.42    0.84   2
  -4 -10   6   15.13    0.84   7
 -10   4   6   14.05    1.07   1
  -4 -10   6   16.08    0.86   2
  -4 -10   6   15.06    0.96   8
  -5 -10  -6    3.25    0.45   2
  -5 -10  -6    3.06    0.48   8
  -5 -10  -6    3.31    0.40   7
  -5 -10   6    3.07    0.50   8
  -5 -10   6    3.85    0.40   7
  -5 -10   6    3.38    0.46   2
  -6 -10  -6    6.77    0.61   7
  -6 -10  -6    5.94    0.81   2
  -6 -10   6    5.91    0.54   7
   3 -11  -6    9.34    0.70   4
   3 -11   6   10.25    0.71   4
   2 -11  -6    0.75    0.39   4
   2 -11   6    0.83    0.41   4
   1 -11  -6    0.00    0.34   4
 -11  -1   6    0.18    0.45   1
   1 -11   6    0.32    0.38   4
   0 -11  -6    0.51    0.35   4
   0 -11  -6    0.17    0.61   2
 -11   0  -6    0.43    0.52   6
   0 -11   6    0.85    0.46   2
   0 -11   6    1.22    0.40   4
 -11   0   6    1.17    0.49   1
  -1 -11  -6    0.52    0.90   8
  -1 -11  -6   -0.08    0.47   7
  -1 -11  -6    0.97    0.38   4
  -1 -11  -6    0.18    0.41   2
 -11   1  -6    0.80    0.47   6
  -1 -11   6    1.03    0.36   2
  -1 -11   6    0.49    0.48   4
 -11   1   6    0.82    0.54   1
  -1 -11   6    0.71    0.49   8
 -11   2  -6    1.46    0.46   6
  -2 -11  -6    0.98    0.47   4
  -2 -11  -6    1.43    0.41   2
  -2 -11  -6    1.78    0.55   8
  -2 -11  -6    1.56    0.42   7
  -2 -11   6    1.37    0.47   7
  -2 -11   6    0.77    0.34   2
  -2 -11   6    0.94    0.45   8
  -3 -11  -6    9.03    0.62   2
  -3 -11  -6    8.88    0.64   7
  -3 -11   6    8.66    0.63   2
  -3 -11   6    9.23    0.70   7
  -4 -11  -6    0.05    0.34   2
  -4 -11  -6   -0.38    0.31   7
  -4 -11   6   -0.44    0.30   2
  -4 -11   6   -0.38    0.33   7
   0   0  -7    0.13    0.11   3
   0   0   7    0.04    0.08   3
   1   0  -7  420.00   11.76   3
   1   0  -7  399.08   11.77   3
   0  -1  -7  419.56   11.75   3
   0   1  -7  396.56   11.76   3
   1   0   7  396.52   11.71   3
   0   1   7  399.92   11.73   3
  -1   0   7  408.62   11.76   3
   0  -1   7  417.66   11.76   3
   1  -1  -7  607.78   17.06   3
  -1   1  -7  574.95   17.06   3
   1  -1  -7  563.83   17.07   3
  -1  -1  -7  585.97   17.03   3
   1   1   7  595.31   16.98   3
  -1   1   7  606.18   17.07   3
  -1   1   7  591.51   17.07   3
   1  -1   7  600.26   17.05   3
  -1  -1   7  618.19   17.06   3
  -1   2  -7  377.09   10.74   3
   1  -2  -7  375.84   10.70   3
   1  -2  -7  370.23   10.72   3
  -2  -1  -7  360.26   10.58   3
   2   1  -7  377.06   10.67   3
  -2  -1   7  380.47   10.69   3
   1  -2   7  363.09   10.70   3
  -1   2   7  345.54   10.71   3
   0  -2  -7  332.55    9.63   3
   0  -2  -7  325.49    9.62   3
   0   2  -7  338.21    9.68   3
  -2   0  -7  333.94    9.58   3
   2   0  -7  313.82    9.65   3
   2   0  -7  333.16    9.63   3
   0  -2   7  349.07    9.66   3
   2   0   7  327.00    9.54   3
   0   2   7  319.20    9.62   3
  -2   0   7  345.06    9.65   3
  -1  -2  -7  373.21   10.72   3
  -2   1  -7  362.41   10.77   3
   2  -1  -7  367.51   10.82   3
   2  -1  -7  381.91   10.80   3
  -1  -2  -7  375.04   10.71   3
   2  -1   7  372.87   10.75   3
  -2   1   7  369.65   10.80   3
  -1  -2   7  367.49   10.78   3
  -2   1   7  376.53   10.82   3
   2  -2  -7   37.55    1.31   3
   2   2  -7   36.66    1.25   3
  -2  -2  -7   37.48    1.14   3
  -2   2  -7   40.33    1.37   3
   2  -2  -7   34.19    1.38   3
  -2  -2  -7   31.02    1.13   3
  -2   2   7   36.33    1.39   3
  -2  -2   7   37.77    1.26   3
  -2   2   7   34.39    1.28   3
   2  -2   7   39.06    1.31   3
   2  -3  -7   45.02    1.77   3
  -3  -2  -7   43.59    1.28   3
   3   2  -7   43.04    1.44   3
  -2   3  -7   40.85    1.75   3
   2  -3  -7   41.61    1.56   3
  -3  -2  -7   41.85    1.28   3
  -3  -2   7   43.17    1.46   3
   2  -3   7   41.22    1.56   3
  -3  -1  -7   35.50    1.13   3
   1  -3  -7   40.34    1.34   3
   1  -3  -7   37.32    1.40   3
   3   1  -7   36.07    1.26   3
   1  -3   7   33.39    1.32   3
  -3  -1   7   36.51    1.28   3
   3   0  -7  360.85   10.58   3
   0  -3  -7  366.16   10.62   3
  -3   0  -7  377.82   10.53   3
   0  -3  -7  350.06   10.59   3
   0  -3   7  365.11   10.63   3
  -3   0   7  365.56   10.61   3
  -3   0   7  365.16   10.63   3
  -1  -3  -7   34.18    1.21   3
  -3   1  -7   34.65    1.26   3
   3  -1  -7   35.06    1.27   3
  -1  -3  -7   33.50    1.18   3
   3  -1   7   35.74    1.22   3
  -3   1   7   35.42    1.29   3
  -1  -3   7   35.55    1.26   3
  -3   1   7   36.76    1.35   3
  -3   2  -7   43.74    1.66   3
  -2  -3  -7   48.85    1.43   3
   3  -2  -7   43.94    1.62   3
  -2  -3  -7   45.77    1.44   3
   3  -2   7   42.43    1.58   3
  -3   2   7   43.90    1.73   3
  -2  -3   7   42.96    1.53   3
   3  -3  -7    0.76    0.34   3
  -3  -3  -7    1.12    0.24   3
  -3  -3  -7    1.29    0.22   3
   3  -3   7    0.87    0.46   3
  -3  -3   7    1.01    0.25   3
  -3   4  -7    7.21    0.61   1
   3  -4  -7    7.11    0.97   3
  -4  -3   7    8.02    0.64   1
  -4  -3   7    9.20    0.64   3
   2  -4  -7   60.76    2.17   3
  -2   4  -7   59.12    1.98   1
  -4  -2   7   61.14    2.02   3
  -4  -2   7   58.73    1.99   1
   2  -4   7   60.66    2.19   3
  -4  -1  -7  106.39    3.14   3
   1  -4  -7  104.33    3.37   3
   1  -4   7  108.79    3.42   3
  -4  -1   7  103.59    3.30   3
  -4   0  -7    0.88    0.25   3
   0  -4  -7    1.14    0.28   3
   0  -4   7    0.62    0.28   3
  -4   0   7    1.04    0.63   3
  -1  -4  -7  106.91    3.31   3
  -1  -4  -7  107.48    3.37   3
  -4   1  -7  108.15    3.37   3
  -1  -4   7  106.56    3.39   3
  -4   1   7  105.77    3.40   3
  -2  -4  -7   60.96    1.93   3
  -4   2  -7   59.06    1.95   1
  -2  -4  -7   61.26    1.98   3
  -2  -4   7   56.81    2.03   3
  -4   3  -7    7.54    0.64   1
  -3  -4  -7    8.92    0.58   3
  -3  -4  -7    9.45    0.49   3
  -3  -4  -7    8.28    0.67   8
  -3  -4   7    7.65    0.67   3
  -4   3   7    9.01    0.71   1
  -3  -4   7    7.60    0.74   8
  -3  -4   7    8.59    0.65   1
  -4  -4  -7   18.54    0.98   8
  -4   4  -7   16.99    0.92   1
  -4  -4  -7   17.59    0.65   3
  -4  -4  -7   18.30    0.64   3
  -4  -4   7   16.38    0.98   8
  -4   4   7   18.26    0.99   1
  -4  -4   7   17.80    0.90   1
  -4  -4   7   17.71    1.00   3
  -5  -4  -7    1.30    0.53   8
   4  -5  -7    0.70    0.70   4
  -4   5  -7    1.22    0.40   1
  -5  -4   7    2.14    0.73   7
  -5  -4   7    0.31    0.57   8
  -4   5   7    1.07    0.54   1
  -5  -4   7    1.95    0.42   1
  -3   5  -7   22.86    1.05   1
  -5  -3  -7   24.51    1.20   1
  -5  -3  -7   23.11    1.29   8
  -5  -3   7   23.97    1.08   1
  -5  -3   7   23.13    1.17   3
   2  -5  -7   30.69    1.63   3
  -2   5  -7   33.04    1.29   1
  -5  -2  -7   31.75    1.35   1
  -5  -2   7   34.10    1.36   3
  -5  -2   7   34.26    1.30   1
  -5  -1  -7   40.47    1.47   1
   1  -5  -7   38.83    1.68   3
  -5  -1  -7   40.43    1.34   3
  -1   5  -7   38.64    1.45   1
   1  -5   7   40.02    1.73   3
   1  -5   7   42.62    1.51   8
  -5  -1   7   37.90    1.43   1
  -5  -1   7   37.43    1.50   3
   0  -5  -7   26.78    1.14   8
  -5   0  -7   28.65    1.19   1
   0   5  -7   29.51    1.17   1
   0  -5  -7   29.73    1.30   3
   0  -5   7   27.95    1.37   3
   0  -5   7   30.92    1.20   8
  -5   0   7   28.42    1.16   1
  -5   0   7   30.95    1.29   3
  -1  -5  -7   38.41    1.51   3
   1   5  -7   38.18    1.42   1
  -5   1  -7   38.17    1.45   1
  -1  -5  -7   36.78    1.41   8
  -1  -5   7   41.39    1.64   3
  -5   1   7   40.09    1.59   3
  -1  -5   7   41.10    1.46   8
  -5   1   7   39.84    1.46   1
  -1  -5   7   38.38    1.43   1
  -2  -5  -7   35.29    1.35   8
  -2  -5  -7   35.38    1.36   3
  -5   2  -7   33.66    1.33   1
  -2  -5   7   38.58    1.38   8
  -2  -5   7   33.44    1.32   1
  -5   2   7   34.19    1.34   1
  -2  -5   7   33.09    1.50   3
  -3  -5  -7   24.51    1.26   4
  -3  -5  -7   23.64    1.05   8
  -3  -5  -7   24.31    1.06   3
  -5   3  -7   23.10    1.05   1
  -5   3  -7   21.16    1.32   6
  -5   3   7   26.40    1.30   6
  -5   3   7   23.56    1.08   1
  -3  -5   7   23.28    1.06   1
  -3  -5   7   24.19    1.26   3
  -3  -5   7   24.53    1.11   8
  -4  -5  -7    2.16    0.48   8
  -5   4  -7    2.42    0.43   1
  -5   4  -7    1.93    0.66   6
  -4  -5  -7    1.24    0.53   4
  -4  -5  -7    3.29    0.68   7
  -4  -5  -7    1.69    0.65   2
  -5   4   7    1.49    0.50   1
  -4  -5   7    2.05    0.64   7
  -4  -5   7    1.30    0.36   1
  -5   4   7    0.95    0.65   6
  -4  -5   7    1.67    0.43   8
  -4  -5   7    0.22    0.60   2
  -5   5  -7   -0.83    0.67   6
  -5   5  -7   -0.51    0.37   1
  -5  -5  -7   -0.10    0.62   7
  -5  -5  -7    0.19    0.50   8
  -5  -5  -7   -0.44    0.57   2
  -5  -5   7    0.83    0.41   1
  -5   5   7   -0.25    0.48   1
  -5  -5   7    0.59    0.51   8
  -5  -5   7    0.01    0.62   2
  -5  -5   7   -0.08    0.56   7
  -6  -5  -7   14.23    1.18   8
  -6  -5  -7   14.39    1.28   2
  -5   6  -7   13.04    1.01   1
  -6  -5  -7   13.85    1.28   7
  -6  -5   7   12.21    1.18   8
  -5   6   7   13.33    1.14   1
  -6  -5   7   14.86    1.02   1
  -6  -5   7   14.03    1.11   7
   4  -6  -7   15.84    1.17   4
  -6  -4  -7   15.80    1.37   1
  -4   6  -7   16.47    1.03   1
  -6  -4   7   16.87    1.22   7
  -6  -4   7   17.44    1.02   1
  -6  -3  -7   37.57    1.56   1
  -3   6  -7   35.71    1.50   1
   3  -6  -7   35.79    1.51   4
  -6  -3   7   33.24    1.70   7
  -6  -3   7   36.73    1.47   1
  -6  -2  -7   13.23    0.90   1
  -6  -2  -7   13.88    1.16   6
  -2   6  -7   14.03    0.90   1
   2  -6  -7   13.00    1.00   4
  -6  -2   7   13.34    0.88   1
   2  -6   7   14.23    1.08   8
  -1   6  -7   10.29    0.74   1
  -6  -1  -7    8.65    0.99   6
   1  -6  -7    9.29    0.88   8
   1  -6  -7    9.75    0.84   4
  -6  -1  -7    8.74    0.76   1
   1  -6  -7    7.83    1.27   3
  -6  -1   7    9.11    0.99   3
  -6  -1   7    8.53    0.72   1
   1  -6   7    9.74    0.82   8
  -6   0  -7   88.00    2.78   1
   0   6  -7   84.20    2.75   1
  -6   0  -7   87.89    2.87   6
   0  -6  -7   85.86    3.10   3
   0  -6  -7   81.10    2.86   5
   0  -6  -7   89.57    2.80   4
   0  -6  -7   88.47    2.76   8
  -6   0   7   78.70    2.75   1
  -6   0   7   83.19    2.91   6
   0  -6   7   86.67    2.74   8
   0  -6   7   85.03    3.20   3
  -6   0   7   81.51    2.98   3
  -1  -6  -7    7.68    1.02   3
  -6   1  -7    9.56    0.92   6
  -1  -6  -7    9.40    1.19   5
  -1  -6  -7   10.02    0.84   4
  -6   1  -7    7.75    0.72   1
   1   6  -7    6.91    0.71   1
  -1  -6  -7    9.37    0.69   8
  -1  -6   7    9.51    1.24   3
  -6   1   7    8.51    1.05   6
  -6   1   7    9.39    0.75   1
  -1  -6   7    9.79    0.77   8
  -6   2  -7   13.46    0.83   1
  -2  -6  -7   12.48    1.01   7
  -2  -6  -7   14.22    0.89   8
  -6   2  -7   13.26    1.07   6
   2   6  -7   12.82    0.81   1
  -2  -6  -7   12.10    1.13   2
  -2  -6  -7   14.62    0.98   4
  -2  -6   7   12.96    1.08   2
  -6   2   7   14.74    0.88   1
  -2  -6   7   13.69    0.88   8
  -2  -6   7   13.05    0.86   1
  -6   2   7   13.77    1.11   6
  -2  -6   7   10.56    1.11   4
  -2  -6   7   15.55    1.09   7
  -3  -6  -7   36.37    1.56   7
  -6   3  -7   37.33    1.44   1
  -3  -6  -7   34.82    1.52   4
  -6   3  -7   36.05    1.57   6
  -3  -6  -7   34.47    1.45   8
  -3  -6  -7   35.89    1.62   2
  -3  -6   7   36.98    1.44   1
  -6   3   7   33.75    1.63   6
  -3  -6   7   34.36    1.55   7
  -3  -6   7   34.58    1.44   8
  -3  -6   7   35.46    1.59   2
  -6   3   7   35.42    1.44   1
  -4  -6  -7   15.86    1.00   8
  -4  -6  -7   13.36    1.09   2
  -6   4  -7   16.71    1.00   1
  -6   4  -7   16.20    1.17   6
  -4  -6  -7   18.46    1.11   7
  -4  -6  -7   16.44    1.07   4
  -6   4   7   15.76    1.03   1
  -4  -6   7   14.53    1.12   7
  -4  -6   7   15.63    0.99   1
  -4  -6   7   16.00    1.02   8
  -4  -6   7   15.32    1.16   2
  -5  -6  -7   12.47    1.07   7
  -5  -6  -7   14.55    1.04   8
  -5  -6  -7   14.16    1.09   2
  -6   5  -7   14.62    1.00   1
  -6   5  -7   13.50    1.27   6
  -6   5   7   13.78    1.04   1
  -5  -6   7   14.19    0.97   1
  -5  -6   7   13.57    1.05   7
  -5  -6   7   10.71    1.09   2
  -5  -6   7   14.70    1.07   8
  -6  -6  -7    2.66    0.67   8
  -6   6  -7    4.20    0.82   6
  -6  -6  -7    3.04    0.68   7
  -6   6  -7    3.38    0.60   1
  -6  -6  -7    4.02    0.65   2
  -6   6   7    4.12    0.74   1
  -6  -6   7    3.30    0.64   1
  -6  -6   7    3.71    0.68   2
  -6  -6   7    3.46    0.68   8
  -6  -6   7    2.17    0.58   7
  -6   7  -7   11.47    0.91   1
  -7  -6  -7    9.79    1.20   7
  -7  -6   7    9.11    1.03   7
  -7  -6   7   10.04    0.98   1
  -5   7  -7    4.76    0.58   1
   5  -7  -7    6.62    0.80   4
  -7  -5   7    5.09    0.65   1
  -7  -5   7    5.07    0.68   7
  -4   7  -7   23.36    1.28   1
  -7  -4  -7   24.67    1.50   1
   4  -7  -7   25.35    1.32   4
  -7  -4   7   22.74    1.48   7
  -7  -4   7   24.55    1.26   1
  -3   7  -7   24.32    1.27   1
  -7  -3  -7   25.68    1.38   1
   3  -7  -7   23.68    1.23   4
  -7  -3   7   24.08    1.23   1
  -7  -2  -7   67.32    2.37   6
  -2   7  -7   62.90    2.26   1
  -7  -2  -7   66.40    2.34   1
   2  -7  -7   61.35    2.26   4
  -7  -2   7   63.81    2.30   1
   1  -7  -7    9.19    1.29   7
   1  -7  -7   10.59    1.02   5
  -7  -1  -7   10.65    0.99   6
   1  -7  -7    8.77    1.11   2
   1  -7  -7   10.80    0.93   4
   1  -7  -7   10.96    0.99   8
  -1   7  -7   10.31    0.88   1
  -7  -1  -7    9.35    0.92   1
  -7  -1   7    8.52    0.82   1
  -7  -1   7    8.89    1.27   6
   1  -7   7    9.87    1.16   2
   1  -7   7    9.78    0.87   8
   0  -7  -7   73.23    2.54   4
   0  -7  -7   74.78    2.55   8
   0  -7  -7   72.97    2.65   5
   0  -7  -7   73.37    2.66   2
  -7   0  -7   77.84    2.64   6
   0  -7  -7   72.83    2.68   7
  -7   0  -7   77.86    2.58   1
  -7   0   7   78.22    2.68   6
   0  -7   7   77.93    2.67   2
   0  -7   7   76.30    2.54   8
   0  -7   7   73.37    2.73   7
  -7   0   7   74.33    2.56   1
  -1  -7  -7   10.27    0.88   8
  -1  -7  -7    9.31    1.30   5
  -7   1  -7    8.88    0.96   6
  -1  -7  -7   10.30    0.89   4
  -7   1  -7   10.42    0.83   1
  -1  -7  -7   10.12    0.96   2
   1   7  -7    9.56    0.87   1
  -1  -7  -7    9.75    1.03   7
  -7   1   7   10.06    0.86   1
  -1  -7   7   10.96    0.83   8
  -7   1   7    8.25    1.02   6
  -1  -7   7    7.92    0.98   2
  -1  -7   7   10.24    0.96   4
  -1  -7   7    9.12    1.14   7
   2   7  -7   63.90    2.23   1
  -2  -7  -7   62.79    2.24   4
  -7   2  -7   63.92    2.24   1
  -2  -7  -7   64.96    2.31   2
  -7   2  -7   64.01    2.31   6
  -2  -7  -7   60.61    2.29   7
  -2  -7  -7   63.21    2.21   8
  -2  -7   7   64.22    2.29   4
  -2  -7   7   59.83    2.18   8
  -7   2   7   63.01    2.23   1
  -2  -7   7   64.17    2.32   2
  -7   2   7   59.21    2.28   6
  -2  -7   7   61.55    2.28   7
  -7   3  -7   23.76    1.20   1
   3   7  -7   24.15    1.25   1
  -3  -7  -7   24.18    1.26   4
  -7   3  -7   22.53    1.32   6
  -3  -7  -7   22.52    1.23   8
  -3  -7  -7   21.58    1.29   2
  -3  -7  -7   24.01    1.29   7
  -7   3   7   23.76    1.40   6
  -7   3   7   23.31    1.21   1
  -3  -7   7   24.16    1.20   8
  -3  -7   7   23.88    1.28   2
  -3  -7   7   24.10    1.31   7
  -7   4  -7   22.76    1.35   6
   4   7  -7   22.19    1.24   1
  -4  -7  -7   23.72    1.26   7
  -4  -7  -7   22.53    1.25   2
  -4  -7  -7   22.52    1.28   4
  -7   4  -7   23.23    1.22   1
  -4  -7  -7   23.90    1.23   8
  -4  -7   7   22.79    1.21   1
  -7   4   7   23.48    1.24   1
  -4  -7   7   22.76    1.26   2
  -4  -7   7   22.93    1.21   7
  -4  -7   7   23.28    1.23   8
  -7   5  -7    6.12    0.74   6
  -5  -7  -7    6.18    0.88   8
  -5  -7  -7    5.13    0.66   7
  -7   5  -7    3.73    0.54   1
  -5  -7  -7    6.42    0.90   2
  -5  -7   7    5.43    0.70   2
  -5  -7   7    5.78    0.67   7
  -7   5   7    4.27    0.73   1
  -5  -7   7    7.34    0.87   8
  -5  -7   7    6.37    0.87   1
  -6  -7  -7    8.75    1.00   7
  -6  -7  -7    8.85    0.98   2
  -7   6  -7   10.47    0.93   1
  -6  -7  -7    8.58    0.97   8
  -7   6  -7    8.66    0.84   6
  -6  -7   7    7.83    1.00   8
  -6  -7   7    9.06    1.04   2
  -6  -7   7    9.09    0.88   7
  -7   6   7    8.42    1.13   1
  -6  -7   7   11.24    1.01   1
  -7  -7  -7   37.66    1.53   7
  -7  -7  -7   34.98    1.60   2
  -7   7  -7   37.30    1.57   1
  -7  -7   7   37.45    1.50   7
  -7  -7   7   37.35    1.60   1
   8   7  -7    6.15    0.68   1
  -7   8  -7    6.03    0.69   1
  -8  -7   7    5.12    0.72   1
   7  -8   7    5.89    0.69   4
  -8  -7   7    5.69    0.74   7
  -6   8  -7    1.37    0.58   1
   6  -8   7    0.75    0.46   4
  -8  -6   7    0.69    0.53   7
  -8  -6   7    1.69    0.56   1
  -5   8  -7   23.95    1.33   1
   5  -8  -7   26.19    1.33   4
  -8  -5   7   25.14    1.44   7
  -8  -5   7   24.63    1.35   1
  -4   8  -7    0.82    0.47   1
   4  -8  -7    0.71    0.54   4
  -8  -4   7    0.79    0.53   1
   3  -8  -7    6.03    0.90   5
  -3   8  -7    6.22    0.76   1
   3  -8  -7    4.51    0.62   4
  -8  -3  -7    6.00    0.74   1
  -8  -3   7    5.68    0.84   1
  -8  -2  -7   24.46    1.37   1
  -2   8  -7   24.45    1.28   1
  -8  -2  -7   21.52    1.32   6
   2  -8  -7   24.50    1.33   5
   2  -8  -7   23.71    1.30   4
  -8  -2   7   26.93    1.29   1
   1  -8  -7    0.87    0.59   5
  -8  -1  -7    0.62    0.51   1
   1  -8  -7    1.19    0.60   2
  -8  -1  -7    0.58    0.54   6
   1  -8  -7    0.38    0.59   8
   1  -8  -7    0.96    0.52   4
  -1   8  -7    0.18    0.49   1
   1  -8  -7    0.29    0.72   7
  -8  -1   7    0.53    0.44   1
   1  -8   7    1.28    0.56   2
   1  -8   7    0.66    0.56   8
  -8  -1   7    0.73    0.74   6
   1  -8   7    1.04    0.46   4
   0  -8  -7    9.13    1.19   5
   0  -8  -7    9.55    0.93   4
  -8   0  -7    9.00    1.00   1
   0  -8  -7    7.93    1.09   7
   0  -8  -7   10.95    1.02   2
  -8   0  -7    9.22    0.98   6
   0   8  -7    7.93    0.93   1
   0  -8  -7   10.42    1.02   8
   0  -8   7    8.68    0.94   7
  -8   0   7    8.12    1.13   6
  -8   0   7    8.11    0.90   1
   0  -8   7   10.22    0.97   8
   0  -8   7   10.24    0.96   2
   0  -8   7   10.13    0.92   4
   1   8  -7    0.27    0.43   1
  -8   1  -7   -0.04    0.47   6
  -8   1  -7    0.16    0.51   1
  -1  -8  -7    0.42    0.45   4
  -1  -8  -7    0.85    0.54   8
  -1  -8  -7    0.45    0.48   2
  -1  -8  -7    0.60    0.59   7
  -8   1   7    0.34    0.44   1
  -1  -8   7    0.97    0.65   7
  -1  -8   7    0.79    0.48   8
  -8   1   7    0.45    0.57   6
  -1  -8   7   -0.47    0.43   2
  -1  -8   7    0.11    0.49   4
  -2  -8  -7   25.50    1.30   7
  -8   2  -7   21.50    1.26   6
  -2  -8  -7   22.91    1.31   4
  -2  -8  -7   23.56    1.26   2
   2   8  -7   20.28    1.25   1
  -2  -8  -7   24.00    1.26   8
  -8   2  -7   24.22    1.26   1
  -2  -8   7   22.65    1.21   8
  -2  -8   7   21.88    1.28   2
  -8   2   7   22.76    1.21   1
  -2  -8   7   23.22    1.33   4
  -8   2   7   24.44    1.40   6
  -2  -8   7   22.13    1.28   7
  -3  -8  -7    7.33    0.90   7
  -3  -8  -7    6.91    0.94   4
  -8   3  -7    4.33    0.64   6
  -3  -8  -7    5.72    0.70   2
  -3  -8  -7    6.94    0.85   8
   3   8  -7    7.09    0.93   1
  -8   3  -7    6.74    0.91   1
  -3  -8   7    7.95    0.93   7
  -3  -8   7    8.03    0.90   8
  -8   3   7    6.07    0.88   1
  -3  -8   7    6.17    0.88   2
  -8   4  -7    0.46    0.54   6
  -4  -8  -7    1.26    0.54   7
  -4  -8  -7    1.67    0.60   4
  -8   4  -7    1.69    0.58   1
   4   8  -7    0.86    0.49   1
  -4  -8  -7    1.25    0.51   2
  -4  -8  -7    1.72    0.50   8
  -4  -8   7    1.11    0.42   8
  -4  -8   7    0.59    0.52   2
  -4  -8   7    0.60    0.52   7
  -8   4   7    1.12    0.51   1
  -5  -8  -7   23.73    1.25   7
  -5  -8  -7   23.05    1.24   8
  -5  -8  -7   23.59    1.25   2
  -8   5  -7   25.86    1.25   1
   5   8  -7   24.58    1.27   1
  -8   5  -7   23.06    1.25   6
  -5  -8   7   26.87    1.26   2
  -5  -8   7   24.05    1.27   8
  -8   5   7   25.51    1.34   1
  -5  -8   7   25.64    1.28   7
  -6  -8  -7    0.86    0.49   2
   6   8  -7    0.71    0.53   1
  -6  -8  -7    0.89    0.43   7
  -8   6  -7    1.11    0.54   1
  -6  -8  -7    1.28    0.50   8
  -6  -8   7    0.53    0.38   7
  -6  -8   7    1.07    0.47   2
  -6  -8   7    0.69    0.53   8
  -8   6   7    0.85    0.71   1
  -7  -8  -7    5.67    0.63   2
   7   8  -7    5.37    0.77   1
  -7  -8  -7    6.36    0.77   7
  -8   7  -7    5.06    0.66   1
  -7  -8   7    6.07    0.72   7
   8  -8  -7    4.08    0.51   5
  -8  -8   7    3.20    0.43   7
   7  -9  -7    8.93    0.73   5
  -6   9  -7   10.07    1.04   1
   6  -9  -7   13.07    0.90   5
   6  -9   7   11.31    0.83   4
  -9  -6   7    9.96    1.14   1
   5  -9  -7    2.30    0.62   4
   5  -9  -7    3.29    0.48   5
  -5   9  -7    3.10    0.57   1
  -9  -5   7    3.71    0.62   1
   5  -9   7    3.66    0.45   4
   4  -9  -7    1.11    0.50   4
  -4   9  -7    0.76    0.54   1
   4  -9  -7    1.73    0.54   5
  -9  -4   7    1.17    0.55   1
   4  -9   7    0.99    0.41   4
   3  -9  -7    7.46    0.95   5
  -9  -3  -7    7.56    0.87   1
  -3   9  -7    5.55    0.66   1
   3  -9  -7    6.64    0.74   4
  -9  -3   7    8.30    0.82   1
   3  -9   7    6.87    0.74   4
  -2   9  -7   -0.64    0.55   1
   2  -9  -7    0.74    0.57   5
  -9  -2  -7    0.04    0.62   1
  -9  -2  -7   -1.14    0.56   6
   2  -9  -7   -0.45    0.38   4
  -9  -2   7    0.06    0.46   1
   2  -9   7    0.50    0.50   4
  -9  -1  -7    6.80    0.76   1
   1  -9  -7    7.95    1.07   2
  -1   9  -7    4.96    0.69   1
  -9  -1  -7    5.92    0.72   6
   1  -9  -7    6.32    0.72   8
   1  -9  -7    7.55    0.87   7
   1  -9  -7    6.17    0.80   4
   1  -9  -7    8.18    1.20   5
   1  -9   7    7.70    1.01   2
  -9  -1   7    6.73    0.83   1
   1  -9   7    6.61    0.70   8
   1  -9   7    7.23    0.90   4
  -9   0  -7    7.97    0.94   6
   0  -9  -7    7.30    0.88   8
   0  -9  -7    7.80    0.93   2
   0  -9  -7    7.94    1.07   7
   0  -9  -7    7.95    0.83   4
  -9   0  -7    8.27    0.98   1
   0   9  -7    9.59    0.98   1
   0  -9   7    7.77    0.94   8
   0  -9   7    7.81    0.92   2
  -9   0   7    7.87    0.91   1
   0  -9   7    8.91    0.96   4
  -9   1  -7    5.98    0.81   1
  -1  -9  -7    5.71    0.79   8
  -1  -9  -7    6.61    0.86   2
   1   9  -7    4.72    0.71   1
  -1  -9  -7    5.44    0.68   7
  -1  -9  -7    8.55    0.88   4
  -9   1  -7    4.16    0.63   6
  -1  -9   7    6.77    0.80   8
  -9   1   7    5.22    0.66   1
  -1  -9   7    7.51    0.91   4
  -1  -9   7    6.40    0.75   7
  -1  -9   7    6.53    0.89   2
  -9   2  -7    0.44    0.45   1
  -9   2  -7   -0.04    0.47   6
  -2  -9  -7    0.11    0.42   2
  -2  -9  -7    0.17    0.47   7
  -2  -9  -7   -0.07    0.42   8
   2   9  -7    1.11    0.56   1
  -2  -9  -7   -0.15    0.47   4
  -9   2   7    0.83    0.46   1
  -2  -9   7    0.34    0.58   4
  -2  -9   7    0.89    0.46   8
  -2  -9   7    0.57    0.43   2
  -2  -9   7    0.69    0.52   7
   3   9  -7    5.87    0.74   1
  -9   3  -7    6.63    0.83   6
  -9   3  -7    7.41    0.94   1
  -3  -9  -7    7.48    0.80   8
  -3  -9  -7    7.46    0.86   7
  -3  -9  -7    7.31    0.89   4
  -3  -9  -7    6.80    0.86   2
  -3  -9   7    6.26    0.82   2
  -3  -9   7    6.50    0.81   8
  -9   3   7    6.93    0.90   1
  -3  -9   7    6.23    0.83   7
  -4  -9  -7    1.46    0.43   2
  -4  -9  -7    0.48    0.39   7
  -9   4  -7    1.68    0.51   6
   4   9  -7    1.75    0.68   1
  -4  -9  -7    1.74    0.57   4
  -9   4  -7    0.43    0.54   1
  -4  -9  -7    0.99    0.45   8
  -4  -9   7    1.71    0.47   2
  -9   4   7    1.34    0.63   1
  -4  -9   7    0.49    0.45   8
  -4  -9   7    0.94    0.41   7
   5   9  -7    2.25    0.62   1
  -5  -9  -7    3.08    0.44   2
  -5  -9  -7    2.85    0.52   8
  -9   5  -7    3.03    0.56   6
  -5  -9  -7    2.18    0.40   7
  -9   5  -7    3.82    0.59   1
  -5  -9   7    2.23    0.39   7
  -5  -9   7    2.79    0.42   2
  -5  -9   7    2.65    0.51   8
  -9   5   7    2.75    0.67   1
  -6  -9  -7   10.72    0.94   8
  -6  -9  -7   12.16    0.76   7
  -6  -9  -7   13.29    0.82   2
  -9   6  -7   12.54    1.05   1
  -6  -9   7   12.18    0.88   2
  -6  -9   7   11.26    0.96   8
  -6  -9   7   11.64    0.75   7
  -7  -9  -7    6.86    0.72   7
   9  -7  -7    6.51    0.79   5
  -7  -9   7    8.68    0.61   7
   5 -10  -7    1.14    0.50   5
   5 -10   7    0.30    0.39   4
   4 -10  -7    1.85    0.51   4
   4 -10  -7    0.73    0.56   5
  -4  10  -7    0.79    0.72   1
 -10  -4   7    1.26    0.53   1
   4 -10   7    1.04    0.42   4
   3 -10  -7    3.66    0.49   4
  -3  10  -7    4.21    0.65   1
   3 -10  -7    3.23    0.69   5
 -10  -3   7    3.09    0.64   1
   3 -10   7    3.38    0.43   4
   2 -10  -7    5.76    0.70   4
 -10  -2  -7    5.48    0.80   1
  -2  10  -7    5.31    0.68   1
   2 -10   7    5.65    0.74   4
 -10  -2   7    7.49    0.93   1
 -10  -1  -7    0.89    0.47   6
  -1  10  -7   -0.18    0.63   1
 -10  -1  -7    1.16    0.57   1
   1 -10  -7    0.26    0.36   4
 -10  -1   7    0.62    0.45   1
   1 -10   7    0.42    0.46   4
   1 -10   7   -0.03    0.55   2
   0 -10  -7   18.62    0.97   4
   0 -10  -7   19.33    1.10   2
   0 -10  -7   19.39    1.22   8
   0  10  -7   18.58    1.28   1
 -10   0  -7   17.20    1.15   1
 -10   0  -7   19.87    1.06   6
   0 -10  -7   17.36    1.15   7
   0 -10   7   17.56    1.13   8
   0 -10   7   19.85    1.06   4
 -10   0   7   18.21    1.16   1
   0 -10   7   18.20    1.08   2
  -1 -10  -7    0.51    0.43   2
  -1 -10  -7    1.00    0.45   7
  -1 -10  -7    0.19    0.48   8
   1  10  -7    0.29    0.71   1
 -10   1  -7    1.08    0.55   1
 -10   1  -7    0.54    0.45   6
  -1 -10  -7    0.60    0.41   4
 -10   1   7    0.75    0.49   1
  -1 -10   7    0.84    0.48   8
  -1 -10   7    0.17    0.47   4
  -1 -10   7    0.85    0.46   2
  -1 -10   7    0.53    0.55   7
  -2 -10  -7    6.27    0.75   7
  -2 -10  -7    6.11    0.80   8
 -10   2  -7    5.32    0.71   6
 -10   2  -7    5.48    0.61   1
  -2 -10  -7    5.95    0.69   2
   2  10  -7    5.68    0.75   1
  -2 -10  -7    6.16    0.71   4
 -10   2   7    4.50    0.68   1
  -2 -10   7    5.47    0.72   2
  -2 -10   7    4.90    0.56   7
  -2 -10   7    5.55    0.77   8
  -2 -10   7    5.05    0.73   4
   3  10  -7    3.11    0.83   1
  -3 -10  -7    2.58    0.46   2
 -10   3  -7    3.47    0.51   6
  -3 -10  -7    3.94    0.46   7
  -3 -10  -7    3.45    0.54   8
  -3 -10  -7    3.86    0.56   4
 -10   3  -7    3.41    0.63   1
 -10   3   7    3.15    0.60   1
  -3 -10   7    3.34    0.46   2
  -3 -10   7    3.16    0.47   7
  -3 -10   7    2.91    0.52   8
 -10   4  -7    0.43    0.39   6
  -4 -10  -7    1.02    0.43   8
  -4 -10  -7    0.65    0.35   2
 -10   4  -7    1.17    0.48   1
  -4 -10  -7    0.70    0.37   7
  -4 -10   7    0.25    0.42   8
 -10   4   7    0.61    0.62   1
  -4 -10   7    0.96    0.39   2
  -4 -10   7    0.71    0.38   7
  -5 -10  -7    0.18    0.35   7
  -5 -10  -7    0.33    0.43   8
  -5 -10  -7   -0.08    0.32   2
  -5 -10   7    0.63    0.47   8
  -5 -10   7    0.29    0.33   2
  -5 -10   7    0.77    0.34   7
  -6 -10  -7    1.39    0.37   7
  -6 -10   7    1.27    0.33   7
   3 -11  -7    1.16    0.41   4
   3 -11   7    0.55    0.34   4
   2 -11  -7    0.39    0.35   4
   2 -11   7    0.60    0.36   4
   1 -11  -7    8.87    0.73   4
   1 -11   7    7.81    0.72   4
 -11  -1   7    8.45    0.97   1
   0 -11  -7    0.35    0.41   4
 -11   0  -7    0.96    0.44   6
   0 -11   7    0.24    0.40   4
 -11   0   7   -0.16    0.55   1
   0 -11   7    0.27    0.49   2
  -1 -11  -7    8.23    0.82   7
  -1 -11  -7    8.75    0.76   4
  -1 -11  -7    7.33    0.79   2
 -11   1  -7    8.01    0.69   6
  -1 -11   7    8.06    0.89   4
 -11   1   7    8.81    0.95   1
  -1 -11   7   11.56    1.49   8
  -1 -11   7    8.73    0.74   2
 -11   2  -7    0.59    0.36   6
  -2 -11  -7    0.44    0.34   2
  -2 -11  -7    0.83    0.43   4
  -2 -11  -7    0.21    0.40   7
  -2 -11   7   -0.08    0.66   8
  -2 -11   7    0.59    0.46   7
  -2 -11   7    0.51    0.38   2
  -3 -11  -7    0.87    0.34   7
  -3 -11  -7    1.04    0.36   2
  -3 -11   7    0.85    0.38   7
  -3 -11   7    0.33    0.36   2
  -4 -11  -7    7.37    0.61   2
  -4 -11  -7    6.51    0.57   7
  -4 -11   7    6.36    0.62   2
  -4 -11   7    6.62    0.60   7
   0   1  -8   15.99    0.64   3
   0  -1  -8   15.70    0.60   3
   1   0   8   15.10    0.57   3
   0   1   8   16.40    0.60   3
   1  -1  -8   30.42    1.12   3
   1   1  -8   33.13    1.17   3
   1  -1  -8   32.79    1.16   3
  -1  -1  -8   33.32    1.08   3
  -1   1  -8   35.29    1.15   3
   1  -1   8   35.02    1.13   3
  -1  -1   8   33.60    1.14   3
   1   1   8   35.21    1.05   3
  -1   1   8   31.10    1.13   3
   1  -2  -8  386.65   10.80   3
   2   1  -8  379.78   10.75   3
  -1   2  -8  356.37   10.79   3
   1  -2  -8  377.31   10.77   3
  -2  -1  -8  364.53   10.65   3
  -2  -1   8  367.37   10.75   3
  -1   2   8  374.11   10.77   3
  -1   2   8  352.20   10.79   3
   1  -2   8  376.08   10.77   3
   2   0  -8  782.10   23.60   3
   0  -2  -8  785.95   23.55   3
  -2   0  -8  837.43   23.53   3
   0   2  -8  893.56   23.65   3
   0  -2  -8  849.65   23.58   3
   2   0  -8  864.64   23.59   3
   0  -2   8  726.12   23.57   3
  -2   0   8  841.88   23.60   3
   2   0   8  813.65   23.48   3
  -1  -2  -8  373.92   10.73   3
   2  -1  -8  366.65   10.84   3
  -2   1  -8  364.50   10.78   3
   2  -1  -8  378.39   10.81   3
  -1  -2  -8  365.78   10.72   3
  -1  -2   8  369.49   10.79   3
   2  -1   8  370.01   10.76   3
  -2   1   8  385.19   10.84   3
  -2  -2  -8  262.74    7.38   3
  -2   2  -8  260.05    7.57   3
   2   2  -8  253.69    7.48   3
  -2  -2  -8  257.24    7.38   3
   2  -2  -8  247.51    7.59   3
   2  -2  -8  259.61    7.54   3
  -2   2   8  249.32    7.59   3
  -2   2   8  245.00    7.54   3
   2  -2   8  261.67    7.53   3
  -2  -2   8  256.23    7.50   3
   3   2  -8  207.98    6.26   3
  -3  -2  -8  213.40    6.12   3
  -3  -2  -8  215.63    6.12   3
   2  -3  -8  218.25    6.39   3
  -2   3  -8  210.40    6.51   3
  -3  -2   8  212.45    6.31   3
   2  -3   8  207.22    6.38   3
   3   1  -8  445.64   12.95   3
   1  -3  -8  454.50   13.03   3
  -3  -1  -8  438.49   12.84   3
   1  -3  -8  439.41   13.06   3
   1  -3   8  438.18   13.03   3
  -3  -1   8  468.97   13.00   3
   0  -3  -8  684.90   19.91   3
  -3   0  -8  687.78   19.84   3
   0  -3  -8  701.30   19.94   3
   3   0  -8  683.11   19.91   3
   0  -3   8  699.47   19.96   3
  -3   0   8  691.71   19.94   3
  -1  -3  -8  435.26   12.79   3
   3  -1  -8  454.34   12.88   3
  -1  -3  -8  456.51   12.79   3
  -3   1  -8  401.13   12.81   3
  -3   1   8  450.10   12.89   3
  -1  -3   8  454.75   12.87   3
   3  -1   8  437.82   12.77   3
  -3   1   8  448.63   12.92   3
  -3   2  -8  217.35    6.49   3
  -2  -3  -8  214.82    6.27   3
   3  -2  -8  212.11    6.45   3
  -2  -3  -8  217.26    6.28   3
  -2  -3   8  222.90    6.41   3
  -3   2   8  211.92    6.54   3
   3  -2   8  213.49    6.41   3
  -3   2   8  209.01    6.45   3
   3  -3  -8   57.52    2.06   3
  -3  -3  -8   57.10    1.71   3
  -3  -3  -8   57.61    1.69   3
  -3   3  -8   51.76    1.85   1
  -3  -3   8   51.73    1.88   3
  -4  -3  -8   63.30    2.09   8
   3  -4  -8   60.60    2.36   3
  -3   4  -8   57.69    1.99   1
  -4  -3   8   58.15    1.99   1
  -4  -3   8   58.23    2.07   3
  -4  -2  -8  230.57    6.52   3
  -2   4  -8  227.39    6.72   1
   2  -4  -8  223.91    6.91   3
  -4  -2   8  217.64    6.70   1
   2  -4   8  231.84    6.93   3
  -4  -2   8  231.97    6.80   3
  -4  -1  -8   58.78    1.89   3
   1  -4  -8   59.85    2.13   3
  -4  -1   8   58.12    2.00   1
  -4  -1   8   65.50    2.08   3
   1  -4   8   65.03    2.19   3
   0  -4  -8  894.49   25.76   3
  -4   0   8  899.82   25.78   3
   0  -4   8  887.57   25.81   3
  -1  -4  -8   63.67    2.10   3
  -4   1   8   65.61    2.22   3
  -1  -4   8   62.85    2.19   3
  -2  -4  -8  228.14    6.87   3
  -2  -4  -8  231.85    6.96   3
  -4   2  -8  234.42    6.88   1
  -2  -4   8  226.68    6.88   1
  -2  -4   8  244.93    7.02   3
  -3  -4  -8   57.51    1.94   8
  -3  -4  -8   59.31    1.88   3
  -4   3  -8   57.47    1.95   1
  -3  -4  -8   60.62    1.85   3
  -3  -4   8   54.98    1.96   8
  -4   3   8   57.04    1.97   1
  -3  -4   8   56.11    2.05   3
  -3  -4   8   57.77    1.95   1
  -4  -4  -8   34.72    1.36   8
  -4   4  -8   35.17    1.36   1
  -4  -4  -8   34.52    1.10   3
  -4  -4  -8   35.65    1.10   3
  -4   4   8   33.76    1.41   1
  -4  -4   8   33.94    1.46   3
  -4  -4   8   34.67    1.40   8
  -4  -4   8   34.18    1.35   1
  -5  -4  -8    2.97    0.56   8
  -4   5  -8    3.55    0.45   1
  -5  -4   8    2.43    0.60   8
  -5  -4   8    3.01    0.43   1
  -4   5   8    2.41    0.57   1
  -5  -4   8    0.66    0.65   7
  -5  -3  -8    0.77    0.60   8
   3  -5  -8    1.10    0.61   4
  -3   5  -8    1.03    0.38   1
  -5  -3  -8    1.01    0.62   1
  -5  -3   8    1.79    0.35   1
  -5  -3   8    1.16    0.45   3
   2  -5  -8   66.36    2.60   3
  -5  -2  -8   66.91    2.27   1
  -2   5  -8   68.70    2.24   1
  -5  -2   8   66.34    2.22   1
  -5  -2   8   67.05    2.33   3
  -5  -1  -8   27.90    1.05   3
  -1   5  -8   29.24    1.18   1
   1  -5  -8   30.94    1.25   8
  -5  -1  -8   27.84    1.19   1
   1  -5  -8   29.32    1.40   3
   1  -5   8   28.60    1.54   3
   1  -5   8   27.00    1.21   8
  -5  -1   8   30.27    1.27   3
  -5  -1   8   29.52    1.17   1
  -5   0  -8  225.83    6.83   1
   0  -5  -8  239.59    7.02   3
   0  -5  -8  230.49    6.84   8
   0   5  -8  229.36    6.83   1
   0  -5   8  233.00    6.83   8
  -5   0   8  221.80    6.82   1
   0  -5   8  230.53    7.07   3
  -5   0   8  234.91    7.00   3
  -1  -5  -8   30.69    1.18   8
   1   5  -8   30.18    1.18   1
  -1  -5  -8   30.68    1.27   3
  -5   1  -8   27.65    1.18   1
  -1  -5   8   28.70    1.17   1
  -1  -5   8   30.71    1.40   3
  -1  -5   8   28.63    1.18   8
  -5   1   8   27.66    1.19   1
  -5   1   8   28.80    1.37   3
  -5   2  -8   66.03    2.22   1
  -2  -5  -8   68.28    2.25   8
  -2  -5  -8   69.60    2.30   3
  -2  -5  -8   68.18    2.35   4
  -2  -5   8   67.98    2.25   8
  -2  -5   8   68.83    2.45   3
  -2  -5   8   63.71    2.23   1
  -5   2   8   67.20    2.25   1
  -5   3  -8    0.94    0.61   6
  -3  -5  -8    1.37    0.36   3
  -3  -5  -8    1.43    0.45   8
  -3  -5  -8    1.62    0.55   4
  -5   3  -8    1.39    0.36   1
  -3  -5   8    1.16    0.40   1
  -5   3   8    1.50    0.58   6
  -3  -5   8    0.27    0.42   8
  -3  -5   8    0.59    0.46   3
  -4  -5  -8    2.72    0.53   4
  -5   4  -8    2.62    0.49   1
  -4  -5  -8    2.77    0.52   8
  -5   4  -8    3.46    0.68   6
  -4  -5  -8    1.38    0.60   7
  -4  -5  -8    3.66    0.67   2
  -4  -5   8    3.04    0.51   1
  -4  -5   8    3.67    0.66   7
  -5   4   8    2.39    0.54   1
  -4  -5   8    3.88    0.67   2
  -4  -5   8    3.27    0.52   8
  -5  -5  -8   37.33    1.57   8
  -5  -5  -8   36.24    1.67   2
  -5   5  -8   35.41    1.46   1
  -5   5  -8   34.94    1.81   6
  -5  -5  -8   37.86    1.65   7
  -5   5   8   35.43    1.53   1
  -5  -5   8   34.20    1.58   7
  -5  -5   8   35.36    1.53   8
  -5  -5   8   37.65    1.72   2
  -5  -5   8   35.24    1.49   1
  -6  -5  -8   12.23    1.16   8
  -6  -5  -8   12.21    1.24   2
  -6  -5  -8    9.42    1.24   7
  -5   6  -8   10.64    0.93   1
  -6  -5   8   12.18    1.08   7
  -6  -5   8   12.77    0.95   1
  -6  -5   8   11.46    1.15   8
   4  -6  -8   25.43    1.40   4
  -4   6  -8   26.30    1.25   1
  -6  -4   8   24.99    1.22   1
  -6  -4   8   25.35    1.41   7
  -6  -3  -8   17.94    1.17   1
   3  -6  -8   18.53    1.08   4
  -6  -3  -8   15.65    1.42   6
  -3   6  -8   16.48    1.02   1
  -6  -3   8   18.86    0.98   1
  -6  -3   8   19.39    1.34   7
   2  -6  -8   81.45    2.72   4
  -6  -2  -8   79.65    2.78   6
  -6  -2  -8   81.02    2.71   1
  -2   6  -8   81.87    2.70   1
   2  -6   8   81.92    2.74   8
  -6  -2   8   83.61    2.70   1
  -6  -1  -8   65.64    2.20   1
  -1   6  -8   65.43    2.19   1
   1  -6  -8   62.69    2.29   5
   1  -6  -8   63.63    2.20   8
  -6  -1  -8   63.57    2.30   6
   1  -6  -8   58.87    2.65   3
   1  -6  -8   62.81    2.21   4
   1  -6   8   68.39    2.20   8
  -6  -1   8   64.23    2.20   1
   0  -6  -8   26.98    1.32   5
   0   6  -8   26.69    1.13   1
   0  -6  -8   26.25    1.15   8
   0  -6  -8   24.93    1.20   4
   0  -6  -8   24.64    1.52   3
  -6   0  -8   26.30    1.17   1
  -6   0  -8   25.25    1.31   6
   0  -6   8   25.17    1.78   3
  -6   0   8   25.00    1.48   6
  -6   0   8   27.07    1.15   1
  -6   0   8   22.98    1.41   3
   0  -6   8   24.75    1.13   8
  -6   1  -8   62.66    2.32   6
  -1  -6  -8   63.51    2.23   4
  -1  -6  -8   67.30    2.24   8
  -1  -6  -8   62.62    2.38   5
  -1  -6  -8   63.30    2.51   3
   1   6  -8   66.87    2.23   1
  -6   1  -8   65.52    2.22   1
  -1  -6  -8   76.41    2.70   2
  -6   1   8   63.99    2.20   1
  -1  -6   8   64.48    2.22   8
  -6   1   8   64.60    2.35   6
  -1  -6   8   62.26    2.33   2
  -1  -6   8   64.00    2.65   3
  -2  -6  -8   69.87    2.56   8
  -2  -6  -8   77.49    2.66   7
  -6   2  -8   79.37    2.70   6
  -2  -6  -8   76.50    3.01   5
  -2  -6  -8   82.37    2.71   2
  -2  -6  -8   82.05    2.64   4
   2   6  -8   80.61    2.59   1
  -6   2  -8   81.53    2.59   1
  -2  -6   8   80.78    2.61   1
  -6   2   8   79.00    2.59   1
  -2  -6   8   70.97    2.57   8
  -2  -6   8   77.72    2.70   2
  -2  -6   8   74.71    2.67   7
  -2  -6   8   79.84    2.72   4
  -3  -6  -8   17.45    1.19   2
  -3  -6  -8   18.38    1.02   8
  -3  -6  -8   19.46    1.13   4
  -6   3  -8   18.06    1.17   6
  -3  -6  -8   17.72    1.14   7
  -6   3  -8   17.43    0.99   1
  -3  -6   8   16.93    1.01   8
  -6   3   8   16.69    1.21   6
  -3  -6   8   16.82    0.96   1
  -3  -6   8   18.11    1.18   2
  -6   3   8   16.49    0.98   1
  -3  -6   8   17.24    1.06   7
  -4  -6  -8   28.45    1.29   8
  -6   4  -8   24.26    1.27   1
  -4  -6  -8   22.68    1.31   4
  -4  -6  -8   27.19    1.33   2
  -4  -6  -8   25.63    1.34   7
  -6   4  -8   25.94    1.41   6
  -6   4   8   28.15    1.30   1
  -4  -6   8   26.80    1.41   2
  -4  -6   8   26.94    1.34   7
  -4  -6   8   25.70    1.28   1
  -4  -6   8   27.71    1.27   8
  -5  -6  -8   10.94    0.97   8
  -6   5  -8   10.88    1.21   6
  -6   5  -8   10.90    0.93   1
  -5  -6  -8   10.91    1.06   2
  -5  -6  -8   11.70    1.11   7
  -6   5   8   11.31    0.99   1
  -5  -6   8   10.83    1.03   8
  -5  -6   8   12.13    1.12   2
  -5  -6   8   11.09    1.01   7
  -5  -6   8   12.13    0.93   1
  -6  -6  -8   19.35    1.22   7
  -6   6  -8   17.48    1.54   6
  -6  -6  -8   18.14    1.25   8
  -6   6  -8   14.50    1.02   1
  -6  -6  -8   16.99    1.21   2
  -6  -6   8   16.02    1.25   8
  -6  -6   8   15.83    1.27   2
  -6   6   8   16.67    1.33   1
  -6  -6   8   16.56    1.11   1
  -6  -6   8   16.30    1.09   7
  -6   7  -8    4.18    0.60   1
  -7  -6  -8    4.75    0.77   7
  -7  -6   8    5.33    0.65   7
  -7  -6   8    4.92    0.60   1
  -5   7  -8    3.64    0.54   1
  -7  -5   8    4.64    0.68   7
  -7  -5   8    4.63    0.56   1
  -4   7  -8   33.27    1.53   1
   4  -7  -8   33.59    1.59   4
  -7  -4   8   35.17    1.52   1
  -7  -4   8   35.27    1.70   7
   3  -7  -8   39.47    1.57   4
  -3   7  -8   33.98    1.57   1
  -7  -3  -8   36.33    1.67   1
  -7  -3  -8   36.17    1.87   6
  -7  -3   8   36.31    1.57   1
  -7  -2  -8   10.08    1.04   1
   2  -7  -8    9.08    0.91   4
  -7  -2  -8    8.63    1.10   6
  -2   7  -8   12.03    0.88   1
   2  -7   8   10.93    1.16   8
  -7  -2   8   10.20    0.85   1
  -7  -1  -8   44.69    1.87   6
   1  -7  -8   48.91    2.01   7
  -7  -1  -8   49.13    1.82   1
   1  -7  -8   46.49    1.79   8
   1  -7  -8   45.45    1.84   5
  -1   7  -8   47.19    1.80   1
   1  -7  -8   45.19    1.96   2
   1  -7  -8   47.21    1.79   4
  -7  -1   8   47.44    1.78   1
  -7  -1   8   44.36    2.04   6
   1  -7   8   45.90    1.78   8
   1  -7   8   44.12    1.93   2
   0  -7  -8   77.22    2.69   8
   0  -7  -8   78.88    2.77   2
   0   7  -8   81.03    2.68   1
  -7   0  -8   82.41    2.75   6
   0  -7  -8   79.34    2.78   5
  -7   0  -8   83.05    2.71   1
   0  -7  -8   80.11    2.79   7
   0  -7  -8   74.67    2.67   4
   0  -7   8   78.50    2.76   2
   0  -7   8   80.61    2.83   7
  -7   0   8   78.28    2.68   1
  -7   0   8   79.65    2.77   6
   0  -7   8   79.59    2.67   8
  -1  -7  -8   46.63    1.80   8
   1   7  -8   46.95    1.80   1
  -1  -7  -8   47.03    1.89   7
  -1  -7  -8   48.88    1.80   4
  -7   1  -8   46.74    1.89   6
  -7   1  -8   45.20    1.77   1
  -1  -7  -8   49.65    1.87   2
  -1  -7  -8   47.58    1.97   5
  -1  -7   8   43.83    1.89   7
  -1  -7   8   46.60    1.86   2
  -7   1   8   46.73    1.90   6
  -1  -7   8   45.99    1.78   8
  -7   1   8   47.27    1.80   1
  -1  -7   8   46.57    1.83   4
  -2  -7  -8    9.62    0.97   7
  -2  -7  -8    9.20    0.89   8
  -7   2  -8    9.67    0.92   1
  -2  -7  -8   10.73    0.95   2
  -7   2  -8    9.95    1.01   6
   2   7  -8    9.19    0.87   1
  -2  -7  -8    9.09    0.96   4
  -7   2   8    9.68    0.86   1
  -2  -7   8   10.23    1.03   4
  -7   2   8    9.14    1.05   6
  -2  -7   8    9.28    0.78   8
  -2  -7   8   10.21    0.97   2
  -2  -7   8   10.83    1.01   7
  -3  -7  -8   36.71    1.54   4
  -7   3  -8   36.27    1.61   6
   3   7  -8   36.13    1.54   1
  -3  -7  -8   36.60    1.60   7
  -3  -7  -8   35.49    1.60   2
  -7   3  -8   34.37    1.52   1
  -3  -7  -8   36.73    1.56   8
  -3  -7   8   34.95    1.53   8
  -3  -7   8   36.60    1.63   2
  -3  -7   8   33.48    1.56   7
  -7   3   8   35.44    1.55   1
  -7   3   8   36.41    1.67   6
  -4  -7  -8   34.22    1.53   2
  -4  -7  -8   34.03    1.52   7
  -4  -7  -8   34.60    1.52   4
  -7   4  -8   33.69    1.51   1
  -4  -7  -8   32.46    1.50   8
  -7   4  -8   33.43    1.60   6
   4   7  -8   33.65    1.49   1
  -4  -7   8   33.24    1.56   2
  -7   4   8   33.34    1.54   1
  -4  -7   8   33.04    1.51   1
  -4  -7   8   34.16    1.53   8
  -4  -7   8   32.19    1.50   7
  -5  -7  -8    4.25    0.60   2
  -5  -7  -8    4.29    0.62   8
  -7   5  -8    4.36    0.55   1
  -5  -7  -8    5.53    0.67   7
  -7   5  -8    4.49    0.73   6
  -5  -7   8    3.74    0.59   2
  -7   5   8    4.37    0.74   1
  -5  -7   8    4.85    0.63   1
  -5  -7   8    3.81    0.64   7
  -5  -7   8    3.65    0.59   8
  -6  -7  -8    4.04    0.66   7
  -6  -7  -8    5.49    0.67   8
  -7   6  -8    5.64    0.77   1
  -6  -7  -8    4.13    0.62   2
  -7   6  -8    3.60    0.74   6
  -6  -7   8    3.49    0.59   7
  -6  -7   8    4.33    0.58   1
  -6  -7   8    4.90    0.70   2
  -7   6   8    5.02    0.75   1
  -6  -7   8    3.96    0.65   8
  -7  -7  -8    7.04    0.88   7
  -7   7  -8    6.04    0.90   1
  -7  -7  -8    7.82    1.02   2
  -7  -7   8    7.77    0.94   1
  -7  -7   8    6.81    0.78   7
  -7   8  -8    4.38    0.66   1
   7  -8  -8    3.23    0.46   5
   8   7  -8    3.59    0.57   1
  -8  -7   8    3.79    0.56   7
  -8  -7   8    2.77    0.67   1
  -6   8  -8    0.47    0.53   1
  -8  -6   8    0.20    0.47   1
  -8  -6   8    0.65    0.54   7
   6  -8   8    0.66    0.47   4
  -5   8  -8    0.13    0.56   1
   5  -8  -8    0.73    0.61   4
  -8  -5   8    2.61    0.67   7
  -8  -5   8    0.93    0.51   1
  -4   8  -8   18.02    1.15   1
   4  -8  -8   18.76    1.19   4
  -8  -4   8   19.63    1.12   1
   3  -8  -8   30.12    1.40   4
  -3   8  -8   30.57    1.46   1
  -8  -3  -8   30.30    1.61   1
   3  -8  -8   31.45    1.52   5
  -8  -3   8   32.59    1.47   1
   2  -8  -8   61.30    2.29   5
   2  -8  -8   61.56    2.23   4
  -8  -2  -8   67.52    2.32   1
  -2   8  -8   63.11    2.24   1
  -8  -2  -8   61.03    2.29   6
  -8  -2   8   51.92    2.24   1
  -1   8  -8   51.02    2.00   1
   1  -8  -8   53.20    2.03   8
  -8  -1  -8   52.95    2.03   1
   1  -8  -8   51.41    2.08   2
   1  -8  -8   50.66    1.98   4
   1  -8  -8   51.23    2.13   7
   1  -8  -8   53.00    2.08   5
  -8  -1  -8   51.77    2.03   6
   1  -8   8   54.61    2.03   8
   1  -8   8   53.02    2.08   2
   1  -8   8   53.87    1.98   4
  -8  -1   8   50.92    2.01   1
   0  -8  -8   58.40    2.34   5
   0  -8  -8   60.90    2.29   2
   0   8  -8   60.42    2.25   1
   0  -8  -8   61.56    2.21   4
  -8   0  -8   58.65    2.25   6
   0  -8  -8   61.27    2.23   8
  -8   0  -8   62.15    2.26   1
   0  -8  -8   61.71    2.26   7
   0  -8   8   62.62    2.22   4
   0  -8   8   59.94    2.20   8
  -8   0   8   62.32    2.31   6
   0  -8   8   60.49    2.27   2
  -8   0   8   63.06    2.23   1
   0  -8   8   54.86    2.36   7
  -8   1  -8   53.71    2.06   6
  -1  -8  -8   50.05    2.03   7
   1   8  -8   52.50    2.00   1
  -8   1  -8   53.00    2.03   1
  -1  -8  -8   50.37    2.01   8
  -1  -8  -8   51.36    2.00   4
  -1  -8  -8   50.38    2.04   2
  -8   1   8   51.30    2.08   6
  -8   1   8   53.49    2.03   1
  -1  -8   8   53.15    1.98   8
  -1  -8   8   54.10    2.03   4
  -1  -8   8   55.22    2.06   2
  -1  -8   8   56.03    2.09   7
  -2  -8  -8   65.39    2.27   7
  -8   2  -8   60.60    2.28   6
  -2  -8  -8   63.31    2.23   4
  -2  -8  -8   63.96    2.25   8
  -8   2  -8   54.81    2.19   1
   2   8  -8   59.72    2.24   1
  -2  -8  -8   61.12    2.28   2
  -2  -8   8   61.84    2.22   8
  -2  -8   8   59.51    2.24   7
  -8   2   8   54.30    2.19   1
  -2  -8   8   63.34    2.24   4
  -2  -8   8   61.11    2.27   2
   3   8  -8   29.44    1.44   1
  -8   3  -8   31.46    1.51   6
  -3  -8  -8   31.20    1.41   8
  -3  -8  -8   28.19    1.43   4
  -3  -8  -8   30.60    1.45   2
  -3  -8  -8   30.14    1.43   7
  -8   3  -8   28.50    1.45   1
  -3  -8   8   31.58    1.42   8
  -8   3   8   30.88    1.46   1
  -3  -8   8   30.11    1.46   2
  -3  -8   8   30.83    1.46   7
   4   8  -8   16.67    1.09   1
  -4  -8  -8   18.89    1.15   2
  -4  -8  -8   16.65    1.09   7
  -4  -8  -8   16.16    1.08   8
  -8   4  -8   17.56    1.20   6
  -8   4  -8   18.98    1.18   1
  -4  -8  -8   19.14    1.18   4
  -4  -8   8   19.32    1.10   7
  -4  -8   8   17.71    1.11   2
  -8   4   8   18.27    1.15   1
  -4  -8   8   19.40    1.11   8
   5   8  -8   -0.21    0.46   1
  -8   5  -8    0.71    0.55   6
  -8   5  -8    0.64    0.44   1
  -5  -8  -8    0.99    0.48   8
  -5  -8  -8    0.96    0.51   2
  -5  -8  -8    0.93    0.47   7
  -5  -8   8    1.11    0.52   2
  -8   5   8    1.27    0.59   1
  -5  -8   8    1.83    0.50   7
  -5  -8   8    0.48    0.46   8
  -6  -8  -8    0.67    0.47   8
  -6  -8  -8    0.91    0.45   7
   6   8  -8    0.94    0.52   1
  -6  -8  -8    1.00    0.48   2
  -8   6  -8    0.98    0.48   1
  -6  -8   8    0.48    0.56   8
  -6  -8   8    0.55    0.44   2
  -6  -8   8    1.21    0.44   7
  -8   7  -8    4.68    0.57   1
  -7  -8  -8    3.45    0.61   2
  -7  -8  -8    3.44    0.51   7
   7   8  -8    4.54    0.71   1
  -7  -8   8    3.49    0.45   7
   8  -8  -8    0.09    0.39   5
  -8  -8   8   -0.01    0.40   7
   7  -9  -8   -0.06    0.47   5
  -6   9  -8    5.53    0.67   1
   6  -9  -8    5.03    0.65   5
   6  -9   8    6.34    0.81   4
  -9  -6   8    5.72    0.67   1
  -5   9  -8    9.31    1.05   1
   5  -9  -8   11.49    0.91   5
  -9  -5   8   11.93    1.06   1
   5  -9   8   10.01    0.84   4
   4  -9  -8    2.31    0.53   4
  -4   9  -8    2.17    0.51   1
   4  -9  -8    1.80    0.48   5
   4  -9   8    1.57    0.40   4
  -9  -4   8    2.58    0.52   1
   3  -9  -8   29.32    1.38   5
  -3   9  -8   26.89    1.43   1
   3  -9  -8   27.38    1.25   4
   3  -9   8   26.82    1.26   4
  -9  -3   8   26.57    1.36   1
  -9  -2  -8   11.46    1.22   1
   2  -9  -8   10.42    0.86   4
  -2   9  -8   10.69    1.09   1
  -9  -2  -8   10.76    1.04   6
   2  -9  -8   12.06    1.03   5
  -9  -2   8   11.55    1.02   1
   2  -9   8    8.14    0.88   4
   1  -9  -8   24.63    1.23   4
  -9  -1  -8   23.78    1.30   6
  -1   9  -8   22.87    1.37   1
   1  -9  -8   24.36    1.38   8
   1  -9  -8   25.26    1.39   2
   1  -9  -8   23.38    1.43   5
   1  -9  -8   22.67    1.50   7
  -9  -1  -8   24.36    1.34   1
   1  -9   8   25.16    1.40   2
  -9  -1   8   24.24    1.31   1
   1  -9   8   22.90    1.28   4
   1  -9   8   23.43    1.32   8
  -9   0  -8   31.19    1.44   1
   0  -9  -8   26.93    1.43   7
   0  -9  -8   26.06    1.35   8
   0   9  -8   27.77    1.42   1
   0  -9  -8   28.03    1.32   4
  -9   0  -8   28.22    1.41   6
   0  -9  -8   26.41    1.36   2
   0  -9   8   28.74    1.30   8
   0  -9   8   27.88    1.35   4
   0  -9   8   30.26    1.42   2
  -9   0   8   27.64    1.39   1
  -1  -9  -8   24.31    1.27   4
   1   9  -8   25.32    1.32   1
  -1  -9  -8   24.39    1.24   2
  -9   1  -8   22.60    1.29   6
  -1  -9  -8   24.24    1.21   8
  -9   1  -8   24.07    1.27   1
  -1  -9  -8   25.82    1.30   7
  -1  -9   8   24.66    1.31   7
  -1  -9   8   22.11    1.28   4
  -1  -9   8   23.33    1.23   8
  -1  -9   8   26.09    1.26   2
  -9   1   8   25.07    1.27   1
  -9   2  -8   11.91    1.00   6
  -9   2  -8   10.77    0.95   1
  -2  -9  -8   10.48    0.91   8
   2   9  -8   10.01    1.01   1
  -2  -9  -8   10.44    0.91   2
  -2  -9  -8   11.14    0.93   7
  -2  -9  -8   11.18    0.89   4
  -2  -9   8   10.17    0.95   7
  -9   2   8   12.72    1.01   1
  -2  -9   8    9.40    1.05   4
  -2  -9   8   10.80    0.88   8
  -2  -9   8    9.33    0.95   2
  -9   3  -8   26.40    1.36   1
  -3  -9  -8   28.66    1.30   4
  -3  -9  -8   28.62    1.31   8
  -3  -9  -8   27.16    1.34   2
  -9   3  -8   27.11    1.34   6
  -3  -9  -8   27.25    1.31   7
   3   9  -8   28.71    1.46   1
  -3  -9   8   27.88    1.28   8
  -9   3   8   27.32    1.39   1
  -3  -9   8   28.00    1.36   2
  -3  -9   8   27.14    1.32   7
  -9   4  -8    2.77    0.47   6
  -4  -9  -8    2.09    0.50   4
  -9   4  -8    2.51    0.62   1
  -4  -9  -8    2.77    0.52   8
   4   9  -8    2.67    0.68   1
  -4  -9  -8    1.95    0.43   7
  -4  -9  -8    1.29    0.44   2
  -9   4   8    3.22    0.67   1
  -4  -9   8    1.90    0.48   7
  -4  -9   8    2.48    0.48   2
  -4  -9   8    1.84    0.48   8
  -5  -9  -8   10.46    0.77   7
  -9   5  -8    9.54    0.88   6
  -5  -9  -8   10.17    0.92   8
  -5  -9  -8   10.14    0.83   2
   5   9  -8    9.07    1.12   1
  -9   5  -8   10.97    0.97   1
  -9   5   8   10.42    1.20   1
  -5  -9   8   10.85    0.81   7
  -5  -9   8   10.57    0.91   8
  -5  -9   8    9.69    0.83   2
  -6  -9  -8    5.00    0.65   7
  -9   6  -8    5.64    0.68   1
  -6  -9  -8    5.30    0.63   8
  -6  -9  -8    6.99    0.73   2
  -6  -9   8    4.31    0.60   8
  -6  -9   8    6.17    0.72   2
  -6  -9   8    5.72    0.64   7
   9  -7  -8    0.47    0.47   5
  -7  -9  -8    0.54    0.44   7
  -7  -9   8    0.56    0.34   7
   5 -10  -8    0.53    0.49   5
   5 -10   8    0.61    0.42   4
   4 -10  -8    5.65    0.59   4
  -4  10  -8    5.15    0.79   1
   4 -10  -8    6.20    0.84   5
 -10  -4   8    7.24    0.99   1
   4 -10   8    5.09    0.66   4
   3 -10  -8    1.47    0.53   5
   3 -10  -8    1.60    0.42   4
  -3  10  -8    2.38    0.62   1
   3 -10   8    1.51    0.43   4
 -10  -3   8    1.47    0.50   1
   2 -10  -8    2.49    0.41   4
 -10  -2  -8    2.72    0.71   1
  -2  10  -8    2.78    0.64   1
   2 -10  -8    3.00    0.71   5
 -10  -2   8    2.82    0.50   1
   2 -10   8    2.80    0.43   4
   1 -10  -8    4.65    0.54   4
 -10  -1  -8    4.92    0.75   1
 -10  -1  -8    6.09    0.87   6
  -1  10  -8    5.90    0.64   1
   1 -10   8    5.60    0.64   2
 -10  -1   8    5.35    0.69   1
   1 -10   8    5.91    0.75   4
   0 -10  -8    1.27    0.50   2
   0 -10  -8    0.52    0.57   8
   0 -10  -8    1.22    0.43   4
   0  10  -8    0.49    0.69   1
 -10   0  -8    0.28    0.55   1
 -10   0  -8    0.82    0.47   6
   0 -10  -8    1.38    0.52   7
   0 -10   8    1.30    0.54   8
   0 -10   8    1.74    0.42   4
   0 -10   8    1.14    0.51   2
 -10   0   8    1.15    0.51   1
  -1 -10  -8    4.91    0.73   2
  -1 -10  -8    5.36    0.58   8
 -10   1  -8    6.14    0.75   6
 -10   1  -8    4.05    0.63   1
  -1 -10  -8    4.02    0.57   7
  -1 -10  -8    4.85    0.55   4
   1  10  -8    5.27    0.80   1
  -1 -10   8    5.19    0.57   8
  -1 -10   8    4.56    0.60   7
  -1 -10   8    4.97    0.69   2
 -10   1   8    5.23    0.67   1
  -1 -10   8    6.40    0.65   4
  -2 -10  -8    2.54    0.51   8
 -10   2  -8    3.01    0.54   1
  -2 -10  -8    1.97    0.47   7
 -10   2  -8    3.27    0.46   6
  -2 -10  -8    3.22    0.46   2
  -2 -10  -8    2.94    0.49   4
   2  10  -8    3.37    0.76   1
  -2 -10   8    2.91    0.49   2
  -2 -10   8    3.55    0.54   7
  -2 -10   8    2.79    0.47   8
  -3 -10  -8    1.50    0.42   2
   3  10  -8    0.61    0.79   1
  -3 -10  -8    2.25    0.48   8
  -3 -10  -8    1.49    0.40   7
 -10   3  -8    1.24    0.38   6
  -3 -10  -8    1.30    0.44   4
 -10   3  -8    1.36    0.58   1
  -3 -10   8    0.96    0.42   8
 -10   3   8    2.00    0.64   1
  -3 -10   8    1.44    0.41   2
  -3 -10   8    1.54    0.40   7
  -4 -10  -8    6.75    0.67   2
  -4 -10  -8    6.31    0.62   7
 -10   4  -8    5.58    0.83   1
  -4 -10  -8    5.59    0.79   8
 -10   4  -8    6.38    0.76   6
 -10   4   8    7.42    0.93   1
  -4 -10   8    5.84    0.78   8
  -4 -10   8    6.43    0.65   7
  -4 -10   8    6.28    0.64   2
  -5 -10  -8    1.14    0.37   7
  -5 -10  -8    0.91    0.34   2
  -5 -10  -8    0.14    0.45   8
  -5 -10   8    0.91    0.38   2
  -5 -10   8    1.26    0.34   7
  -6 -10  -8    0.50    0.36   7
  -6 -10   8    0.50    0.34   7
   3 -11   8    0.28    0.35   4
   2 -11  -8    3.86    0.43   4
   2 -11   8    3.63    0.41   4
 -11  -1  -8    1.87    0.70   6
   1 -11  -8    1.70    0.40   4
 -11  -1   8    2.70    0.77   1
   1 -11   8    1.13    0.37   4
   0 -11  -8   -0.09    0.37   4
 -11   0  -8    0.86    0.50   6
 -11   0   8    0.72    0.48   1
   0 -11   8    0.71    0.51   2
   0 -11   8    0.59    0.42   4
  -1 -11  -8    1.68    0.39   4
 -11   1  -8    1.31    0.45   6
  -1 -11  -8    1.50    0.49   7
  -1 -11  -8    1.72    0.48   2
  -1 -11   8    2.08    0.60   4
  -1 -11   8    2.30    0.41   2
 -11   2  -8    3.51    0.46   6
  -2 -11  -8    4.47    0.46   7
  -2 -11  -8    3.51    0.51   4
  -2 -11  -8    4.90    0.58   2
  -2 -11   8    3.75    0.54   7
  -2 -11   8    4.32    0.59   2
  -3 -11  -8    0.04    0.35   2
  -3 -11  -8    0.66    0.36   7
  -3 -11   8    0.80    0.39   7
  -3 -11   8    0.18    0.32   2
  -4 -11  -8    1.17    0.35   7
  -4 -11  -8    0.83    0.34   2
  -4 -11   8    1.12    0.36   2
   0   0  -9    0.09    0.16   3
   0   0   9    0.12    0.11   3
   0  -1  -9   36.91    1.18   3
   1   0  -9   33.07    1.21   3
  -1   0  -9   34.29    1.20   3
   0  -1  -9   35.92    1.15   3
   1   0  -9   34.91    1.17   3
   0   1  -9   32.64    1.20   3
   1   0   9   33.73    1.12   3
  -1   0   9   33.39    1.17   3
   0  -1   9   33.29    1.16   3
   0   1   9   35.21    1.15   3
   1  -1  -9    2.99    0.39   3
  -1  -1  -9    2.71    0.28   3
   1   1   9    2.20    0.24   3
   1  -1   9    2.40    0.28   3
  -1   2  -9  126.60    3.85   3
  -2  -1  -9  128.83    3.70   3
   1  -2  -9  120.66    3.80   3
   2   1  -9  124.29    3.79   3
   1  -2  -9  124.96    3.85   3
   1  -2   9  123.49    3.80   3
  -1   2   9  128.34    3.82   3
  -2  -1   9  123.67    3.79   3
  -2   0  -9   72.25    2.21   3
   0  -2  -9   73.12    2.26   3
   0   2  -9   70.84    2.33   3
   0  -2  -9   71.28    2.24   3
   2   0  -9   74.48    2.28   3
   0  -2   9   69.73    2.27   3
  -2   0   9   72.04    2.28   3
   2   0   9   70.67    2.17   3
  -2   1  -9  125.77    3.81   3
   2  -1  -9  123.58    3.83   3
  -1  -2  -9  128.74    3.76   3
  -1  -2  -9  129.45    3.75   3
   2  -1  -9  118.53    3.87   3
  -2   1   9  124.41    3.87   3
  -1  -2   9  129.66    3.83   3
   2  -1   9  127.56    3.78   3
  -2   1   9  126.01    3.84   3
   2   2  -9   37.60    1.30   3
  -2  -2  -9   36.88    1.16   3
  -2  -2  -9   36.06    1.17   3
   2  -2  -9   33.74    1.41   3
   2  -2  -9   36.17    1.33   3
  -2   2  -9   35.16    1.40   3
   2  -2   9   35.79    1.33   3
  -2  -2   9   35.94    1.29   3
  -2   2   9   35.12    1.33   3
  -2   3  -9  275.19    8.71   3
  -3  -2  -9  295.82    8.36   3
  -3  -2  -9  293.80    8.37   3
   3   2  -9  286.47    8.51   3
   2  -3  -9  295.21    8.62   3
   2  -3   9  293.31    8.62   3
  -3  -2   9  290.05    8.55   3
  -3  -1  -9   24.41    0.80   3
   1  -3  -9   21.38    0.95   3
   1  -3  -9   21.31    1.10   3
   3   1  -9   22.16    0.94   3
  -3  -1   9   20.90    0.92   3
   1  -3   9   23.74    1.01   3
   0  -3  -9    0.43    0.21   3
   3   0  -9    0.29    0.22   3
   0  -3  -9    0.34    0.24   3
  -3   0  -9    0.56    0.21   3
  -3   0   9    0.21    0.20   3
   0  -3   9    0.74    0.26   3
  -1  -3  -9   24.49    0.89   3
  -1  -3  -9   25.17    0.94   3
   3  -1  -9   23.10    0.99   3
  -3   1   9   22.35    1.16   3
  -3   1   9   19.23    0.96   3
  -1  -3   9   23.44    0.99   3
   3  -1   9   23.56    0.94   3
  -2  -3  -9  298.04    8.56   3
  -2  -3  -9  292.59    8.57   3
  -3   2  -9  290.75    8.95   3
   3  -2  -9  290.68    8.74   3
  -3   2   9  285.15    8.84   3
   3  -2   9  294.80    8.69   3
  -3   2   9  302.23    8.77   3
  -2  -3   9  302.90    8.70   3
   3  -3  -9    8.81    0.84   3
  -3  -3  -9    7.23    0.40   3
  -3  -3  -9    8.57    0.46   3
  -3   3  -9    7.72    0.67   1
  -3  -3   9    8.69    0.62   3
  -3  -3   9    9.64    0.65   1
  -4  -3  -9   29.28    1.28   8
  -3   4  -9   27.69    1.20   1
  -4  -3   9   28.23    1.25   3
  -4  -3   9   28.23    1.17   1
  -4  -3   9   34.88    1.30   8
  -4  -2  -9   64.54    1.91   3
  -2   4  -9   62.38    2.11   1
   2  -4  -9   65.40    2.32   3
  -4  -2   9   63.23    2.10   1
  -4  -2   9   63.37    2.18   3
   2  -4   9   64.39    2.39   3
  -4  -1  -9   31.25    1.08   3
   1  -4  -9   33.14    1.33   3
  -4  -1   9   28.94    1.19   1
   1  -4   9   32.41    1.37   3
  -4  -1   9   31.45    1.25   3
   0  -4  -9    0.16    0.26   3
   0  -4   9    0.79    0.34   3
  -4   0   9    0.46    0.29   3
  -1  -4  -9   32.65    1.25   3
  -4   1   9   32.32    1.37   3
  -1  -4   9   34.82    1.39   3
  -2  -4  -9   61.04    2.00   3
  -2  -4  -9   58.43    2.02   8
  -4   2  -9   59.60    2.03   1
  -2  -4   9   64.70    2.04   1
  -2  -4   9   64.41    2.19   3
  -2  -4   9   59.39    2.04   8
  -3  -4  -9   30.37    1.08   3
  -3  -4  -9   28.69    1.22   8
  -4   3  -9   29.60    1.18   1
  -3  -4   9   30.64    1.20   1
  -3  -4   9   31.22    1.24   8
  -4   3   9   28.92    1.25   1
  -3  -4   9   30.12    1.33   3
  -4   4  -9   29.28    1.22   1
  -4  -4  -9   30.05    1.00   3
  -4  -4  -9   29.51    1.38   4
  -4  -4  -9   33.24    1.00   3
  -4  -4  -9   30.03    1.30   8
  -4   4   9   29.88    1.33   1
  -4  -4   9   29.71    1.39   3
  -4  -4   9   31.38    1.30   8
  -4  -4   9   29.09    1.24   1
  -5  -4  -9   39.65    1.86   2
  -4   5  -9   38.47    1.54   1
  -5  -4  -9   40.30    1.58   8
  -5  -4   9   38.68    1.54   1
  -5  -4   9   39.70    1.73   7
  -5  -4   9   40.26    1.62   8
   3  -5  -9   11.27    1.06   4
  -5  -3  -9   11.50    0.97   8
  -3   5  -9   14.23    0.87   1
  -5  -3   9   12.93    0.80   1
  -5  -3   9   11.21    0.99   3
  -5  -2  -9    7.15    0.88   1
   2  -5  -9    6.83    1.14   3
  -2   5  -9    7.42    0.65   1
   2  -5   9    6.92    0.91   8
  -5  -2   9    5.47    0.73   3
  -5  -2   9    6.39    0.65   1
   1  -5  -9  179.44    5.63   8
   1  -5  -9  186.68    5.89   3
  -5  -1  -9  189.42    5.64   1
  -1   5  -9  187.69    5.65   1
  -5  -1   9  189.90    5.65   1
  -5  -1   9  184.53    5.78   3
   1  -5   9  193.48    5.64   8
   1  -5   9  194.49    5.95   3
  -5   0  -9   57.45    1.90   1
   0  -5  -9   53.05    1.85   8
   0  -5  -9   54.43    2.02   3
   0   5  -9   54.41    1.85   1
  -5   0   9   54.93    2.04   3
  -5   0   9   53.39    1.85   1
   0  -5   9   53.45    2.14   3
   0  -5   9   53.20    1.87   8
  -1  -5  -9  186.53    5.70   8
  -5   1  -9  192.44    5.71   1
   1   5  -9  189.75    5.71   1
  -1  -5  -9  191.63    5.84   3
  -5   1   9  185.52    5.70   1
  -1  -5   9  193.90    5.72   1
  -1  -5   9  192.88    5.71   8
  -1  -5   9  187.17    5.94   3
  -5   1   9  197.38    5.97   3
  -2  -5  -9    6.06    0.66   4
  -2  -5  -9    6.06    0.65   3
  -2  -5  -9    7.07    0.68   8
  -5   2  -9    7.01    0.65   1
  -5   2   9    7.81    1.12   6
  -2  -5   9    6.12    0.87   3
  -2  -5   9    6.09    0.63   1
  -2  -5   9    5.08    0.60   8
  -5   2   9    4.95    0.71   1
  -3  -5  -9   12.65    0.77   8
  -3  -5  -9   12.77    0.97   4
  -3  -5  -9   12.76    0.79   3
  -5   3  -9   11.20    0.79   1
  -5   3  -9   12.21    1.10   6
  -5   3   9   12.70    0.89   1
  -3  -5   9   10.93    1.03   3
  -3  -5   9   11.86    0.78   8
  -5   3   9   12.71    1.12   6
  -5   4  -9   39.85    1.78   6
  -4  -5  -9   38.47    1.72   2
  -5   4  -9   40.75    1.56   1
  -4  -5  -9   40.21    1.57   8
  -4  -5  -9   42.08    1.66   4
  -4  -5  -9   38.75    1.72   7
  -5   4   9   40.78    1.59   1
  -4  -5   9   41.55    1.55   8
  -4  -5   9   37.27    1.66   7
  -4  -5   9   41.14    1.78   2
  -5  -5  -9   -0.44    0.65   7
  -5   5  -9    0.33    0.41   1
  -5   5  -9    0.86    0.76   6
  -5  -5  -9    0.50    0.56   2
  -5  -5  -9    0.46    0.51   8
  -5  -5   9   -0.46    0.64   2
  -5  -5   9    0.06    0.52   8
  -5  -5   9    0.74    0.59   7
  -5  -5   9    1.15    0.46   1
  -5   5   9    0.10    0.56   1
  -6  -5  -9    7.72    1.09   7
  -6  -5  -9   10.38    1.11   8
  -5   6  -9    9.08    0.83   1
  -6  -5  -9    8.01    1.17   2
  -6  -5   9    9.01    0.86   1
  -6  -5   9    7.70    0.98   7
  -6  -5   9    8.97    1.11   8
  -4   6  -9    2.33    0.48   1
  -6  -4  -9    1.26    0.87   8
   4  -6  -9    2.37    0.67   4
  -6  -4   9    2.33    0.67   7
  -6  -4   9    2.04    0.49   1
  -3   6  -9    5.68    0.73   1
   3  -6  -9    5.71    0.65   4
  -6  -3  -9    5.33    0.77   6
  -6  -3   9    5.33    0.72   1
  -6  -3   9    3.47    0.81   7
  -2   6  -9    3.16    0.51   1
  -6  -2  -9    3.73    0.65   6
  -6  -2  -9    2.93    0.56   1
   2  -6  -9    2.91    0.53   4
  -6  -2   9    4.12    0.51   1
   2  -6   9    4.27    0.64   8
  -6  -1  -9   26.82    1.25   1
  -6  -1  -9   28.58    1.36   6
  -1   6  -9   28.19    1.20   1
   1  -6  -9   26.77    1.33   5
   1  -6  -9   26.53    1.23   4
   1  -6  -9   27.01    1.84   3
   1  -6  -9   28.03    1.25   8
  -6  -1   9   28.14    1.20   1
   1  -6   9   27.44    1.22   8
  -6   0  -9    1.94    0.56   6
   0  -6  -9    4.02    0.64   5
   0  -6  -9    3.92    0.55   8
  -6   0  -9    2.87    0.48   1
   0   6  -9    2.40    0.41   1
   0  -6  -9    3.38    0.74   3
   0  -6  -9    2.55    0.49   4
  -6   0   9    4.15    0.67   6
   0  -6   9    3.75    0.93   3
  -6   0   9    4.10    0.69   3
  -6   0   9    3.84    0.47   1
   0  -6   9    2.54    0.48   8
  -1  -6  -9   27.13    1.17   8
   1   6  -9   28.22    1.20   1
  -1  -6  -9   27.36    1.24   4
  -1  -6  -9   24.83    1.36   2
  -6   1  -9   27.87    1.35   6
  -1  -6  -9   24.91    1.45   5
  -6   1  -9   27.49    1.21   1
  -6   1   9   26.18    1.18   1
  -1  -6   9   26.02    1.31   2
  -6   1   9   27.68    1.41   6
  -1  -6   9   26.71    1.80   3
  -1  -6   9   28.62    1.19   8
   2   6  -9    3.95    0.51   1
  -2  -6  -9    3.19    0.72   5
  -2  -6  -9    3.34    0.60   2
  -2  -6  -9    2.59    0.63   7
  -6   2  -9    3.31    0.48   1
  -6   2  -9    2.18    0.56   6
  -2  -6  -9    2.63    0.54   4
  -2  -6  -9    2.20    0.45   8
  -6   2   9    3.44    0.61   6
  -2  -6   9    3.13    0.68   7
  -2  -6   9    2.72    0.45   8
  -2  -6   9    4.00    0.62   2
  -6   2   9    4.43    0.54   1
  -2  -6   9    3.27    0.47   1
  -6   3  -9    4.91    0.68   6
  -3  -6  -9    4.87    0.58   4
  -3  -6  -9    4.84    0.69   7
  -3  -6  -9    4.16    0.61   2
  -3  -6  -9    6.64    0.79   8
  -6   3  -9    3.68    0.52   1
  -6   3   9    3.95    0.54   1
  -3  -6   9    4.66    0.66   7
  -3  -6   9    5.75    0.74   1
  -3  -6   9    4.95    0.58   8
  -3  -6   9    5.01    0.69   2
  -4  -6  -9    1.12    0.61   7
  -4  -6  -9    1.30    0.47   4
  -4  -6  -9    1.64    0.52   8
  -4  -6  -9    1.49    0.51   2
  -6   4  -9    3.27    0.63   6
  -4  -6   9    2.53    0.51   8
  -4  -6   9    2.44    0.62   7
  -6   4   9    2.74    0.58   1
  -4  -6   9    0.92    0.54   2
  -4  -6   9    1.32    0.47   1
  -6   5  -9    8.42    0.85   1
  -5  -6  -9    7.61    0.96   2
  -5  -6  -9    7.78    1.03   7
  -5  -6  -9    8.46    0.91   8
  -6   5  -9    9.81    1.20   6
  -5  -6   9    8.06    1.03   2
  -5  -6   9    7.99    0.97   7
  -6   5   9    8.09    1.01   1
  -5  -6   9    5.55    0.68   8
  -5  -6   9    8.76    0.93   1
  -6  -6  -9    1.47    0.62   8
  -6  -6  -9    0.98    0.57   2
  -6  -6  -9    0.20    0.58   7
  -6   6  -9    0.70    0.47   1
  -6  -6   9    2.04    0.46   1
  -6  -6   9    0.23    0.63   2
  -6  -6   9    1.92    0.60   8
  -6  -6   9    1.04    0.57   7
  -6   7  -9   15.52    1.11   1
  -7  -6  -9   15.95    1.27   7
  -7  -6   9   13.69    1.04   1
  -7  -6   9   16.03    1.14   7
  -5   7  -9   13.45    1.03   1
  -7  -5   9   13.63    1.15   7
  -7  -5   9   13.89    1.06   1
   4  -7  -9   15.86    1.20   4
  -4   7  -9   17.28    1.07   1
  -7  -4   9   17.11    1.29   7
  -7  -4   9   15.68    1.10   1
  -7  -3  -9   24.61    1.40   1
   3  -7  -9   24.77    1.28   4
  -7  -3  -9   23.28    1.45   6
  -3   7  -9   25.40    1.28   1
  -7  -3   9   22.55    1.20   1
   2  -7  -9   13.23    1.01   4
  -7  -2  -9   14.17    1.17   6
  -2   7  -9   14.60    1.00   1
   2  -7  -9   13.35    1.04   5
  -7  -2  -9   15.36    1.14   1
  -7  -2   9   15.97    1.02   1
   2  -7   9   14.38    1.15   8
  -7  -1  -9   11.29    1.06   6
   1  -7  -9   13.21    1.10   8
   1  -7  -9   12.34    1.24   2
  -1   7  -9   11.64    0.93   1
   1  -7  -9   10.84    1.28   7
   1  -7  -9   12.24    1.05   5
   1  -7  -9   12.36    0.93   4
  -7  -1  -9   12.68    1.02   1
   1  -7   9   12.99    0.91   8
  -7  -1   9   11.79    1.32   6
   1  -7   9   10.83    1.16   2
  -7  -1   9   12.01    0.94   1
   0  -7  -9  110.34    3.55   4
   0  -7  -9  114.33    3.65   2
   0  -7  -9  110.02    3.62   5
   0  -7  -9  109.33    3.62   7
   0   7  -9  109.33    3.55   1
  -7   0  -9  111.91    3.62   6
   0  -7  -9  108.95    3.56   8
  -7   0  -9  112.42    3.57   1
   0  -7   9  114.50    3.63   2
   0  -7   9  110.12    3.66   7
  -7   0   9  110.69    3.63   6
  -7   0   9  108.05    3.57   1
   0  -7   9  108.09    3.53   8
  -1  -7  -9   13.38    0.98   2
  -1  -7  -9   11.76    1.07   7
  -7   1  -9    9.84    0.85   1
   1   7  -9   12.44    0.94   1
  -7   1  -9   10.01    1.03   6
  -1  -7  -9   11.56    1.21   5
  -1  -7  -9   12.28    0.91   8
  -1  -7  -9   12.08    0.92   4
  -7   1   9   12.36    1.14   6
  -1  -7   9   12.27    0.90   8
  -1  -7   9   12.77    1.03   2
  -1  -7   9   11.51    1.10   7
  -1  -7   9   10.06    0.96   4
  -7   1   9   13.69    0.93   1
  -2  -7  -9   14.30    1.02   2
  -2  -7  -9   13.67    1.07   7
   2   7  -9   15.97    0.97   1
  -2  -7  -9   14.83    1.09   4
  -2  -7  -9   14.46    0.97   8
  -7   2  -9   14.38    1.12   6
  -7   2  -9   15.46    1.04   1
  -2  -7   9   16.48    1.11   2
  -2  -7   9   15.19    0.99   8
  -7   2   9   16.48    1.11   6
  -2  -7   9   12.46    1.17   4
  -2  -7   9   15.12    1.12   7
  -7   2   9   13.74    0.95   1
  -3  -7  -9   22.18    1.29   2
  -3  -7  -9   23.01    1.22   8
   3   7  -9   24.98    1.25   1
  -7   3  -9   23.12    1.24   1
  -3  -7  -9   20.54    1.21   7
  -7   3  -9   22.12    1.32   6
  -3  -7  -9   22.48    1.24   4
  -7   3   9   24.44    1.27   1
  -3  -7   9   24.29    1.21   8
  -3  -7   9   23.22    1.26   7
  -3  -7   9   23.29    1.30   2
  -4  -7  -9   15.46    1.11   4
  -4  -7  -9   17.21    1.14   8
  -4  -7  -9   16.24    1.08   2
   4   7  -9   15.05    1.00   1
  -4  -7  -9   16.94    1.14   7
  -7   4  -9   14.50    1.19   6
  -7   4  -9   15.87    1.08   1
  -4  -7   9   13.22    1.08   1
  -4  -7   9   15.59    1.04   8
  -4  -7   9   17.01    1.09   7
  -4  -7   9   14.66    1.11   2
  -7   4   9   16.17    1.18   1
  -5  -7  -9   11.76    1.00   2
  -5  -7  -9   12.46    1.07   7
  -7   5  -9   14.36    1.19   6
  -7   5  -9   12.79    0.97   1
  -5  -7  -9   13.83    0.99   8
  -5  -7   9   11.01    1.03   8
  -5  -7   9   14.14    0.98   7
  -5  -7   9   13.93    1.03   2
  -5  -7   9   14.37    1.08   1
  -7   5   9   12.89    1.20   1
  -7   6  -9   15.18    1.02   1
  -7   6  -9   10.66    1.27   6
  -6  -7  -9   15.20    1.13   2
  -6  -7  -9   16.99    1.13   7
  -6  -7  -9   14.75    1.07   8
  -6  -7   9   14.43    1.06   7
  -6  -7   9   14.94    1.06   8
  -6  -7   9   15.38    1.13   2
  -6  -7   9   12.37    1.03   1
  -7  -7  -9    5.73    0.62   7
  -7  -7  -9    5.68    0.70   2
  -7   7  -9    5.33    0.66   1
  -7  -7   9    5.61    0.69   1
  -7  -7   9    6.37    0.81   7
  -7   8  -9    2.18    0.60   1
   7  -8  -9    2.15    0.46   5
   8   7  -9    3.95    0.59   1
  -8  -7   9    2.48    0.62   1
   7  -8   9    2.62    0.60   4
  -8  -7   9    3.22    0.46   7
  -6   8  -9    1.88    0.50   1
   6  -8  -9    1.42    0.48   5
  -8  -6   9    2.32    0.53   1
  -8  -6   9    2.83    0.51   7
   6  -8   9    1.58    0.46   4
  -5   8  -9   17.68    1.15   1
   5  -8  -9   15.78    1.14   5
  -8  -5   9   16.15    1.26   7
  -8  -5   9   18.00    1.15   1
   4  -8  -9   23.21    1.28   4
   4  -8  -9   22.68    1.28   5
  -4   8  -9   22.46    1.30   1
  -8  -4   9   22.41    1.28   1
  -3   8  -9   28.83    1.40   1
   3  -8  -9   28.27    1.44   5
   3  -8  -9   29.35    1.39   4
  -8  -3   9   29.12    1.39   1
  -2   8  -9   53.37    2.00   1
   2  -8  -9   49.79    2.02   5
  -8  -2  -9   55.16    2.08   6
   2  -8  -9   52.57    1.98   4
  -8  -2  -9   50.18    2.05   1
  -8  -2   9   50.69    1.99   1
   1  -8  -9   65.63    2.43   5
  -1   8  -9   62.83    2.36   1
  -8  -1  -9   65.54    2.38   1
   1  -8  -9   65.55    2.45   7
   1  -8  -9   65.24    2.43   2
   1  -8  -9   64.37    2.32   4
  -8  -1  -9   66.90    2.40   6
   1  -8  -9   67.09    2.41   8
   1  -8   9   65.50    2.36   8
  -8  -1   9   65.01    2.35   1
   1  -8   9   64.15    2.42   2
   0   8  -9    6.82    0.93   1
  -8   0  -9    5.17    0.63   6
   0  -8  -9    7.02    0.78   7
   0  -8  -9    6.12    0.72   8
  -8   0  -9    8.76    1.00   1
   0  -8  -9    6.74    0.72   4
   0  -8  -9    5.94    0.76   5
   0  -8  -9    6.84    0.99   2
   0  -8   9    6.84    0.91   8
   0  -8   9    6.19    0.91   2
  -8   0   9    6.95    0.89   1
   0  -8   9    4.82    0.62   4
   1   8  -9   64.50    2.35   1
  -1  -8  -9   64.76    2.38   7
  -8   1  -9   65.42    2.39   1
  -8   1  -9   64.37    2.39   6
  -1  -8  -9   64.38    2.36   4
  -1  -8  -9   65.94    2.36   8
  -1  -8  -9   64.47    2.39   2
  -1  -8   9   66.44    2.38   2
  -1  -8   9   68.45    2.43   7
  -8   1   9   64.47    2.38   1
  -1  -8   9   65.66    2.34   8
  -1  -8   9   67.00    2.35   4
  -2  -8  -9   47.93    1.92   4
  -8   2  -9   53.15    2.02   6
  -2  -8  -9   51.66    2.01   2
  -8   2  -9   49.29    1.93   1
   2   8  -9   53.53    2.02   1
  -2  -8  -9   49.31    1.96   7
  -2  -8  -9   49.14    1.98   8
  -2  -8   9   49.75    1.94   8
  -2  -8   9   53.86    2.03   4
  -8   2   9   51.22    2.00   1
  -2  -8   9   50.70    2.02   2
  -2  -8   9   51.04    1.99   7
  -3  -8  -9   28.40    1.39   2
  -8   3  -9   29.67    1.41   1
   3   8  -9   28.62    1.42   1
  -3  -8  -9   23.71    1.30   8
  -8   3  -9   31.75    1.42   6
  -3  -8  -9   29.66    1.39   7
  -3  -8  -9   27.37    1.37   4
  -8   3   9   29.54    1.44   1
  -3  -8   9   28.82    1.40   2
  -3  -8   9   28.37    1.36   7
  -3  -8   9   23.59    1.29   8
  -4  -8  -9   20.93    1.16   7
  -8   4  -9   22.84    1.28   6
  -4  -8  -9   19.77    1.16   8
  -4  -8  -9   24.73    1.29   4
  -4  -8  -9   21.60    1.24   2
  -8   4  -9   21.15    1.23   1
   4   8  -9   22.01    1.18   1
  -4  -8   9   24.46    1.23   7
  -4  -8   9   23.62    1.25   2
  -4  -8   9   21.98    1.18   8
  -8   4   9   20.39    1.29   1
  -5  -8  -9   15.65    1.02   7
  -5  -8  -9   14.66    1.07   2
  -5  -8  -9   15.49    1.02   8
   5   8  -9   14.94    1.05   1
  -8   5  -9   17.25    1.10   6
  -8   5  -9   16.56    1.07   1
  -5  -8   9   16.15    1.08   8
  -5  -8   9   15.93    1.06   7
  -8   5   9   14.68    1.23   1
  -5  -8   9   15.85    1.05   2
  -8   6  -9    2.39    0.50   1
  -6  -8  -9    2.54    0.51   8
  -6  -8  -9    2.02    0.48   2
  -6  -8  -9    2.61    0.48   7
   6   8  -9    1.54    0.52   1
  -6  -8   9    2.65    0.57   8
  -6  -8   9    2.40    0.54   2
  -7  -8  -9    2.17    0.59   2
   7   8  -9    2.24    0.59   1
  -7  -8  -9    2.19    0.50   7
  -8   7  -9    2.27    0.49   1
  -7  -8   9    2.58    0.42   7
   8  -8  -9    2.20    0.43   5
  -8  -8   9    1.69    0.42   7
   7  -9  -9    0.20    0.43   5
  -6   9  -9    5.03    0.70   1
   6  -9  -9    5.15    0.72   5
   6  -9   9    5.40    0.75   4
  -9  -6   9    5.39    0.65   1
  -5   9  -9    3.96    0.67   1
   5  -9  -9    4.75    0.56   5
  -9  -5   9    4.30    0.59   1
   5  -9   9    4.63    0.54   4
  -4   9  -9   18.27    1.16   1
   4  -9  -9   19.80    1.15   5
   4  -9  -9   19.00    1.10   4
  -9  -4   9   17.94    1.15   1
   4  -9   9   19.06    1.04   4
   3  -9  -9    5.22    0.56   4
   3  -9  -9    6.01    0.89   5
  -3   9  -9    7.18    1.02   1
  -9  -3   9    5.08    0.62   1
   3  -9   9    6.45    0.79   4
  -2   9  -9   19.92    1.28   1
   2  -9  -9   19.22    1.25   5
   2  -9  -9   19.88    1.09   4
  -9  -2  -9   21.72    1.39   1
  -9  -2  -9   19.50    1.16   6
   2  -9   9   20.61    1.06   4
  -9  -2   9   23.20    1.18   1
   1  -9  -9   28.96    1.45   8
  -1   9  -9   27.88    1.45   1
  -9  -1  -9   26.91    1.40   6
   1  -9  -9   28.26    1.43   5
   1  -9  -9   29.56    1.32   4
   1  -9  -9   29.12    1.52   7
   1  -9  -9   28.75    1.49   2
  -9  -1  -9   26.75    1.41   1
   1  -9   9   28.10    1.44   2
   1  -9   9   27.00    1.31   4
  -9  -1   9   27.77    1.39   1
   1  -9   9   26.98    1.42   8
   0  -9  -9   37.95    1.66   8
   0  -9  -9   39.96    1.69   2
   0   9  -9   38.17    1.73   1
  -9   0  -9   42.43    1.76   1
   0  -9  -9   41.11    1.67   4
  -9   0  -9   40.33    1.71   6
   0  -9  -9   39.76    1.72   7
   0  -9   9   40.82    1.67   2
   0  -9   9   44.24    1.65   4
   0  -9   9   41.25    1.68   8
  -9   0   9   38.95    1.67   1
  -1  -9  -9   25.15    1.28   8
  -1  -9  -9   27.38    1.33   2
  -1  -9  -9   26.69    1.36   7
   1   9  -9   28.28    1.39   1
  -1  -9  -9   27.80    1.32   4
  -9   1  -9   25.96    1.31   1
  -9   1  -9   27.59    1.37   6
  -1  -9   9   24.97    1.35   4
  -1  -9   9   26.07    1.31   2
  -9   1   9   27.92    1.32   1
  -1  -9   9   25.83    1.43   7
  -1  -9   9   27.64    1.29   8
  -2  -9  -9   19.66    1.14   4
  -9   2  -9   18.41    1.15   6
   2   9  -9   21.59    1.19   1
  -9   2  -9   20.27    1.17   1
  -2  -9  -9   21.30    1.15   8
  -2  -9  -9   21.93    1.18   2
  -2  -9  -9   21.47    1.19   7
  -2  -9   9   21.36    1.13   2
  -9   2   9   20.38    1.26   1
  -2  -9   9   20.68    1.21   7
  -2  -9   9   20.69    1.13   8
  -2  -9   9   20.89    1.26   4
  -3  -9  -9    4.99    0.58   4
  -9   3  -9    3.93    0.52   6
   3   9  -9    4.47    0.70   1
  -3  -9  -9    5.46    0.81   2
  -3  -9  -9    3.16    0.55   7
  -9   3  -9    5.20    0.65   1
  -3  -9  -9    3.96    0.54   8
  -9   3   9    5.03    0.71   1
  -3  -9   9    4.04    0.56   8
  -3  -9   9    5.19    0.60   7
  -3  -9   9    5.83    0.76   2
  -9   4  -9   18.38    1.18   1
  -4  -9  -9   18.40    1.01   7
  -9   4  -9   18.67    1.06   6
   4   9  -9   19.28    1.27   1
  -4  -9  -9   19.12    1.07   8
  -4  -9  -9   18.07    1.09   2
  -4  -9   9   17.37    1.07   8
  -9   4   9   19.16    1.24   1
  -4  -9   9   19.43    1.04   7
  -4  -9   9   17.20    1.02   2
   5   9  -9    3.48    0.59   1
  -5  -9  -9    4.66    0.57   8
  -9   5  -9    3.69    0.50   6
  -5  -9  -9    5.23    0.75   2
  -9   5  -9    2.89    0.55   1
  -5  -9  -9    5.47    0.68   7
  -5  -9   9    3.13    0.50   2
  -5  -9   9    3.50    0.53   8
  -5  -9   9    4.10    0.49   7
  -9   5   9    3.59    0.87   1
  -6  -9  -9    5.19    0.73   2
  -6  -9  -9    5.20    0.68   7
  -6  -9  -9    4.85    0.62   8
  -9   6  -9    5.66    0.69   1
  -6  -9   9    5.79    0.60   7
  -6  -9   9    5.71    0.68   8
  -6  -9   9    5.97    0.65   2
  -7  -9  -9    0.36    0.50   7
  -7  -9   9   -0.01    0.34   7
   5 -10  -9   -0.31    0.50   5
   5 -10   9    0.07    0.35   4
   4 -10  -9    3.69    0.61   5
  -4  10  -9    3.73    0.72   1
   4 -10  -9    3.99    0.57   4
 -10  -4   9    3.92    0.62   1
   4 -10   9    3.93    0.46   4
   3 -10  -9    3.85    0.46   4
   3 -10  -9    2.70    0.64   5
  -3  10  -9    3.67    0.69   1
 -10  -3   9    3.55    0.60   1
   3 -10   9    3.17    0.49   4
  -2  10  -9    6.40    0.76   1
 -10  -2  -9    6.04    0.68   6
   2 -10  -9    6.94    0.68   4
   2 -10  -9    6.11    0.72   5
 -10  -2   9    7.52    0.90   1
   2 -10   9    5.83    0.72   4
   1 -10  -9   12.07    0.81   4
 -10  -1  -9   12.44    0.93   6
 -10  -1  -9   13.52    1.31   1
  -1  10  -9   11.56    1.07   1
   1 -10   9   11.63    1.01   2
 -10  -1   9   12.19    0.94   1
   1 -10   9   11.07    0.85   4
   0 -10  -9    0.81    0.48   2
 -10   0  -9    0.31    0.41   6
 -10   0  -9   -0.07    0.61   1
   0  10  -9    0.79    0.67   1
   0 -10  -9   -0.15    0.37   4
   0 -10  -9    0.82    0.55   7
   0 -10  -9   -0.00    0.56   8
   0 -10   9    0.26    0.45   2
 -10   0   9    0.22    0.47   1
   0 -10   9    0.34    0.43   4
   0 -10   9    0.75    0.49   8
  -1 -10  -9   12.29    0.97   8
  -1 -10  -9   12.75    0.88   2
  -1 -10  -9   12.93    0.91   7
 -10   1  -9   12.89    0.92   6
 -10   1  -9   12.21    1.04   1
  -1 -10  -9   13.10    0.85   4
   1  10  -9   12.58    1.21   1
  -1 -10   9   11.62    1.03   7
 -10   1   9   11.37    0.95   1
  -1 -10   9   10.80    1.01   4
  -1 -10   9   13.25    0.95   8
  -1 -10   9   12.67    0.88   2
  -2 -10  -9    6.99    0.77   2
 -10   2  -9    6.77    0.92   1
   2  10  -9    5.76    0.81   1
  -2 -10  -9    6.48    0.75   7
 -10   2  -9    6.06    0.73   6
  -2 -10  -9    4.40    0.58   8
  -2 -10  -9    7.22    0.77   4
 -10   2   9    5.97    0.64   1
  -2 -10   9    5.38    0.75   8
  -2 -10   9    7.35    0.81   7
  -2 -10   9    5.79    0.68   2
  -3 -10  -9    3.67    0.48   7
   3  10  -9    3.46    0.80   1
  -3 -10  -9    3.60    0.55   4
 -10   3  -9    3.51    0.50   6
 -10   3  -9    3.32    0.64   1
  -3 -10  -9    3.87    0.48   2
  -3 -10  -9    3.60    0.49   8
  -3 -10   9    2.57    0.40   2
  -3 -10   9    3.96    0.52   8
 -10   3   9    3.14    0.65   1
  -3 -10   9    3.72    0.50   7
  -4 -10  -9    3.89    0.48   2
 -10   4  -9    3.64    0.49   6
  -4 -10  -9    3.32    0.41   7
 -10   4  -9    3.52    0.55   1
  -4 -10  -9    3.05    0.51   8
  -4 -10   9    4.56    0.61   7
  -4 -10   9    4.04    0.53   8
  -4 -10   9    2.95    0.44   2
  -5 -10  -9   -0.04    0.33   2
  -5 -10  -9    0.06    0.32   7
  -5 -10   9    0.35    0.37   2
  -5 -10   9   -0.12    0.29   7
  -6 -10  -9   12.20    0.98   7
  -6 -10   9    9.48    0.65   7
   3 -11   9    0.58    0.38   4
   2 -11  -9    1.06    0.39   4
   2 -11   9    0.40    0.37   4
   1 -11  -9    0.30    0.34   4
 -11  -1  -9    0.77    0.55   6
   1 -11   9    1.06    0.37   4
   0 -11  -9    2.49    0.40   4
 -11   0  -9    3.12    0.46   6
   0 -11   9    3.30    0.48   4
   0 -11   9    2.74    0.50   2
  -1 -11  -9    0.49    0.39   4
  -1 -11  -9    0.19    0.46   7
  -1 -11  -9    0.46    0.43   2
 -11   1  -9    0.49    0.43   6
  -1 -11   9    0.44    0.35   2
  -2 -11  -9    0.50    0.33   2
 -11   2  -9    0.73    0.43   6
  -2 -11  -9    0.74    0.38   7
  -2 -11   9    0.32    0.32   2
  -3 -11  -9    0.12    0.35   2
  -3 -11  -9    0.08    0.35   7
  -3 -11   9    0.47    0.29   2
  -3 -11   9    0.22    0.39   7
  -4 -11  -9    0.48    0.35   2
  -4 -11  -9    0.16    0.33   7
  -4 -11   9    0.17    0.35   2
   0   0 -10   -0.11    0.15   3
   0   0  10    0.03    0.15   3
   0  -1 -10    1.22    0.22   3
   1   0 -10    1.30    0.26   3
  -1   0 -10    1.01    0.22   3
   1   0 -10    1.40    0.25   3
   0   1 -10    1.06    0.22   3
   0  -1 -10    1.23    0.25   3
   0  -1  10    1.54    0.30   3
  -1   0  10    1.48    0.29   3
   1   0  10    1.35    0.25   3
   0   1  10    1.78    0.25   3
   1  -1 -10   21.53    0.90   3
  -1   1 -10   21.15    0.86   3
   1  -1 -10   20.79    0.83   3
   1   1 -10   19.41    0.87   3
  -1  -1 -10   22.00    0.80   3
  -1   1  10   21.10    0.84   3
   1   1  10   20.60    0.75   3
   1  -1  10   20.30    0.82   3
  -1  -1  10   22.25    0.84   3
  -2  -1 -10  268.09    7.90   3
   2   1 -10  272.62    7.99   3
   1  -2 -10  270.85    8.04   3
   1  -2 -10  277.02    8.00   3
  -1   2 -10  261.79    8.04   3
  -1   2  10  272.29    8.00   3
   1  -2  10  276.51    8.01   3
  -2  -1  10  275.66    7.99   3
   0   2 -10  144.35    4.58   3
   0  -2 -10  155.92    4.53   3
   0  -2 -10  153.40    4.50   3
  -2   0 -10  147.49    4.47   3
   2   0 -10  154.21    4.54   3
   0   2  10  154.75    4.50   3
   0  -2  10  145.76    4.53   3
   2   0  10  151.36    4.43   3
  -2   0  10  147.22    4.54   3
   2  -1 -10  312.89    8.23   3
  -1  -2 -10  270.28    7.98   3
  -1  -2 -10  270.49    7.97   3
   2  -1 -10  262.31    8.05   3
  -2   1 -10  267.79    8.03   3
   2  -1  10  262.22    7.99   3
  -1  -2  10  269.37    8.05   3
  -2   1  10  274.47    8.07   3
   2   2 -10   10.74    0.68   3
  -2  -2 -10   10.92    0.49   3
  -2  -2 -10   11.01    0.52   3
   2  -2 -10   11.36    0.68   3
   2  -2 -10   12.94    1.33   3
  -2   2 -10   11.53    0.83   3
  -2   2  10   11.07    0.70   3
  -2  -2  10   10.28    0.63   3
   2  -2  10   10.97    0.72   3
  -3  -2 -10   17.81    0.68   3
   2  -3 -10   17.21    0.92   3
  -3  -2 -10   17.66    0.66   3
  -3  -2  10   16.65    0.84   3
   2  -3  10   18.93    1.04   3
   1  -3 -10   93.35    3.14   3
   3   1 -10   96.72    3.04   3
   1  -3 -10   96.29    3.07   3
  -3  -1 -10   97.10    2.90   3
   1  -3  10   95.65    3.09   3
  -3  -1  10   98.54    3.06   3
   0  -3 -10  124.02    3.88   3
  -3   0 -10  124.37    3.82   3
   0  -3 -10  126.91    3.93   3
   3   0 -10  129.32    3.92   3
  -3   0  10  129.47    3.93   3
   0  -3  10  127.94    3.94   3
   3  -1 -10   97.02    3.03   3
  -1  -3 -10   98.92    2.96   3
  -1  -3 -10   94.06    2.92   3
  -1  -3  10   92.25    3.02   3
   3  -1  10   91.08    2.93   3
  -3   1  10   94.24    3.13   3
   3  -2 -10   17.87    0.94   3
  -2  -3 -10   17.15    0.71   3
  -2  -3 -10   16.84    0.76   3
  -2  -3  10   18.04    0.88   3
  -3   2  10   18.01    0.96   3
  -3   3 -10   35.13    1.32   1
  -3  -3 -10   34.99    1.20   3
   3  -3 -10   35.52    1.58   3
  -3  -3 -10   35.03    1.17   3
  -3  -3  10   35.82    1.32   1
  -3  -3  10   35.86    1.40   3
  -4  -3 -10  102.35    2.99   3
  -4  -3 -10  109.65    3.00   3
  -3   4 -10  101.99    3.23   1
  -4  -3 -10  101.22    3.23   8
  -4  -3  10  100.01    3.34   3
  -4  -3  10  104.09    3.22   1
  -4  -3  10   98.47    3.23   8
  -2   4 -10  279.98    8.50   1
  -4  -2 -10  292.81    8.36   3
   2  -4 -10  300.29    8.76   3
  -4  -2  10  284.13    8.51   1
  -4  -2  10  291.83    8.64   3
   1  -4 -10  499.75   14.92   3
  -4  -1 -10  516.76   14.69   3
  -1   4 -10  508.25   14.76   1
   1  -4  10  535.06   14.99   3
  -4  -1  10  530.66   14.90   3
  -4  -1  10  470.02   14.73   1
   0  -4 -10    3.04    0.47   3
   0   4 -10    2.43    0.39   1
  -4   0 -10    2.19    0.36   3
  -4   0  10    1.95    0.36   3
   0  -4  10    3.44    0.63   3
  -4   1 -10  510.15   14.79   1
  -1  -4 -10  496.21   14.80   3
  -4   1  10  512.88   14.94   3
  -1  -4  10  491.90   14.74   1
  -1  -4  10  537.90   14.95   3
  -2  -4 -10  291.68    8.32   3
  -4   2 -10  275.52    8.29   1
  -2  -4 -10  277.07    8.30   8
  -2  -4  10  287.97    8.47   3
  -2  -4  10  281.19    8.30   8
  -2  -4  10  283.61    8.32   1
  -3  -4 -10   97.70    3.21   8
  -4   3 -10  105.22    3.22   1
  -3  -4 -10  100.69    3.13   3
  -4   3  10   95.46    3.21   1
  -3  -4  10  105.97    3.23   8
  -3  -4  10  105.96    3.39   3
  -3  -4  10  105.94    3.23   1
  -4  -4 -10  110.91    3.34   8
  -4   4 -10   99.59    3.30   1
  -4  -4 -10  111.01    3.10   3
  -4  -4 -10  103.06    3.36   4
  -4  -4 -10  104.11    3.11   3
  -4  -4  10  110.03    3.33   8
  -4  -4  10   94.41    3.30   1
  -4  -4  10  105.74    3.53   3
  -4   5 -10   51.85    1.86   1
  -5  -4 -10   49.25    2.11   2
  -5  -4 -10   52.55    1.88   8
  -5  -4  10   46.59    1.97   7
  -5  -4  10   49.54    1.85   8
  -5  -3 -10    3.88    0.63   8
  -3   5 -10    3.13    0.49   1
  -5  -3 -10    4.66    0.73   6
   3  -5 -10    5.30    0.71   4
  -5  -3  10    4.33    0.63   1
  -5  -3  10    5.56    0.94   3
   2  -5 -10   26.93    1.73   4
   2  -5 -10   21.39    1.51   3
  -2   5 -10   21.33    0.98   1
  -5  -2  10   21.16    1.00   1
   2  -5  10   20.22    1.11   8
  -5  -2  10   20.47    1.17   3
  -1   5 -10   89.39    2.86   1
   1  -5 -10   86.05    2.85   8
   1  -5 -10   90.36    3.13   3
  -5  -1 -10   89.46    2.86   1
  -5  -1  10   87.52    2.84   1
   1  -5  10   89.05    3.21   3
   1  -5  10   90.90    2.86   8
  -5  -1  10   90.40    3.03   3
   0   5 -10   12.64    0.72   1
  -5   0 -10   12.23    0.85   1
   0  -5 -10   10.40    0.88   3
   0  -5 -10   11.33    0.80   8
  -5   0  10   10.74    0.93   3
  -5   0  10   11.04    0.74   1
   0  -5  10   12.33    0.80   8
   0  -5  10   11.12    1.11   3
  -1  -5 -10   86.90    2.93   3
  -1  -5 -10   86.47    2.81   8
  -5   1 -10   88.16    2.80   1
   1   5 -10   88.77    2.81   1
  -1  -5 -10   83.61    2.84   4
  -1  -5  10   92.39    3.10   3
  -5   1  10   87.45    2.79   1
  -1  -5  10   90.36    2.81   8
  -1  -5  10   87.52    2.81   1
  -5   1  10   86.24    3.07   3
  -2  -5 -10   20.62    0.97   8
  -5   2 -10   20.57    1.24   6
  -2  -5 -10   21.06    1.05   3
  -2  -5 -10   19.29    1.15   4
  -5   2 -10   22.14    1.01   1
  -5   2  10   20.10    1.24   6
  -2  -5  10   21.80    1.00   1
  -2  -5  10   20.42    1.00   8
  -5   2  10   19.99    1.03   1
  -2  -5  10   21.75    1.32   3
  -3  -5 -10    4.77    0.59   4
  -3  -5 -10    4.42    0.52   8
  -3  -5 -10    5.16    0.82   5
  -3  -5 -10    7.01    1.13   2
  -5   3 -10    3.98    0.51   1
  -3  -5 -10    4.13    0.67   3
  -5   3 -10    4.32    0.67   6
  -3  -5  10    5.04    0.97   3
  -3  -5  10    4.16    0.60   1
  -3  -5  10    4.75    0.53   8
  -5   3  10    3.95    0.55   1
  -4  -5 -10   50.76    1.98   2
  -4  -5 -10   49.80    1.88   4
  -5   4 -10   49.58    1.83   1
  -4  -5 -10   48.50    1.81   8
  -4  -5 -10   45.82    2.00   7
  -5   4 -10   48.74    2.01   6
  -4  -5  10   51.82    1.99   2
  -4  -5  10   53.01    1.85   8
  -5   4  10   47.73    1.84   1
  -4  -5  10   50.13    1.83   1
  -4  -5  10   51.66    1.94   7
  -5  -5 -10    8.38    0.88   8
  -5  -5 -10    7.43    0.78   2
  -5   5 -10    6.47    0.89   6
  -5   5 -10    7.67    0.83   1
  -5  -5 -10    9.11    1.07   7
  -5  -5  10    6.56    0.79   2
  -5  -5  10    5.92    0.72   7
  -5  -5  10    5.53    0.62   1
  -5  -5  10    6.67    0.86   8
  -6  -5 -10    4.53    0.79   7
  -6  -5 -10    3.90    0.74   8
  -6  -5 -10    5.28    0.75   2
  -5   6 -10    3.95    0.56   1
  -6  -5  10    4.44    0.74   8
  -6  -5  10    5.07    0.67   7
  -6  -5  10    5.74    0.68   1
  -6  -4 -10   23.50    1.43   8
   4  -6 -10   22.12    1.37   4
  -4   6 -10   25.23    1.20   1
  -6  -4  10   24.88    1.41   7
  -6  -4  10   26.46    1.24   1
  -3   6 -10   14.37    0.92   1
   3  -6 -10   13.87    1.13   4
  -6  -3 -10   14.87    1.23   6
  -6  -3  10   12.49    0.87   1
  -6  -3  10   13.18    1.32   7
  -2   6 -10   10.19    0.82   1
   2  -6 -10   11.21    0.92   4
  -6  -2 -10   12.12    1.07   6
  -6  -2 -10    9.86    1.02   1
   2  -6  10   11.53    0.96   8
  -6  -2  10    9.76    0.82   1
  -6  -1 -10   52.45    1.97   6
  -1   6 -10   54.54    1.89   1
  -6  -1 -10   51.60    1.89   1
   1  -6 -10   52.15    1.88   4
   1  -6 -10   52.88    1.91   8
   1  -6 -10   46.68    2.45   3
   1  -6 -10   53.06    1.95   5
   1  -6  10   51.68    1.87   8
  -6  -1  10   53.04    1.87   1
   0   6 -10   12.17    0.81   1
  -6   0 -10   10.98    0.87   1
   0  -6 -10   12.26    0.86   8
  -6   0 -10   13.12    0.98   6
   0  -6 -10   11.97    0.91   4
   0  -6 -10   11.92    1.00   5
   0  -6 -10   11.65    1.34   3
   0  -6  10   11.43    0.80   8
  -6   0  10   12.11    1.20   6
   0  -6  10   11.57    1.64   3
  -6   0  10   11.17    0.79   1
   0  -6  10   11.99    1.08   2
  -1  -6 -10   54.25    1.88   8
  -1  -6 -10   50.81    2.00   7
  -6   1 -10   55.12    1.99   6
  -1  -6 -10   51.63    2.02   5
  -1  -6 -10   51.83    1.97   2
  -1  -6 -10   51.48    1.88   4
  -6   1 -10   53.84    1.89   1
   1   6 -10   51.13    1.86   1
  -1  -6  10   53.57    1.85   8
  -1  -6  10   46.94    2.40   3
  -6   1  10   50.55    2.02   6
  -6   1  10   52.35    1.85   1
  -2  -6 -10   10.71    0.95   4
   2   6 -10   10.15    0.81   1
  -6   2 -10    8.63    0.80   1
  -6   2 -10   10.73    0.99   6
  -2  -6 -10    8.67    1.12   5
  -2  -6 -10    9.84    0.81   8
  -2  -6 -10   11.20    0.97   2
  -2  -6 -10   11.20    1.02   7
  -6   2  10    9.65    0.80   1
  -2  -6  10   10.38    0.77   8
  -6   2  10   10.24    1.02   6
  -2  -6  10   10.11    1.05   7
  -2  -6  10    9.71    0.78   1
  -2  -6  10   11.27    0.94   2
  -6   3 -10   13.66    0.94   1
  -3  -6 -10   11.87    0.97   4
  -3  -6 -10   13.01    1.04   7
  -3  -6 -10   13.06    0.93   8
  -6   3 -10   14.35    1.11   6
  -3  -6 -10   10.96    1.03   2
  -6   3  10   11.58    0.93   1
  -3  -6  10   12.20    0.90   8
  -3  -6  10   14.86    1.06   7
  -3  -6  10   12.95    1.02   2
  -3  -6  10   13.58    0.91   1
  -4  -6 -10   23.77    1.31   7
  -6   4 -10   24.89    1.25   1
  -6   4 -10   25.31    1.44   6
  -4  -6 -10   25.45    1.29   4
  -4  -6 -10   24.69    1.32   2
  -4  -6 -10   23.59    1.23   8
  -4  -6  10   24.80    1.22   1
  -4  -6  10   24.59    1.39   2
  -6   4  10   25.47    1.30   1
  -4  -6  10   25.63    1.24   8
  -4  -6  10   23.73    1.29   7
  -6   5 -10    4.83    0.78   6
  -5  -6 -10    5.25    0.64   8
  -6   5 -10    4.29    0.59   1
  -5  -6 -10    4.79    0.63   2
  -5  -6 -10    5.54    0.72   7
  -5  -6  10    4.50    0.69   2
  -5  -6  10    4.93    0.67   7
  -6   5  10    5.93    0.79   1
  -5  -6  10    4.52    0.60   1
  -5  -6  10    3.92    0.63   8
  -6  -6 -10    6.84    1.01   2
  -6  -6 -10    6.19    0.74   7
  -6  -6 -10    5.83    0.72   8
  -6   6 -10    6.08    0.88   1
  -6  -6  10    7.31    0.87   7
  -6  -6  10    5.93    0.71   8
  -6  -6  10    7.21    1.03   2
  -6  -6  10    6.79    0.88   1
  -7  -6 -10   10.75    1.26   7
  -6   7 -10   10.71    0.99   1
  -7  -6  10    9.14    0.98   1
  -7  -6  10   10.33    1.00   7
  -5   7 -10    7.90    0.91   1
  -7  -5  10    5.99    0.74   7
  -7  -5  10    7.10    0.91   1
  -4   7 -10    2.33    0.48   1
   4  -7 -10    2.46    0.65   4
  -7  -4  10    2.61    0.69   7
  -7  -4  10    3.57    0.50   1
  -7  -3 -10   17.23    1.35   6
  -3   7 -10   17.09    1.13   1
   3  -7 -10   18.90    1.14   4
  -7  -3  10   14.83    1.36   7
  -7  -3  10   16.72    1.08   1
  -7  -2 -10    7.58    1.03   1
   2  -7 -10    8.76    0.92   4
  -7  -2 -10    7.93    1.01   6
   2  -7 -10    6.85    0.93   5
  -2   7 -10    8.44    0.86   1
  -7  -2  10    6.78    0.87   1
   2  -7  10    7.19    0.98   8
  -7  -1 -10   17.75    1.20   6
  -1   7 -10   20.85    1.16   1
   1  -7 -10   21.89    1.16   4
   1  -7 -10   21.84    1.40   2
   1  -7 -10   21.41    1.41   7
   1  -7 -10   21.73    1.25   5
  -7  -1 -10   21.02    1.22   1
   1  -7 -10   22.88    1.27   8
   1  -7  10   20.67    1.15   8
   1  -7  10   23.85    1.34   2
  -7  -1  10   21.30    1.14   1
   0  -7 -10   39.11    1.62   4
   0  -7 -10   39.25    1.61   8
  -7   0 -10   41.01    1.70   6
   0   7 -10   38.40    1.59   1
   0  -7 -10   40.07    1.73   7
   0  -7 -10   40.04    1.73   2
  -7   0 -10   42.47    1.67   1
   0  -7 -10   39.79    1.75   5
  -7   0  10   39.54    1.79   6
   0  -7  10   40.88    1.60   8
   0  -7  10   43.13    1.75   2
  -7   0  10   39.15    1.65   1
   0  -7  10   37.92    1.92   7
  -1  -7 -10   24.31    1.43   5
  -7   1 -10   21.42    1.26   6
  -7   1 -10   21.73    1.13   1
  -1  -7 -10   21.99    1.18   4
  -1  -7 -10   22.26    1.15   8
  -1  -7 -10   23.93    1.33   7
   1   7 -10   21.24    1.16   1
  -1  -7 -10   23.73    1.23   2
  -1  -7  10   21.22    1.26   2
  -1  -7  10   20.64    1.25   4
  -7   1  10   23.41    1.17   1
  -7   1  10   21.50    1.34   6
  -1  -7  10   21.39    1.14   8
  -1  -7  10   24.55    1.39   7
  -2  -7 -10    9.66    0.93   4
  -7   2 -10    7.17    0.89   1
   2   7 -10    7.95    0.82   1
  -2  -7 -10    8.25    0.89   5
  -2  -7 -10    8.58    0.94   7
  -2  -7 -10    6.02    0.85   2
  -7   2 -10    7.39    0.95   6
  -2  -7 -10    8.03    0.82   8
  -2  -7  10    8.15    0.82   8
  -7   2  10    9.41    0.81   1
  -2  -7  10    5.97    1.25   4
  -2  -7  10    7.72    0.96   2
  -2  -7  10    7.57    0.79   7
  -7   3 -10   18.75    1.20   6
   3   7 -10   16.22    1.08   1
  -7   3 -10   18.40    1.12   1
  -3  -7 -10   17.96    1.14   4
  -3  -7 -10   14.89    1.12   7
  -3  -7 -10   17.34    1.10   8
  -3  -7 -10   18.11    1.17   2
  -3  -7  10   17.53    1.14   2
  -3  -7  10   17.64    1.08   8
  -3  -7  10   17.64    1.17   7
  -7   3  10   16.96    1.12   1
  -4  -7 -10    3.34    0.61   7
  -7   4 -10    1.91    0.62   6
  -4  -7 -10    2.20    0.50   2
  -4  -7 -10    3.05    0.57   8
   4   7 -10    3.44    0.55   1
  -7   4 -10    2.37    0.54   1
  -4  -7 -10    2.28    0.55   4
  -4  -7  10    1.24    0.54   1
  -7   4  10    2.32    0.65   1
  -4  -7  10    1.65    0.54   8
  -4  -7  10    2.83    0.55   2
  -4  -7  10    2.74    0.59   7
  -7   5 -10    7.26    0.84   6
  -5  -7 -10    6.20    0.91   2
  -7   5 -10    5.81    0.86   1
  -5  -7 -10    6.83    0.88   8
  -5  -7 -10    8.13    0.91   7
  -5  -7  10    5.01    0.62   2
  -5  -7  10    6.63    0.88   7
  -7   5  10    6.76    0.85   1
  -5  -7  10    7.16    0.90   1
  -5  -7  10    8.03    0.89   8
  -6  -7 -10    9.55    0.98   8
  -6  -7 -10   11.13    1.03   7
  -7   6 -10   10.90    1.13   6
  -6  -7 -10    9.12    1.05   2
  -7   6 -10    9.80    0.91   1
  -6  -7  10    8.68    1.06   2
  -6  -7  10   10.73    1.01   1
  -6  -7  10    8.51    1.02   8
  -6  -7  10   10.49    0.96   7
  -7  -7 -10    1.29    0.60   2
  -7  -7 -10    1.67    0.55   7
  -7   7 -10    2.39    0.57   1
  -7  -7  10    0.88    0.41   7
  -7  -7  10    0.48    0.52   1
   7  -8 -10    2.90    0.51   5
  -7   8 -10    2.46    0.57   1
   8   7 -10    3.64    0.66   1
  -8  -7  10    3.12    0.49   7
   7  -8  10    2.51    0.52   4
  -8  -7  10    2.35    0.55   1
  -6   8 -10   12.56    0.97   1
   6  -8 -10   11.96    0.97   5
  -8  -6  10   11.88    0.96   7
  -8  -6  10   11.68    1.08   1
   5  -8 -10   23.72    1.28   5
  -5   8 -10   25.46    1.26   1
  -8  -5  10   26.00    1.38   1
  -8  -5  10   24.56    1.33   7
   4  -8 -10   10.65    1.00   4
   4  -8 -10   12.19    1.06   5
  -4   8 -10   11.17    1.08   1
  -8  -4  10   11.77    0.90   1
  -8  -3 -10   19.91    1.37   6
   3  -8 -10   20.76    1.26   5
  -3   8 -10   23.07    1.18   1
   3  -8 -10   22.73    1.21   4
  -8  -3  10   23.98    1.25   1
  -2   8 -10   16.95    1.09   1
   2  -8 -10   15.13    1.18   5
   2  -8 -10   14.42    1.08   4
  -8  -2 -10   16.09    1.16   6
  -8  -2 -10   15.82    1.27   1
  -8  -2  10   15.56    1.11   1
  -8  -1 -10   15.75    1.18   6
   1  -8 -10   15.50    1.24   7
   1  -8 -10   17.94    1.29   8
   1  -8 -10   17.09    1.29   2
   1  -8 -10   17.22    1.19   5
   1  -8 -10   15.73    1.05   4
  -8  -1 -10   20.84    1.21   1
  -1   8 -10   17.03    1.18   1
  -8  -1  10   18.97    1.13   1
   1  -8  10   19.54    1.20   2
   1  -8  10   16.75    1.18   8
   0  -8 -10   -0.17    0.53   2
   0  -8 -10    0.81    0.50   4
   0  -8 -10    0.20    0.53   8
  -8   0 -10    0.24    0.57   6
   0  -8 -10   -0.31    0.61   5
  -8   0 -10    0.15    0.58   1
   0   8 -10    0.16    0.53   1
   0  -8 -10    0.72    0.61   7
   0  -8  10   -0.51    0.47   8
   0  -8  10    0.24    0.45   4
   0  -8  10    0.04    0.48   2
  -8   0  10    0.09    0.47   1
  -1  -8 -10   18.03    1.15   4
  -8   1 -10   19.97    1.21   1
  -1  -8 -10   19.02    1.18   2
  -8   1 -10   17.09    1.19   6
  -1  -8 -10   18.31    1.37   5
  -1  -8 -10   18.92    1.17   7
  -1  -8 -10   19.54    1.18   8
  -1  -8  10   17.57    1.09   8
  -8   1  10   19.91    1.17   1
  -1  -8  10   17.04    1.17   4
  -1  -8  10   17.58    1.16   2
  -1  -8  10   17.86    1.22   7
   2   8 -10   15.21    1.16   1
  -8   2 -10   16.25    1.06   1
  -2  -8 -10   16.16    1.09   7
  -2  -8 -10   17.07    1.12   2
  -8   2 -10   15.70    1.14   6
  -2  -8 -10   16.49    1.09   4
  -2  -8 -10   15.19    1.09   8
  -2  -8  10   16.61    1.29   4
  -2  -8  10   14.87    1.14   7
  -8   2  10   16.15    1.16   1
  -2  -8  10   15.47    1.07   2
  -2  -8  10   16.41    1.10   8
  -8   3 -10   23.70    1.27   1
   3   8 -10   20.05    1.26   1
  -3  -8 -10   24.93    1.29   4
  -3  -8 -10   24.15    1.16   8
  -3  -8 -10   23.19    1.24   7
  -3  -8 -10   22.49    1.24   2
  -8   3 -10   22.63    1.29   6
  -3  -8  10   23.23    1.24   7
  -8   3  10   20.82    1.29   1
  -3  -8  10   21.92    1.28   2
  -3  -8  10   24.36    1.22   8
  -8   4 -10   11.99    1.08   6
  -4  -8 -10   12.12    0.94   8
  -4  -8 -10   10.99    1.02   4
  -4  -8 -10   13.45    0.96   7
   4   8 -10   12.51    0.97   1
  -4  -8 -10   12.59    1.02   2
  -8   4 -10   11.95    1.03   1
  -4  -8  10   12.53    0.96   7
  -4  -8  10   13.05    0.97   2
  -4  -8  10   12.45    0.99   8
  -8   4  10   10.06    1.16   1
  -5  -8 -10   24.51    1.23   8
  -5  -8 -10   25.31    1.23   7
   5   8 -10   24.24    1.32   1
  -8   5 -10   24.70    1.29   1
  -5  -8 -10   24.62    1.30   2
  -8   5 -10   26.19    1.27   6
  -5  -8  10   25.68    1.31   2
  -8   5  10   24.97    1.50   1
  -5  -8  10   23.61    1.24   8
  -5  -8  10   25.71    1.20   7
   6   8 -10   12.31    1.06   1
  -6  -8 -10   10.99    0.88   2
  -8   6 -10   12.15    0.97   1
  -6  -8 -10   13.11    0.89   7
  -6  -8 -10   13.04    1.00   8
  -6  -8  10   12.85    0.86   7
  -6  -8  10   13.20    0.92   2
  -6  -8  10   12.62    1.07   8
   7   8 -10    2.43    0.56   1
  -7  -8 -10    3.21    0.49   7
   8  -7 -10    2.92    0.47   5
  -7  -8 -10    2.55    0.59   2
  -8   7 -10    2.81    0.50   1
  -7  -8  10    3.03    0.46   7
   8  -8 -10    0.21    0.42   5
  -8  -8  10   -0.37    0.37   7
   7  -9 -10    2.69    0.48   5
   6  -9 -10    2.25    0.49   5
  -6   9 -10    2.35    0.65   1
   6  -9  10    2.03    0.43   4
  -9  -6  10    2.27    0.64   1
   5  -9 -10    8.49    0.78   5
  -5   9 -10    8.41    1.03   1
  -9  -5  10    8.81    0.93   1
   5  -9  10    9.42    0.74   4
   4  -9 -10    1.33    0.47   5
   4  -9 -10   -0.40    0.47   4
  -4   9 -10    0.72    0.53   1
  -9  -4  10    0.46    0.51   1
   4  -9  10   -0.45    0.35   4
   3  -9 -10    2.07    0.47   4
   3  -9 -10    1.60    0.52   5
  -3   9 -10    1.78    0.59   1
   3  -9  10    2.47    0.43   4
  -9  -3  10    2.28    0.54   1
   2  -9 -10    1.16    0.45   4
  -9  -2 -10    1.15    0.69   1
  -2   9 -10    0.72    0.56   1
  -9  -2 -10    0.75    0.55   6
   2  -9 -10    1.45    0.50   5
   2  -9  10    1.34    0.48   4
  -9  -2  10    0.60    0.56   1
   1  -9 -10    0.66    0.61   5
   1  -9 -10   -0.84    0.42   4
  -9  -1 -10    0.60    0.57   1
  -9  -1 -10    0.28    0.46   6
   1  -9 -10    0.35    0.60   8
   1  -9 -10    0.08    0.57   2
  -1   9 -10   -0.21    0.54   1
   1  -9 -10   -0.40    0.66   7
   1  -9  10   -0.11    0.54   8
   1  -9  10    0.75    0.58   2
   1  -9  10   -0.25    0.44   4
  -9  -1  10    0.03    0.49   1
   0  -9 -10   11.30    0.98   4
   0  -9 -10   10.45    0.98   8
  -9   0 -10   11.92    1.00   6
   0  -9 -10   11.12    1.02   2
   0  -9 -10   11.15    1.23   5
   0   9 -10   12.04    1.07   1
   0  -9 -10   12.80    1.11   7
  -9   0 -10   12.39    1.07   1
   0  -9  10   11.19    0.99   2
   0  -9  10   13.35    1.02   4
   0  -9  10   13.12    0.98   8
  -9   0  10   12.52    1.05   1
  -1  -9 -10   -0.14    0.45   8
  -9   1 -10    0.39    0.46   6
  -1  -9 -10    0.54    0.44   2
  -9   1 -10   -0.14    0.48   1
  -1  -9 -10   -0.24    0.50   7
   1   9 -10   -0.08    0.51   1
  -1  -9 -10    0.03    0.39   4
  -1  -9  10   -0.26    0.42   2
  -1  -9  10   -0.79    0.59   7
  -1  -9  10    0.09    0.50   4
  -9   1  10    0.45    0.54   1
  -1  -9  10    0.31    0.46   8
  -2  -9 -10    1.23    0.49   4
  -9   2 -10    1.36    0.50   1
   2   9 -10    2.14    0.55   1
  -2  -9 -10    1.20    0.51   7
  -2  -9 -10    1.07    0.44   2
  -2  -9 -10    0.48    0.45   8
  -9   2 -10    1.13    0.49   6
  -2  -9  10    2.14    0.51   2
  -2  -9  10    1.16    0.44   8
  -9   2  10    1.18    0.53   1
  -2  -9  10    1.15    0.54   7
  -9   3 -10    1.10    0.53   1
  -3  -9 -10    1.05    0.44   8
  -9   3 -10    1.65    0.51   6
  -3  -9 -10    1.79    0.49   4
  -3  -9 -10    1.59    0.48   2
   3   9 -10    1.53    0.60   1
  -3  -9 -10    1.69    0.49   7
  -9   3  10    1.23    0.63   1
  -3  -9  10    0.72    0.43   8
  -3  -9  10    2.25    0.55   7
  -3  -9  10    1.38    0.49   2
  -4  -9 -10    0.36    0.39   7
  -4  -9 -10    0.36    0.43   2
  -9   4 -10    0.53    0.56   1
   4   9 -10    0.96    0.62   1
  -9   4 -10    0.19    0.46   6
  -4  -9 -10    0.97    0.44   8
  -4  -9  10    0.09    0.42   2
  -9   4  10    0.28    0.62   1
  -4  -9  10   -0.26    0.36   7
  -4  -9  10   -0.39    0.41   8
  -5  -9 -10    8.02    0.74   7
  -9   5 -10    8.17    0.83   6
  -9   5 -10    6.94    0.94   1
  -5  -9 -10    6.92    0.81   8
   5   9 -10    7.64    1.01   1
  -5  -9 -10    9.58    0.83   2
  -5  -9  10    7.00    0.86   8
  -5  -9  10    8.75    0.70   7
  -5  -9  10    8.31    0.76   2
  -6  -9 -10    2.26    0.42   7
  -9   6 -10    1.99    0.61   1
  -6  -9 -10    0.90    0.52   8
   9  -6 -10    1.49    0.47   5
  -6  -9 -10    1.91    0.45   2
  -6  -9  10    1.04    0.57   8
  -6  -9  10    1.65    0.37   7
  -6  -9  10    2.08    0.46   2
  -7  -9  10    2.52    0.36   7
   5 -10 -10   13.30    0.88   5
   5 -10  10   11.15    0.74   4
   4 -10 -10    1.96    0.49   5
   4 -10 -10    2.68    0.60   4
   4 -10  10    2.70    0.46   4
 -10  -4  10    1.96    0.57   1
   3 -10 -10    1.18    0.40   4
  -3  10 -10    0.26    0.63   1
   3 -10 -10    1.36    0.53   5
 -10  -3  10    0.91    0.47   1
   3 -10  10    0.95    0.40   4
   2 -10 -10    0.93    0.63   5
  -2  10 -10    0.77    0.65   1
   2 -10 -10    0.86    0.42   4
 -10  -2 -10    1.16    0.59   6
 -10  -2  10    0.88    0.46   1
   2 -10  10    0.57    0.44   4
  -1  10 -10    3.03    0.62   1
   1 -10 -10    3.49    0.43   4
 -10  -1 -10    4.76    0.63   6
 -10  -1 -10    5.02    0.75   1
   1 -10  10    4.26    0.53   4
 -10  -1  10    2.95    0.61   1
   1 -10  10    3.79    0.64   2
   0 -10 -10    5.37    0.68   4
   0 -10 -10    4.13    0.56   2
   0  10 -10    4.42    0.73   1
   0 -10 -10    5.65    0.64   7
   0 -10 -10    5.42    0.66   8
 -10   0 -10    5.27    0.77   1
 -10   0 -10    5.07    0.62   6
 -10   0  10    4.93    0.65   1
   0 -10  10    5.52    0.80   2
   0 -10  10    5.74    0.64   8
   0 -10  10    6.46    0.84   4
 -10   1 -10    4.46    0.66   6
 -10   1 -10    4.43    0.61   1
  -1 -10 -10    4.18    0.51   2
  -1 -10 -10    4.90    0.56   7
   1  10 -10    3.32    0.66   1
  -1 -10 -10    4.38    0.57   8
  -1 -10 -10    4.45    0.52   4
  -1 -10  10    4.53    0.55   8
  -1 -10  10    4.17    0.53   2
  -1 -10  10    4.67    0.64   4
  -1 -10  10    4.79    0.68   7
 -10   1  10    3.83    0.59   1
   2  10 -10    0.56    0.68   1
  -2 -10 -10    0.42    0.37   4
 -10   2 -10    0.68    0.44   6
  -2 -10 -10    0.51    0.39   7
 -10   2 -10    0.85    0.52   1
  -2 -10 -10    1.06    0.49   8
  -2 -10 -10    0.54    0.42   2
  -2 -10  10    0.30    0.43   7
 -10   2  10    1.32    0.57   1
  -2 -10  10    0.40    0.41   2
  -2 -10  10    0.84    0.45   8
   3  10 -10    1.91    0.73   1
 -10   3 -10    0.52    0.42   6
  -3 -10 -10    1.39    0.39   2
 -10   3 -10    0.97    0.57   1
  -3 -10 -10    0.47    0.40   4
  -3 -10 -10    1.16    0.41   7
  -3 -10 -10    0.38    0.39   8
  -3 -10  10    0.74    0.43   8
  -3 -10  10    1.08    0.41   7
  -3 -10  10    0.67    0.40   2
 -10   3  10    1.27    0.60   1
  -4 -10 -10    1.42    0.40   2
 -10   4 -10    2.48    0.56   1
 -10   4 -10    2.22    0.40   6
  -4 -10 -10    1.92    0.36   7
  -4 -10 -10    1.85    0.45   8
  -4 -10  10    3.18    0.44   2
  -4 -10  10    2.16    0.46   8
  -4 -10  10    2.57    0.43   7
  -5 -10 -10   12.47    0.73   7
  -5 -10 -10   12.06    0.77   2
  -5 -10  10   13.80    0.72   7
  -5 -10  10   13.05    0.75   2
  -6 -10  10    4.75    0.52   7
   3 -11  10    7.85    0.72   4
   2 -11 -10    1.27    0.41   4
   2 -11  10    1.76    0.41   4
 -11  -1 -10    2.27    0.80   6
   1 -11 -10    1.75    0.39   4
   1 -11  10    2.15    0.41   4
   0 -11 -10   10.54    0.72   4
 -11   0 -10    9.62    0.75   6
   0 -11  10   10.22    0.88   2
   0 -11  10    8.48    0.86   4
  -1 -11 -10    1.43    0.45   7
  -1 -11 -10    1.63    0.46   2
 -11   1 -10    1.60    0.37   6
  -1 -11 -10    1.87    0.44   4
  -1 -11  10    1.56    0.43   2
 -11   2 -10    1.67    0.40   6
  -2 -11 -10    2.07    0.41   7
  -2 -11 -10    1.04    0.38   2
  -2 -11  10    1.35    0.38   2
  -3 -11 -10    8.06    0.62   7
  -3 -11 -10    7.32    0.66   2
  -3 -11  10    9.18    0.61   2
   0   0 -11   -0.03    0.19   3
   0   0  11    0.30    0.16   3
   0  -1 -11   39.11    1.30   3
   0  -1 -11   38.81    1.35   3
  -1   0 -11   34.64    1.31   3
   0   1 -11   36.81    1.37   3
   1   0 -11   38.89    1.32   3
   1   0 -11   38.77    1.38   3
   0   1  11   38.77    1.30   3
   1   0  11   36.42    1.28   3
   0  -1  11   39.69    1.33   3
  -1   0  11   38.92    1.33   3
  -1   1 -11   29.06    1.16   3
   1   1 -11   29.36    1.17   3
   1  -1 -11   31.94    1.13   3
   1  -1 -11   31.87    1.19   3
   1  -1  11   29.02    1.09   3
   1   1  11   30.99    1.04   3
  -1  -1  11   29.34    1.12   3
  -1   1  11   30.97    1.12   3
   1  -2 -11   84.35    2.74   3
   2   1 -11   87.95    2.74   3
  -2  -1 -11   83.82    2.64   3
   1  -2 -11   87.93    2.81   3
  -1   2 -11   85.17    2.83   3
   1  -2  11   89.53    2.76   3
  -2  -1  11   87.42    2.74   3
  -1   2  11   83.28    2.74   3
   0  -2 -11  248.75    7.21   3
   2   0 -11  243.29    7.24   3
   0   2 -11  240.63    7.30   3
  -2   0 -11  246.38    7.19   3
   0  -2 -11  236.99    7.23   3
  -2   0  11  247.67    7.25   3
   2   0  11  238.63    7.13   3
   0   2  11  252.41    7.21   3
   0  -2  11  249.43    7.25   3
  -2   1 -11   83.42    2.74   3
  -1  -2 -11   89.05    2.66   3
   2  -1 -11   84.64    2.75   3
  -1  -2 -11   87.67    2.69   3
  -2   1  11   83.44    2.75   3
  -1  -2  11   90.39    2.76   3
   2  -1  11   83.92    2.69   3
  -2  -2 -11    6.66    0.40   3
   2  -2 -11    7.18    0.59   3
  -2   2 -11    7.30    0.84   3
   2   2 -11    7.69    0.65   3
  -2  -2 -11    6.83    0.48   3
  -2   2  11    7.19    0.61   3
   2  -2  11    7.13    0.66   3
  -2  -2  11    7.13    0.53   3
  -3  -2 -11   20.28    0.78   3
   2  -3 -11   19.30    1.02   3
  -2   3 -11   20.44    1.03   1
  -3  -2 -11   20.44    0.74   3
  -3  -2  11   18.75    0.92   3
   2  -3  11   18.33    1.05   3
   1  -3 -11  266.51    7.94   3
   3   1 -11  268.71    7.92   3
   1  -3 -11  251.73    8.02   3
  -3  -1 -11  266.55    7.79   3
   1  -3  11  282.05    7.99   3
  -3  -1  11  267.78    7.94   3
   0  -3 -11   30.51    1.28   3
   0  -3 -11   31.03    1.17   3
  -3   0 -11   30.16    1.14   3
   3   0 -11   28.39    1.22   3
   0  -3  11   33.56    1.25   3
  -3   0  11   27.91    1.20   3
  -1  -3 -11  272.35    7.93   3
   3  -1 -11  266.60    7.99   3
  -1  -3 -11  275.22    7.90   3
   3  -1  11  263.87    7.88   3
  -1  -3  11  265.85    7.98   3
  -3   1  11  267.05    8.01   3
  -2  -3 -11   20.19    0.86   3
  -2  -3 -11   19.00    0.78   3
   3  -2 -11   19.11    1.06   3
  -2  -3  11   17.76    0.87   1
  -3   2  11   19.55    1.03   3
  -2  -3  11   19.46    0.96   3
  -3  -3 -11   44.58    1.45   3
  -3   3 -11   42.69    1.56   1
  -3  -3 -11   42.70    1.48   3
  -3  -3 -11   50.87    1.66   8
   3  -3 -11   43.46    1.83   3
  -3  -3  11   42.63    1.68   3
  -3  -3  11   42.88    1.55   1
  -3   4 -11   48.86    1.69   1
  -4  -3 -11   45.39    1.45   3
  -4  -3 -11   46.90    1.45   3
  -4  -3 -11   43.66    1.70   8
  -4  -3  11   47.83    1.66   1
  -4  -3  11   46.39    1.73   8
  -4  -3  11   48.60    1.84   3
  -4  -2 -11   94.51    2.95   3
  -2   4 -11   99.15    3.10   1
   2  -4 -11   98.54    3.35   3
  -4  -2  11  102.01    3.26   3
  -4  -2  11   99.73    3.09   1
  -4  -1 -11   57.81    1.93   3
  -1   4 -11   59.14    1.99   1
   1  -4 -11   61.81    2.17   3
  -4  -1  11   61.29    2.13   3
   1  -4  11   62.57    2.24   3
  -4  -1  11   58.79    1.99   1
   0  -4 -11   45.18    1.61   3
   0   4 -11   40.68    1.48   1
  -4   0  11   40.70    1.52   1
  -4   0  11   45.90    1.69   3
   0  -4  11   42.96    1.70   3
  -1  -4 -11   59.92    1.95   8
  -1  -4 -11   60.98    1.99   3
  -4   1 -11   54.02    1.95   1
  -4   1  11   57.42    2.12   3
  -1  -4  11   56.82    1.91   1
  -1  -4  11   57.41    1.95   8
  -1  -4  11   57.55    2.12   3
  -4   2 -11   98.22    3.07   1
  -2  -4 -11  102.07    3.07   8
  -2  -4 -11  101.77    3.08   3
  -4   2  11   95.42    3.12   1
  -2  -4  11   97.73    3.08   1
  -4   2  11   97.09    3.34   3
  -2  -4  11   95.72    3.25   3
  -2  -4  11   96.66    3.08   8
  -4   3 -11   47.32    1.66   1
  -3  -4 -11   47.90    1.58   3
  -3  -4 -11   47.28    1.66   8
  -3  -4  11   47.15    1.66   8
  -4   3  11   43.94    1.71   1
  -3  -4  11   46.13    1.86   3
  -3  -4  11   44.98    1.65   1
  -4  -4 -11    5.91    0.73   8
  -4  -4 -11    6.64    0.77   4
  -4   4 -11    4.90    0.62   1
  -4  -4 -11    5.94    0.47   3
  -4  -4  11    5.17    0.65   1
  -4  -4  11    4.20    0.66   3
  -4  -4  11    4.91    0.59   8
  -5  -4 -11   21.14    1.44   2
  -5  -4 -11   24.80    1.23   8
  -5  -4 -11   20.66    1.49   7
  -4   5 -11   23.63    1.13   1
  -5  -4  11   21.20    1.60   2
  -5  -4  11   18.84    1.27   7
  -5  -4  11   21.57    1.11   1
  -5  -4  11   22.78    1.23   8
  -5  -3 -11    2.86    0.63   8
   3  -5 -11    2.86    0.66   4
  -5  -3 -11    2.35    0.67   6
  -3   5 -11    3.03    0.46   1
  -5  -3  11    3.16    0.44   1
  -5  -2 -11   37.52    1.15   3
  -5  -2 -11   35.02    1.14   3
  -2   5 -11   36.23    1.40   1
   2  -5 -11   33.25    1.53   4
   2  -5 -11   37.22    1.90   3
  -5  -2 -11   42.04    1.68   6
  -5  -2  11   35.93    1.41   1
  -5  -2  11   35.75    1.62   3
   2  -5  11   35.31    1.46   8
   1  -5 -11    1.12    0.57   4
  -5  -1 -11    0.41    0.45   1
   1  -5 -11    0.59    0.49   8
   1  -5 -11    0.28    0.47   3
   1  -5 -11    0.04    0.43   5
  -1   5 -11    0.10    0.32   1
  -5  -1  11   -0.07    0.39   3
  -5  -1  11    0.33    0.37   1
   1  -5  11   -0.33    0.40   8
   0  -5 -11    2.09    0.48   4
   0  -5 -11    2.42    0.47   3
  -5   0 -11    2.20    0.47   1
   0  -5 -11    3.05    0.50   8
   0   5 -11    2.28    0.39   1
   0  -5  11    1.86    0.65   3
   0  -5  11    1.73    0.38   8
  -5   0  11    2.23    0.51   3
  -5   0  11    2.50    0.43   1
  -1  -5 -11   -0.30    0.37   8
  -1  -5 -11   -0.07    0.35   3
  -5   1 -11    2.55    0.75   6
   1   5 -11   -0.23    0.30   1
  -5   1 -11    0.82    0.39   1
  -1  -5 -11    0.62    0.48   4
  -5   1  11    0.71    0.53   3
  -1  -5  11    0.53    0.39   8
  -1  -5  11   -0.24    0.33   1
  -1  -5  11    0.30    0.54   3
  -5   1  11    0.19    0.35   1
  -5   2 -11   32.81    1.49   6
  -5   2 -11   34.73    1.36   1
  -2  -5 -11   33.51    1.43   4
  -2  -5 -11   34.46    1.43   3
  -2  -5 -11   33.84    1.59   5
  -2  -5 -11   34.49    1.34   8
  -2  -5  11   35.96    1.37   8
  -2  -5  11   33.75    1.68   3
  -2  -5  11   33.90    1.32   1
  -5   2  11   35.34    1.38   1
  -3  -5 -11    2.24    0.43   8
  -5   3 -11    3.36    0.67   6
  -3  -5 -11    4.02    0.78   5
  -3  -5 -11    2.23    0.48   4
  -3  -5 -11    2.55    0.62   2
  -5   3 -11    2.44    0.43   1
  -3  -5  11    2.20    0.74   3
  -3  -5  11    2.49    0.48   8
  -3  -5  11    6.03    1.20   7
  -5   3  11    2.65    0.52   1
  -3  -5  11    2.85    0.48   1
  -3  -5  11    2.85    0.64   2
  -4  -5 -11   21.28    1.27   2
  -5   4 -11   22.06    1.34   6
  -4  -5 -11   21.15    1.17   4
  -5   4 -11   21.43    1.07   1
  -4  -5 -11   19.92    1.28   7
  -4  -5 -11   22.09    1.11   8
  -4  -5  11   21.68    1.30   2
  -4  -5  11   23.63    1.11   1
  -4  -5  11   21.57    1.29   7
  -5   4  11   21.40    1.26   1
  -4  -5  11   22.11    1.12   8
  -5  -5 -11   10.94    1.18   7
  -5   5 -11   10.94    0.92   1
  -5   5 -11    9.57    0.96   6
  -5  -5 -11    9.52    0.94   8
  -5  -5 -11   10.57    1.04   2
  -5  -5  11   11.07    1.20   2
  -5  -5  11   10.28    1.00   8
  -5  -5  11   11.07    0.92   1
  -5  -5  11    9.00    0.99   7
  -5   6 -11   49.32    1.90   1
  -6  -5 -11   50.07    2.03   2
  -6  -5 -11   49.23    1.98   8
  -6  -5 -11   45.62    2.04   7
  -6  -5  11   49.23    1.90   1
  -6  -5  11   50.57    1.95   7
  -6  -5  11   47.63    1.97   8
  -6  -4 -11    3.48    0.75   8
  -4   6 -11    2.70    0.46   1
   4  -6 -11    2.38    0.92   4
  -6  -4  11    3.13    0.70   7
  -6  -4  11    2.65    0.48   1
  -6  -3 -11    1.01    0.62   6
  -3   6 -11    1.17    0.44   1
   3  -6 -11    1.16    0.53   4
  -6  -3  11    1.92    0.73   7
  -6  -3  11    1.76    0.47   1
   2  -6 -11    3.46    0.55   4
   2  -6 -11    7.72    1.12   7
  -2   6 -11    6.12    0.72   1
  -6  -2 -11    5.14    0.68   6
  -6  -2  11    5.06    0.70   1
  -6  -2  11    5.42    0.86   7
   2  -6  11    3.28    0.62   8
  -6  -1 -11    7.53    0.88   1
   1  -6 -11    5.28    0.63   8
   1  -6 -11   10.05    1.63   3
  -1   6 -11    6.01    0.72   1
   1  -6 -11    7.83    0.81   4
  -6  -1 -11    6.71    0.91   6
   1  -6 -11    6.55    0.85   5
   1  -6  11    6.15    0.76   2
   1  -6  11    6.78    0.77   8
  -6  -1  11    6.50    0.69   1
  -6   0 -11   29.15    1.29   1
   0  -6 -11   28.41    1.45   7
   0  -6 -11   29.37    1.38   5
   0   6 -11   28.33    1.24   1
   0  -6 -11   26.45    1.43   2
   0  -6 -11   30.80    1.30   4
   0  -6 -11   27.92    1.24   8
  -6   0 -11   28.13    1.37   6
   0  -6  11   28.98    1.20   8
   0  -6  11   27.79    1.42   2
  -6   0  11   28.09    1.23   1
  -6   1 -11    5.78    0.61   1
  -1  -6 -11    7.17    0.82   4
  -1  -6 -11    4.56    0.61   2
  -6   1 -11    3.74    0.61   6
  -1  -6 -11    6.70    0.70   8
  -1  -6 -11    5.57    0.72   7
   1   6 -11    5.08    0.66   1
  -6   1  11    7.89    0.76   1
  -1  -6  11    4.33    0.95   3
  -1  -6  11    5.36    0.66   2
  -1  -6  11    6.28    0.71   8
  -2  -6 -11    3.47    0.58   4
  -2  -6 -11    3.05    0.55   2
  -6   2 -11    4.11    0.63   6
   2   6 -11    3.72    0.49   1
  -2  -6 -11    3.57    0.65   5
  -6   2 -11    3.43    0.51   1
  -2  -6 -11    3.32    0.51   8
  -2  -6 -11    3.61    0.64   7
  -2  -6  11    3.34    0.51   8
  -6   2  11    3.06    0.48   1
  -2  -6  11    4.91    0.67   7
  -2  -6  11    4.35    0.60   2
  -2  -6  11    4.16    0.51   1
  -6   3 -11    1.76    0.61   6
  -3  -6 -11    2.79    0.64   7
  -6   3 -11    2.10    0.50   1
  -3  -6 -11    1.76    0.48   4
  -3  -6 -11    2.26    0.55   2
  -3  -6 -11    1.16    0.71   5
  -3  -6 -11    1.63    0.50   8
  -3  -6  11    0.79    0.41   1
  -3  -6  11    1.43    0.54   7
  -3  -6  11    0.69    0.42   8
  -3  -6  11    1.37    0.55   2
  -6   3  11    1.70    0.50   1
  -4  -6 -11    1.79    0.48   8
  -4  -6 -11    2.92    0.59   4
  -6   4 -11    3.60    0.69   6
  -4  -6 -11    3.82    0.66   7
  -6   4 -11    2.84    0.54   1
  -4  -6 -11    2.76    0.56   2
  -4  -6  11    2.19    0.52   8
  -6   4  11    2.39    0.57   1
  -4  -6  11    3.52    0.62   2
  -4  -6  11    2.60    0.60   7
  -4  -6  11    3.35    0.54   1
  -6   5 -11   49.02    2.06   6
  -5  -6 -11   48.29    1.90   8
  -5  -6 -11   49.16    1.96   2
  -6   5 -11   50.58    1.93   1
  -5  -6 -11   49.83    1.96   7
  -5  -6  11   47.11    1.89   7
  -5  -6  11   46.93    1.95   2
  -5  -6  11   48.94    1.92   8
  -5  -6  11   47.58    1.89   1
  -6  -6 -11   10.32    1.08   2
  -6  -6 -11   10.83    1.09   7
  -6   6 -11    9.69    0.98   1
  -6  -6 -11   10.64    1.04   8
  -6  -6  11   10.79    1.06   8
  -6  -6  11   10.85    1.01   1
  -6  -6  11   12.35    1.07   7
  -6  -6  11   11.00    1.14   2
  -6   7 -11   38.64    1.65   1
  -7  -6  11   37.36    1.60   1
  -7  -6  11   37.63    1.62   7
  -5   7 -11   -0.41    0.47   1
  -7  -5  11    0.27    0.44   1
  -7  -5  11    0.92    0.61   7
  -4   7 -11   23.60    1.20   1
   4  -7 -11   25.13    1.34   4
  -7  -4  11   22.81    1.39   7
  -7  -4  11   21.95    1.27   1
  -7  -3 -11    6.01    0.77   6
  -3   7 -11    3.03    0.56   1
   3  -7 -11    6.06    0.69   4
   3  -7 -11    4.05    0.60   5
  -7  -3  11    5.41    0.84   7
  -7  -3  11    4.66    0.58   1
   2  -7 -11   27.47    1.61   7
  -2   7 -11   24.56    1.23   1
   2  -7 -11   23.24    1.27   4
   2  -7 -11   21.53    1.28   5
  -7  -2 -11   23.09    1.34   6
  -7  -2 -11   23.37    1.39   1
  -7  -2  11   23.28    1.22   1
   2  -7  11   24.84    1.32   8
  -7  -1 -11   13.86    1.13   6
   1  -7 -11   16.11    1.29   2
  -1   7 -11   13.94    1.02   1
   1  -7 -11   16.85    1.12   8
   1  -7 -11   16.39    1.24   7
   1  -7 -11   15.45    1.02   4
  -7  -1 -11   15.77    1.15   1
   1  -7 -11   14.46    1.09   5
  -7  -1  11   16.68    0.98   1
   1  -7  11   13.86    1.23   2
   1  -7  11   14.47    0.99   8
   0  -7 -11   49.18    1.82   8
  -7   0 -11   47.68    1.88   1
   0  -7 -11   47.62    1.93   5
   0  -7 -11   46.10    1.94   7
  -7   0 -11   49.38    1.92   6
   0  -7 -11   48.87    1.92   2
   0   7 -11   47.06    1.81   1
   0  -7 -11   47.82    1.83   4
  -7   0  11   46.92    1.83   1
   0  -7  11   45.96    1.83   8
   0  -7  11   48.77    1.91   2
  -1  -7 -11   15.00    1.06   2
  -7   1 -11   14.76    0.97   1
  -7   1 -11   15.91    1.09   6
   1   7 -11   13.53    0.97   1
  -1  -7 -11   15.72    1.05   4
  -1  -7 -11   15.05    1.12   7
  -1  -7 -11   16.88    1.01   8
  -1  -7 -11   15.89    1.23   5
  -1  -7  11   14.04    1.10   4
  -7   1  11   12.91    0.98   1
  -1  -7  11   15.95    1.01   8
  -1  -7  11   14.24    1.07   2
  -1  -7  11   13.77    1.15   7
  -2  -7 -11   24.30    1.22   8
  -2  -7 -11   25.99    1.47   5
  -7   2 -11   24.24    1.31   6
  -2  -7 -11   22.88    1.27   2
  -2  -7 -11   24.18    1.27   7
   2   7 -11   22.78    1.20   1
  -2  -7 -11   23.18    1.20   4
  -7   2 -11   24.21    1.27   1
  -2  -7  11   23.77    1.31   7
  -2  -7  11   23.24    1.21   8
  -7   2  11   23.92    1.22   1
  -2  -7  11   21.76    1.24   2
   3   7 -11    4.17    0.54   1
  -7   3 -11    4.98    0.65   1
  -3  -7 -11    4.32    0.62   2
  -3  -7 -11    3.24    0.53   4
  -3  -7 -11    3.39    0.62   7
  -3  -7 -11    5.00    0.65   8
  -7   3 -11    4.06    0.64   6
  -3  -7  11    5.31    0.66   7
  -3  -7  11    4.48    0.63   2
  -7   3  11    5.98    0.69   1
  -3  -7  11    6.09    0.83   8
  -4  -7 -11   23.81    1.26   2
  -4  -7 -11   20.19    1.27   4
   4   7 -11   25.59    1.29   1
  -4  -7 -11   22.74    1.24   8
  -4  -7 -11   20.87    1.27   7
  -7   4 -11   24.30    1.36   6
  -7   4 -11   23.43    1.24   1
  -4  -7  11   22.46    1.22   1
  -4  -7  11   22.98    1.30   2
  -7   4  11   18.80    1.30   1
  -4  -7  11   24.36    1.25   8
  -4  -7  11   22.82    1.29   7
  -5  -7 -11   -0.25    0.46   2
   5   7 -11   -0.49    0.54   1
  -5  -7 -11   -0.68    0.49   7
  -7   5 -11    0.11    0.46   1
  -7   5 -11    0.55    0.62   6
  -5  -7 -11   -0.10    0.49   8
  -5  -7  11    0.24    0.49   8
  -5  -7  11   -0.77    0.46   7
  -5  -7  11    0.68    0.51   2
  -6  -7 -11   37.94    1.68   2
  -6  -7 -11   35.92    1.56   8
  -7   6 -11   35.22    1.65   6
  -7   6 -11   40.03    1.60   1
  -6  -7 -11   39.20    1.63   7
  -6  -7  11   36.00    1.62   1
  -6  -7  11   36.73    1.59   7
  -6  -7  11   39.50    1.63   2
  -6  -7  11   36.18    1.60   8
  -7  -7 -11    5.59    0.70   2
  -7  -7 -11    5.75    0.66   7
  -7   7 -11    6.60    0.95   1
   7   7 -11    6.84    0.96   1
  -7  -7  11    5.38    0.59   1
  -7  -7  11    4.99    0.59   7
  -7   8 -11    4.40    0.59   1
   8   7 -11    1.78    0.58   1
   7  -8 -11    3.47    0.51   5
  -8  -7  11    4.12    0.53   7
  -8  -7  11    3.11    0.61   1
   7  -8  11    3.21    0.51   4
  -6   8 -11    6.12    0.87   1
   6  -8 -11    6.22    0.74   5
  -8  -6  11    6.07    0.59   7
  -8  -6  11    5.68    0.61   1
  -5   8 -11    0.03    0.45   1
   5  -8 -11    1.00    0.43   5
  -8  -5  11    0.89    0.46   1
  -8  -5  11    1.06    0.59   7
  -4   8 -11    9.91    1.04   1
   4  -8 -11   10.87    0.98   4
   4  -8 -11    9.44    0.99   5
  -8  -4  11    9.41    0.96   1
   3  -8 -11   15.16    1.16   5
  -8  -3 -11   16.97    1.31   6
   3  -8 -11   18.12    1.10   4
  -3   8 -11   16.66    1.05   1
  -8  -3  11   18.16    1.08   1
   2  -8 -11   39.02    1.73   5
  -8  -2 -11   39.85    1.85   1
   2  -8 -11   40.69    1.64   4
  -2   8 -11   38.83    1.68   1
  -8  -2 -11   39.96    1.75   6
  -8  -2  11   38.08    1.68   1
   1  -8 -11   19.57    1.33   8
  -8  -1 -11   19.91    1.30   1
   1  -8 -11   19.04    1.38   7
   1  -8 -11   16.95    1.26   5
   1  -8 -11   17.89    1.36   2
  -1   8 -11   21.40    1.25   1
  -8  -1 -11   20.58    1.23   6
   1  -8 -11   18.29    1.09   4
   1  -8  11   17.80    1.14   8
   1  -8  11   20.52    1.29   2
  -8  -1  11   20.11    1.22   1
   0  -8 -11  188.52    5.65   4
   0   8 -11  175.33    5.68   1
  -8   0 -11  185.77    5.70   6
   0  -8 -11  186.42    5.70   2
  -8   0 -11  188.91    5.69   1
   0  -8 -11  185.36    5.67   7
   0  -8 -11  182.69    5.71   5
   0  -8 -11  189.01    5.66   8
   0  -8  11  182.15    5.63   8
   0  -8  11  179.06    5.67   2
  -8   0  11  170.71    5.64   1
   0  -8  11  188.11    5.64   4
  -8   1 -11   20.16    1.21   1
  -8   1 -11   21.74    1.21   6
   1   8 -11   20.39    1.10   1
  -1  -8 -11   19.12    1.16   8
  -1  -8 -11   19.30    1.39   5
  -1  -8 -11   17.41    1.11   4
  -1  -8 -11   18.25    1.16   2
  -1  -8 -11   17.47    1.16   7
  -1  -8  11   20.33    1.29   7
  -1  -8  11   20.92    1.27   4
  -1  -8  11   18.43    1.15   2
  -8   1  11   19.20    1.14   1
  -1  -8  11   17.63    1.11   8
   2   8 -11   38.00    1.68   1
  -2  -8 -11   40.26    1.64   7
  -8   2 -11   39.03    1.68   6
  -2  -8 -11   38.12    1.65   4
  -2  -8 -11   39.02    1.64   8
  -8   2 -11   39.25    1.63   1
  -2  -8 -11   39.34    1.70   2
  -2  -8  11   39.94    1.68   7
  -8   2  11   38.28    1.70   1
  -2  -8  11   38.06    1.69   2
  -2  -8  11   37.88    1.62   8
  -3  -8 -11   16.37    1.10   4
  -8   3 -11   16.26    1.12   6
  -3  -8 -11   16.07    1.02   8
   3   8 -11   14.94    1.10   1
  -3  -8 -11   16.12    1.07   7
  -3  -8 -11   16.52    1.08   2
  -8   3 -11   16.52    1.11   1
  -8   3  11   14.11    1.13   1
  -3  -8  11   15.89    0.98   8
  -3  -8  11   15.01    1.09   2
  -3  -8  11   15.78    1.10   7
  -8   4 -11   10.32    0.99   6
  -8   4 -11    9.27    0.97   1
  -4  -8 -11    8.49    0.93   4
  -4  -8 -11    9.11    0.94   2
  -4  -8 -11    9.44    0.88   7
  -4  -8 -11   10.07    0.88   8
   4   8 -11    9.15    0.95   1
  -4  -8  11    8.96    0.91   2
  -4  -8  11    8.35    0.95   7
  -8   4  11    8.65    1.16   1
  -4  -8  11   10.09    0.89   8
  -5  -8 -11    1.94    0.51   7
  -5  -8 -11    0.84    0.45   8
  -8   5 -11    0.94    0.48   1
  -5  -8 -11   -0.30    0.43   2
  -8   5 -11    0.52    0.51   6
   5   8 -11    0.97    0.53   1
  -5  -8  11    1.36    0.50   8
  -5  -8  11    0.31    0.45   2
  -5  -8  11    1.74    0.50   7
   6   8 -11    6.32    0.70   1
  -8   6 -11    5.94    0.85   1
  -8   6 -11    5.77    0.72   6
  -6  -8 -11    6.36    0.76   7
  -6  -8 -11    6.09    0.65   8
  -6  -8 -11    5.47    0.76   2
  -6  -8  11    6.35    0.85   2
  -6  -8  11    4.83    0.63   8
  -6  -8  11    6.00    0.74   7
  -8   7 -11    3.74    0.52   1
  -7  -8 -11    4.28    0.60   2
  -7  -8 -11    4.28    0.52   7
   8  -7 -11    3.66    0.48   5
   7   8 -11    2.71    0.58   1
  -7  -8  11    3.23    0.43   7
   8  -8 -11    3.71    0.55   5
  -8  -8  11    3.83    0.45   7
   6  -9 -11    1.03    0.43   5
   6  -9  11    0.27    0.46   4
  -9  -6  11    1.36    0.84   1
  -5   9 -11    0.99    0.57   1
   5  -9 -11    2.62    0.51   5
  -9  -5  11    1.17    0.53   1
   5  -9  11    1.14    0.42   4
   4  -9 -11    8.08    0.92   4
   4  -9 -11    7.57    0.85   5
  -4   9 -11    6.27    0.71   1
   4  -9  11    7.09    0.72   4
  -9  -4  11    7.20    0.88   1
   3  -9 -11    2.98    0.51   4
  -3   9 -11    2.92    0.60   1
   3  -9 -11    2.95    0.53   5
  -9  -3  11    2.88    0.51   1
   3  -9  11    2.81    0.46   4
   2  -9 -11   -0.54    0.51   5
  -9  -2 -11    0.56    0.49   6
   2  -9 -11    0.83    0.45   4
  -2   9 -11   -0.81    0.50   1
   2  -9  11    0.66    0.43   4
  -9  -2  11   -0.40    0.41   1
  -9  -1 -11    1.34    0.70   1
   1  -9 -11    1.20    0.53   5
   1  -9 -11    1.01    0.44   4
   1  -9 -11    0.55    0.60   8
   1  -9 -11    1.40    0.68   7
  -1   9 -11    1.01    0.57   1
   1  -9 -11    0.38    0.57   2
  -9  -1 -11    0.07    0.52   6
   1  -9  11    1.69    0.60   8
   1  -9  11   -0.14    0.52   4
  -9  -1  11    1.21    0.57   1
   1  -9  11    2.05    0.54   2
   0  -9 -11   33.50    1.61   5
   0  -9 -11   33.71    1.49   8
   0  -9 -11   34.05    1.57   7
   0  -9 -11   32.18    1.43   4
  -9   0 -11   33.89    1.53   1
   0   9 -11   34.67    1.56   1
  -9   0 -11   36.24    1.51   6
   0  -9 -11   33.48    1.52   2
   0  -9  11   31.90    1.48   4
   0  -9  11   30.65    1.46   2
  -9   0  11   32.76    1.51   1
   0  -9  11   33.02    1.49   8
  -1  -9 -11    0.82    0.46   2
  -9   1 -11    1.43    0.55   1
  -9   1 -11    0.43    0.48   6
  -1  -9 -11    1.61    0.42   4
  -1  -9 -11    0.72    0.48   8
   1   9 -11    1.17    0.56   1
  -1  -9 -11    2.15    0.57   7
  -1  -9  11    0.53    0.50   4
  -1  -9  11    0.69    0.46   2
  -1  -9  11    1.50    0.48   8
  -9   1  11    0.37    0.54   1
  -1  -9  11    2.04    0.60   7
  -9   2 -11    0.57    0.45   6
  -2  -9 -11   -0.18    0.44   2
  -9   2 -11    0.57    0.48   1
  -2  -9 -11    0.35    0.42   4
   2   9 -11   -0.22    0.49   1
  -2  -9 -11    0.22    0.49   7
  -2  -9 -11   -0.59    0.45   8
  -2  -9  11   -0.09    0.52   7
  -2  -9  11   -0.42    0.42   8
  -9   2  11   -0.12    0.48   1
  -2  -9  11    0.42    0.41   2
  -3  -9 -11    2.47    0.46   4
   3   9 -11    3.34    0.63   1
  -3  -9 -11    2.54    0.47   8
  -9   3 -11    2.24    0.50   6
  -3  -9 -11    2.85    0.49   2
  -3  -9 -11    4.11    0.54   7
  -9   3 -11    2.13    0.58   1
  -3  -9  11    2.76    0.48   8
  -9   3  11    2.22    0.61   1
  -3  -9  11    3.01    0.55   7
  -3  -9  11    2.68    0.49   2
  -4  -9 -11    7.03    0.78   8
  -4  -9 -11    6.74    0.81   2
  -9   4 -11    6.65    0.77   6
   4   9 -11    7.07    1.00   1
  -4  -9 -11    7.42    0.76   7
  -9   4 -11    8.93    0.97   1
  -9   4  11    6.32    0.74   1
  -4  -9  11    7.17    0.78   7
  -4  -9  11    6.90    0.84   8
  -4  -9  11    6.41    0.75   2
  -9   5 -11    1.63    0.53   6
  -5  -9 -11    2.21    0.44   2
  -9   5 -11    1.06    0.51   1
  -5  -9 -11    1.42    0.44   8
  -5  -9 -11    1.27    0.42   7
   5   9 -11    2.55    0.60   1
  -5  -9  11    1.89    0.42   7
  -5  -9  11    2.41    0.47   2
  -5  -9  11    0.84    0.46   8
  -6  -9 -11    1.06    0.40   7
  -6  -9 -11    1.32    0.43   2
   9  -6 -11    1.18    0.48   5
  -6  -9 -11   -0.08    0.49   8
  -9   6 -11    1.51    0.59   1
  -6  -9  11    0.52    0.36   7
  -6  -9  11    1.04    0.45   2
  -7  -9  11   -0.05    0.31   7
   5 -10 -11    4.06    0.58   5
   5 -10  11    3.55    0.47   4
   4 -10 -11    1.70    0.59   4
   4 -10 -11    1.04    0.54   5
   4 -10  11    1.31    0.41   4
 -10  -4  11    0.71    0.55   1
  -3  10 -11    2.90    0.68   1
   3 -10 -11    2.11    0.58   5
   3 -10 -11    1.96    0.42   4
 -10  -3  11    2.53    0.60   1
   3 -10  11    1.57    0.38   4
   2 -10 -11    2.81    0.58   5
  -2  10 -11    2.96    0.67   1
 -10  -2 -11    4.19    0.62   6
   2 -10 -11    3.40    0.51   4
 -10  -2  11    3.76    0.63   1
   2 -10  11    3.29    0.51   4
 -10  -1 -11    5.43    0.79   6
   1 -10 -11    5.71    0.68   4
  -1  10 -11    4.52    0.67   1
   1 -10  11    6.22    0.80   4
 -10  -1  11    6.62    0.82   1
   1 -10  11    4.39    0.60   2
   0 -10 -11   49.60    1.91   2
 -10   0 -11   53.94    2.08   1
   0 -10 -11   50.39    1.98   8
   0 -10 -11   50.33    1.90   7
 -10   0 -11   52.33    1.90   6
   0  10 -11   51.41    2.02   1
   0 -10 -11   52.84    1.84   4
   0 -10  11   51.74    1.91   2
   0 -10  11   50.53    1.94   8
 -10   0  11   51.78    1.94   1
   0 -10  11   54.16    1.92   4
  -1 -10 -11    4.65    0.53   7
  -1 -10 -11    4.71    0.53   2
 -10   1 -11    5.63    0.74   1
  -1 -10 -11    6.17    0.86   8
   1  10 -11    4.99    0.66   1
 -10   1 -11    4.65    0.55   6
  -1 -10 -11    4.29    0.53   4
  -1 -10  11    5.26    0.67   4
 -10   1  11    4.55    0.69   1
  -1 -10  11    4.64    0.58   8
  -1 -10  11    4.76    0.51   2
  -2 -10 -11    2.89    0.50   2
 -10   2 -11    3.24    0.46   6
  -2 -10 -11    3.72    0.49   7
  -2 -10 -11    3.27    0.54   8
  -2 -10 -11    3.13    0.48   4
   2  10 -11    2.47    0.70   1
 -10   2 -11    2.69    0.64   1
  -2 -10  11    4.65    0.66   2
 -10   2  11    2.95    0.67   1
  -2 -10  11    4.04    0.53   7
  -2 -10  11    3.46    0.49   8
 -10   3 -11    1.91    0.41   6
  -3 -10 -11    2.24    0.42   7
  -3 -10 -11    2.22    0.38   2
   3  10 -11    3.46    0.74   1
  -3 -10 -11    1.50    0.43   8
 -10   3 -11    2.12    0.54   1
  -3 -10  11    2.48    0.41   7
 -10   3  11    1.94    0.65   1
  -3 -10  11    1.84    0.39   2
  -3 -10  11    1.68    0.44   8
  -4 -10 -11    1.45    0.37   7
 -10   4 -11    1.02    0.39   6
  -4 -10 -11    1.17    0.37   2
  -4 -10 -11    1.33    0.40   8
 -10   4 -11    2.46    0.62   1
  -4 -10  11    1.56    0.39   7
  -4 -10  11    1.99    0.34   2
  -4 -10  11    1.01    0.44   8
  -5 -10 -11    4.17    0.61   2
  -5 -10 -11    3.85    0.41   7
  -5 -10  11    3.26    0.39   2
  -5 -10  11    3.06    0.39   7
   2 -11 -11    6.01    0.66   4
   2 -11  11    5.84    0.66   4
   1 -11 -11    1.98    0.41   4
   1 -11  11    2.86    0.43   4
   0 -11 -11    2.65    0.45   4
 -11   0 -11    3.25    0.53   6
   0 -11  11    1.99    0.54   2
  -1 -11 -11    1.88    0.47   2
  -1 -11 -11    2.36    0.45   7
 -11   1 -11    1.78    0.41   6
  -1 -11 -11    1.60    0.41   4
  -1 -11  11    2.19    0.43   2
 -11   2 -11    7.24    0.65   6
  -2 -11 -11    5.86    0.64   7
  -2 -11 -11    6.79    0.66   2
  -2 -11  11    6.50    0.63   2
  -3 -11 -11   -0.15    0.33   7
  -3 -11 -11    0.46    0.34   2
  -3 -11  11    0.05    0.34   2
   0   0 -12 1507.68   42.41   3
   0   0  12 1453.89   42.60   3
   0  -1 -12   60.41    1.95   3
   1   0 -12   59.30    2.05   3
   1   0 -12   62.56    1.98   3
   0  -1 -12   58.52    2.00   3
  -1   0 -12   60.88    1.97   3
   0   1 -12   61.04    2.04   3
  -1   0  12   60.73    1.98   3
   0   1  12   59.46    1.95   3
   1   0  12   60.51    1.94   3
   0  -1  12   58.02    1.97   3
   1   1 -12  801.17   20.44   3
  -1   1 -12  690.11   20.03   3
   1  -1 -12  659.20   20.00   3
   1  -1 -12  670.63   20.05   3
   1  -1  12  675.31   19.99   3
  -1   1  12  687.63   20.02   3
   1   1  12  674.41   19.93   3
  -1  -1  12  693.60   20.02   3
  -1   2 -12  106.28    3.67   3
   2   1 -12  116.56    3.60   3
  -2  -1 -12  113.23    3.50   3
   1  -2 -12  123.21    3.70   3
   1  -2 -12  115.87    3.60   3
  -2  -1  12  117.56    3.61   3
   1  -2  12  113.33    3.60   3
  -1   2  12  119.02    3.62   3
   0  -2 -12   93.47    2.96   3
   0  -2 -12   94.53    2.92   3
  -2   0 -12   91.85    2.90   3
   2   0 -12   92.49    2.95   3
   0  -2  12   94.26    2.96   3
   0   2  12   93.68    2.91   3
   2   0  12   89.23    2.84   3
  -2   0  12   94.80    2.97   3
  -2   1 -12  116.16    3.60   3
   2  -1 -12  116.37    3.61   3
  -1  -2 -12  116.93    3.54   3
  -1  -2 -12  116.14    3.51   3
   2  -1  12  111.08    3.54   3
  -2   1  12  116.67    3.61   3
  -1  -2  12  114.10    3.59   3
  -2   2 -12   54.58    2.11   3
  -2  -2 -12   55.56    1.84   3
  -2  -2 -12   57.22    1.81   3
   2   2 -12   57.51    1.98   3
   2  -2 -12   55.87    1.97   3
  -2  -2  12   56.20    1.94   3
   2  -2  12   55.96    1.98   3
  -2   2  12   56.80    2.01   3
  -3  -2 -12  148.91    4.32   3
  -2   3 -12  135.42    4.34   1
   2  -3 -12  146.14    4.57   3
  -3  -2 -12  154.09    4.31   3
   2  -3  12  149.01    4.62   3
  -3  -2  12  139.33    4.48   3
  -3  -2  12  138.33    4.35   1
   3   1 -12  157.26    4.99   3
  -3  -1 -12  165.01    4.79   3
   1  -3 -12  153.32    4.92   3
  -3  -1  12  160.31    4.92   3
   1  -3  12  165.89    4.97   3
   0  -3 -12  325.30   10.45   3
  -3   0 -12  337.25   10.13   3
   3   0 -12  354.57   10.25   3
   0  -3 -12  353.26   10.20   3
   0  -3  12  362.28   10.28   3
  -3   0  12  350.76   10.25   3
  -1  -3 -12  148.91    4.74   3
  -1  -3 -12  153.87    4.70   3
   3  -1 -12  156.59    4.83   3
  -3   1  12  153.25    4.82   3
  -1  -3  12  165.97    4.83   3
  -2  -3 -12  135.70    4.37   3
  -2  -3 -12  148.48    4.35   3
   3  -2 -12  148.12    4.57   3
  -3   2  12  151.32    4.59   3
  -2  -3  12  135.77    4.34   1
  -2  -3  12  146.36    4.51   3
  -3  -3 -12   69.30    2.17   3
  -3  -3 -12   66.27    2.22   8
  -3   3 -12   69.70    2.23   1
   3  -3 -12   67.15    2.51   3
  -3  -3 -12   70.39    2.14   3
  -3  -3  12   64.87    2.20   1
  -3  -3  12   64.83    2.25   8
  -3  -3  12   67.37    2.37   3
  -4  -3 -12   71.70    2.21   3
  -4  -3 -12   74.76    2.20   3
  -3   4 -12   73.71    2.39   1
  -4  -3 -12   73.11    2.40   8
  -4  -3  12   71.78    2.38   1
  -4  -3  12   71.57    2.40   8
  -4  -3  12   66.24    2.55   3
   2  -4 -12    1.86    0.53   3
  -2   4 -12    1.41    0.35   1
  -4  -2 -12    1.64    0.28   3
  -4  -2  12    2.13    0.46   3
  -4  -2  12    1.29    0.35   1
  -1   4 -12  161.72    5.02   1
  -4  -1 -12  163.66    4.98   3
   1  -4 -12  167.62    5.22   3
  -4  -1  12  171.21    5.19   3
  -4  -1  12  167.17    5.01   1
   1  -4  12  171.59    5.29   3
   0   4 -12   46.74    1.62   1
   0  -4 -12   47.49    1.72   3
  -4   0  12   40.62    1.75   3
   0  -4  12   50.65    1.66   8
  -4   0  12   43.92    1.63   1
   0  -4  12   47.09    1.88   3
  -4   1 -12  161.60    5.05   1
  -1  -4 -12  170.94    5.07   8
  -1  -4 -12  174.13    5.15   3
  -4   1  12  175.20    5.30   3
  -1  -4  12  161.78    5.05   1
  -1  -4  12  165.87    5.27   3
  -4   1  12  169.90    5.10   1
  -1  -4  12  167.26    5.06   8
  -4   2 -12    1.55    0.41   1
  -2  -4 -12    1.80    0.30   3
  -2  -4 -12    1.68    0.40   8
  -2  -4  12    1.65    0.46   3
  -4   2  12    1.28    0.54   3
  -4   2  12    1.06    0.48   1
  -2  -4  12    1.07    0.33   1
  -2  -4  12    1.91    0.38   8
  -3  -4 -12   72.40    2.32   3
  -3  -4 -12   66.91    2.39   4
  -4   3 -12   69.76    2.36   1
  -3  -4 -12   70.01    2.35   8
  -3  -4  12   76.05    2.39   8
  -3  -4  12   73.89    2.39   1
  -3  -4  12   73.08    2.62   3
  -4   4 -12  102.80    3.24   1
  -4  -4 -12  101.86    3.24   8
  -4  -4 -12  100.59    3.05   3
  -4   4 -12   96.74    3.41   6
  -4  -4  12  103.10    3.25   8
  -4  -4  12  103.50    3.89   3
  -4  -4  12  100.96    3.25   1
  -5  -4 -12    9.58    1.35   7
  -5  -4 -12    7.63    0.83   2
  -4   5 -12    9.51    0.82   1
  -5  -4 -12    9.43    1.00   8
  -5  -4  12    7.38    0.97   8
  -5  -4  12    9.75    0.95   2
  -5  -4  12    9.89    0.79   1
  -5  -4  12    8.06    1.01   7
  -5  -3 -12    3.94    0.65   8
  -3   5 -12    4.22    0.52   1
   3  -5 -12    5.01    0.74   4
  -5  -3 -12    4.05    0.70   6
  -5  -3  12    6.10    1.28   7
  -5  -3  12    3.46    0.49   1
   2  -5 -12    5.03    0.65   4
   2  -5 -12    4.16    0.81   3
  -5  -2 -12    5.60    0.71   6
  -5  -2 -12    4.92    0.44   3
  -2   5 -12    4.48    0.63   1
   2  -5  12    6.03    0.79   8
  -5  -2  12    6.49    0.64   1
  -5  -2  12    5.56    0.94   3
   1  -5 -12   72.93    2.71   3
  -5  -1 -12   75.33    2.41   1
  -1   5 -12   73.61    2.38   1
  -5  -1 -12   67.89    2.47   6
   1  -5 -12   73.82    2.40   8
   1  -5 -12   67.55    2.41   4
   1  -5 -12   68.72    2.44   5
  -5  -1  12   70.37    2.61   3
   1  -5  12   71.68    2.37   8
  -5  -1  12   73.88    2.38   1
  -5   0 -12    0.17    0.49   6
   0   5 -12    0.15    0.34   1
   0  -5 -12    0.60    0.52   5
  -5   0 -12    1.17    0.47   1
   0  -5 -12    0.83    0.46   4
   0  -5 -12   -0.37    0.39   8
   0  -5 -12    0.87    0.46   3
  -5   0  12    0.16    0.46   3
   0  -5  12    0.40    0.56   3
  -5   0  12    0.27    0.37   1
   0  -5  12    0.18    0.37   8
  -1  -5 -12   72.72    2.54   3
  -5   1 -12   67.79    2.48   6
  -1  -5 -12   72.53    2.45   4
  -1  -5 -12   65.17    2.50   5
   1   5 -12   71.05    2.38   1
  -1  -5 -12   71.28    2.36   8
  -5   1 -12   73.75    2.38   1
  -5   1  12   72.70    2.72   3
  -1  -5  12   75.61    2.77   3
  -5   1  12   74.20    2.38   1
  -1  -5  12   75.82    2.39   8
  -2  -5 -12    4.87    0.67   5
  -2  -5 -12    4.82    0.57   4
  -2  -5 -12    5.39    0.69   8
  -5   2 -12    5.43    0.70   1
  -5   2 -12    5.78    0.68   6
  -2  -5 -12    4.44    0.73   3
  -2  -5  12    4.36    0.73   3
  -2  -5  12    4.87    0.54   8
  -2  -5  12    4.88    0.64   1
  -5   2  12    6.05    0.76   1
  -3  -5 -12    3.47    0.59   2
  -3  -5 -12    2.87    0.50   4
  -5   3 -12    2.70    0.46   1
  -5   3 -12    2.43    0.64   6
  -3  -5 -12    5.08    0.74   5
  -3  -5 -12    2.92    0.63   7
  -3  -5 -12    3.47    0.52   8
  -3  -5  12    3.11    0.65   2
  -3  -5  12    1.63    0.56   7
  -3  -5  12    3.37    0.50   8
  -5   3  12    3.45    0.57   1
  -3  -5  12    3.97    0.49   1
  -4  -5 -12    7.93    0.90   4
  -4  -5 -12    8.82    1.02   7
  -4  -5 -12   10.10    1.02   2
  -4  -5 -12    8.89    0.83   8
  -5   4 -12    9.43    1.21   6
  -5   4 -12    8.96    0.78   1
  -4  -5  12    7.71    0.83   8
  -4  -5  12    9.32    0.99   2
  -4  -5  12    7.47    0.75   1
  -4  -5  12    7.78    0.95   7
  -5  -5 -12    3.24    0.58   8
  -5  -5 -12    2.12    0.69   7
  -5   5 -12    1.63    0.82   6
  -5  -5 -12    3.67    0.67   2
  -5   5 -12    3.66    0.60   1
  -5  -5  12    2.85    0.57   8
  -5  -5  12    2.42    0.66   2
  -5  -5  12    3.29    0.53   1
  -5  -5  12    1.84    0.60   7
  -5   6 -12    1.94    0.52   1
  -6  -5 -12    1.14    0.64   2
  -6  -5 -12    0.37    0.65   8
  -6  -5 -12    1.02    0.72   7
  -6  -5  12    0.40    0.53   7
  -6  -5  12    0.63    0.63   8
  -6  -5  12    0.79    0.51   1
  -6  -4 -12   20.18    1.32   8
  -4   6 -12   17.84    1.04   1
  -6  -4  12   17.88    1.06   1
  -6  -4  12   17.07    1.25   7
   3  -6 -12   29.29    1.45   4
  -6  -3 -12   30.16    1.56   6
  -3   6 -12   30.25    1.33   1
  -6  -3  12   28.55    1.33   1
  -6  -3  12   29.31    1.58   7
   2  -6 -12   45.78    1.76   4
  -6  -2 -12   46.19    1.84   6
  -2   6 -12   46.13    1.71   1
   2  -6 -12   44.85    1.77   5
   2  -6 -12   43.68    1.97   7
  -6  -2  12   40.57    1.93   7
   2  -6  12   43.31    1.71   8
  -6  -2  12   43.02    1.68   1
   1  -6 -12   31.29    1.66   2
   1  -6 -12   30.95    1.63   7
   1  -6 -12   33.44    1.47   5
  -1   6 -12   31.81    1.39   1
   1  -6 -12   35.04    1.42   4
  -6  -1 -12   29.80    1.44   1
  -6  -1 -12   33.86    1.50   6
   1  -6 -12   36.18    1.45   8
  -6  -1  12   34.85    1.38   1
   1  -6  12   34.02    1.65   2
   1  -6  12   32.76    1.38   8
   0  -6 -12    1.35    0.58   2
  -6   0 -12    2.19    0.54   6
   0   6 -12    2.05    0.47   1
  -6   0 -12    1.25    0.50   1
   0  -6 -12    1.86    0.47   8
   0  -6 -12    2.04    0.54   5
   0  -6 -12    1.05    0.48   4
   0  -6 -12    2.18    0.61   7
  -6   0  12    1.98    0.46   1
   0  -6  12    0.92    0.57   2
   0  -6  12    0.96    0.42   8
  -1  -6 -12   31.59    1.52   7
   1   6 -12   33.99    1.37   1
  -1  -6 -12   34.71    1.55   2
  -1  -6 -12   32.64    1.39   8
  -6   1 -12   34.26    1.49   6
  -1  -6 -12   34.77    1.52   5
  -1  -6 -12   32.76    1.44   4
  -6   1 -12   33.14    1.41   1
  -6   1  12   34.32    1.40   1
  -1  -6  12   33.33    1.38   8
  -1  -6  12   30.59    1.58   7
  -1  -6  12   35.26    1.52   2
  -2  -6 -12   41.89    1.82   5
  -2  -6 -12   44.45    1.77   2
  -6   2 -12   43.29    1.76   6
   2   6 -12   40.56    1.63   1
  -2  -6 -12   43.41    1.75   7
  -6   2 -12   42.22    1.66   1
  -2  -6 -12   44.13    1.67   8
  -2  -6 -12   43.48    1.69   4
  -6   2  12   44.42    1.64   1
  -2  -6  12   40.29    1.78   7
  -2  -6  12   43.89    1.66   8
  -2  -6  12   40.84    1.70   2
  -6   3 -12   29.97    1.36   1
  -3  -6 -12   29.76    1.41   2
  -3  -6 -12   29.66    1.43   7
  -6   3 -12   29.49    1.45   6
  -3  -6 -12   28.11    1.31   8
  -3  -6 -12   29.19    1.36   4
  -3  -6 -12   28.49    1.60   5
  -3  -6  12   30.30    1.34   1
  -3  -6  12   27.95    1.39   2
  -6   3  12   29.21    1.38   1
  -3  -6  12   29.06    1.42   7
  -3  -6  12   29.80    1.34   8
  -4  -6 -12   17.70    1.08   4
  -4  -6 -12   17.70    1.08   8
  -6   4 -12   18.44    1.10   1
  -6   4 -12   18.23    1.24   6
  -4  -6 -12   16.73    1.14   2
  -4  -6 -12   16.45    1.17   7
  -4  -6  12   17.78    1.15   7
  -4  -6  12   17.23    1.09   1
  -6   4  12   18.41    1.24   1
  -4  -6  12   17.09    1.20   2
  -4  -6  12   16.69    1.08   8
  -6   5 -12    1.12    0.69   6
  -5  -6 -12    1.25    0.61   7
  -5  -6 -12    1.36    0.55   2
  -6   5 -12    1.44    0.55   1
  -5  -6 -12    1.42    0.55   8
  -5  -6  12    1.00    0.58   2
  -5  -6  12    1.60    0.55   7
  -5  -6  12    0.87    0.53   1
  -5  -6  12    1.09    0.58   8
  -6  -6 -12   41.38    1.79   2
  -6  -6 -12   43.04    1.75   8
  -6   6 -12   40.17    1.75   1
  -6  -6 -12   45.69    1.82   7
  -6  -6  12   43.46    1.70   1
  -6  -6  12   41.77    1.76   8
  -6  -6  12   40.27    1.80   2
  -6  -6  12   41.20    1.75   7
  -6   7 -12   17.34    1.17   1
  -7  -6  12   17.42    1.12   1
  -7  -6  12   16.45    1.06   7
  -5   7 -12    8.46    0.96   1
  -7  -5  12    7.42    0.99   7
  -7  -5  12    7.32    0.99   1
  -4   7 -12    4.26    0.55   1
   4  -7 -12    3.81    0.69   4
  -7  -4  12    2.88    0.50   1
  -7  -4  12    3.48    0.69   7
  -7  -3 -12    6.36    0.76   6
   3  -7 -12    6.09    0.69   4
   3  -7 -12    8.14    0.95   5
  -3   7 -12    7.62    0.92   1
  -7  -3  12    7.29    0.83   7
  -7  -3  12    5.75    0.81   1
   2  -7 -12   21.71    1.20   5
  -7  -2 -12   19.95    1.26   6
   2  -7 -12   21.15    1.44   7
  -2   7 -12   22.78    1.18   1
   2  -7 -12   20.50    1.19   4
  -7  -2  12   22.49    1.18   1
   2  -7  12   20.21    1.26   8
   2  -7  12   20.76    1.69   2
   1  -7 -12   17.57    1.29   7
  -7  -1 -12   20.12    1.20   6
  -1   7 -12   19.87    1.14   1
  -7  -1 -12   18.19    1.23   1
   1  -7 -12   18.31    1.11   4
   1  -7 -12   19.89    1.20   5
   1  -7 -12   20.01    1.34   2
   1  -7 -12   21.01    1.22   8
   1  -7  12   20.47    1.28   2
   1  -7  12   20.52    1.13   8
  -7  -1  12   19.70    1.13   1
  -7   0 -12    0.02    0.54   1
   0   7 -12    0.43    0.39   1
   0  -7 -12    0.04    0.58   7
   0  -7 -12   -0.14    0.45   4
   0  -7 -12   -0.09    0.51   5
   0  -7 -12    1.46    0.54   2
  -7   0 -12    0.18    0.52   6
   0  -7 -12    0.81    0.50   8
   0  -7  12   -0.52    0.46   8
  -7   0  12    1.10    0.45   1
   0  -7  12   -0.16    0.50   2
  -7   1 -12   19.21    1.13   1
  -7   1 -12   19.03    1.21   6
  -1  -7 -12   20.13    1.19   2
  -1  -7 -12   20.53    1.32   5
   1   7 -12   20.32    1.09   1
  -1  -7 -12   17.69    1.07   8
  -1  -7 -12   17.49    1.18   7
  -1  -7 -12   18.27    1.15   4
  -1  -7  12   18.30    1.10   8
  -1  -7  12   20.30    1.19   2
  -1  -7  12   20.00    1.16   4
  -1  -7  12   18.47    1.35   7
  -7   1  12   19.62    1.13   1
  -2  -7 -12   20.90    1.13   8
  -7   2 -12   21.54    1.26   6
  -2  -7 -12   21.01    1.16   4
  -7   2 -12   21.35    1.20   1
  -2  -7 -12   19.94    1.19   2
  -2  -7 -12   22.81    1.36   5
  -2  -7 -12   22.83    1.22   7
   2   7 -12   20.58    1.16   1
  -2  -7  12   20.87    1.15   8
  -7   2  12   20.96    1.15   1
  -2  -7  12   20.36    1.26   7
  -2  -7  12   18.42    1.25   2
  -3  -7 -12    7.55    0.92   2
  -3  -7 -12    7.57    0.92   7
  -7   3 -12    7.15    0.90   1
  -3  -7 -12    7.30    0.84   4
  -7   3 -12    6.85    0.97   6
  -3  -7 -12    8.81    0.88   8
   3   7 -12    6.89    0.86   1
  -3  -7  12    6.86    0.93   7
  -3  -7  12    6.42    0.87   8
  -3  -7  12    7.04    0.93   2
  -7   3  12    6.12    0.71   1
   4   7 -12    2.44    0.54   1
  -4  -7 -12    2.53    0.57   8
  -4  -7 -12    3.61    0.58   2
  -7   4 -12    3.70    0.60   1
  -7   4 -12    2.71    0.60   6
  -4  -7 -12    3.12    0.59   7
  -4  -7 -12    2.31    0.56   4
  -7   4  12    4.66    0.66   1
  -4  -7  12    3.49    0.61   2
  -4  -7  12    3.45    0.56   1
  -4  -7  12    3.65    0.64   8
  -4  -7  12    1.85    0.59   7
   5   7 -12    7.80    0.94   1
  -5  -7 -12    9.67    0.90   8
  -5  -7 -12    6.54    0.93   2
  -5  -7 -12    7.62    0.91   7
  -7   5 -12    7.50    0.91   1
  -7   5 -12    7.83    1.08   6
  -5  -7  12    7.22    0.89   8
  -5  -7  12    7.54    0.92   2
  -5  -7  12    6.91    0.90   1
  -5  -7  12    6.25    0.73   7
   6   7 -12   15.70    1.14   1
  -7   6 -12   15.67    1.55   6
  -6  -7 -12   16.90    1.15   2
  -7   6 -12   16.85    1.06   1
  -6  -7 -12   17.35    1.08   8
  -6  -7 -12   17.38    1.17   7
  -6  -7  12   17.13    1.12   8
  -6  -7  12   17.56    1.04   1
  -6  -7  12   15.64    1.09   7
  -6  -7  12   15.07    1.16   2
  -7  -7 -12   -0.13    0.57   2
   7  -7 -12    0.59    0.40   5
   7   7 -12    0.79    0.48   1
  -7   7 -12   -0.34    0.51   1
  -7  -7 -12   -0.15    0.52   7
  -7  -7  12    0.04    0.39   7
  -7  -7  12    0.09    0.51   1
   7  -8 -12    3.02    0.45   5
  -7   8 -12    2.04    0.56   1
   8   7 -12    2.23    0.55   1
  -8  -7  12    2.53    0.44   7
   7  -8  12    2.40    0.53   4
   6  -8 -12    6.84    0.75   5
  -6   8 -12    8.94    0.90   1
  -8  -6  12    6.63    0.84   7
  -8  -6  12    7.47    0.96   1
  -5   8 -12    5.89    0.85   1
   5  -8 -12    5.68    0.81   5
  -8  -5  12    5.16    0.64   7
  -8  -5  12    6.75    0.94   1
   4  -8 -12    7.61    0.81   5
   4  -8 -12    6.54    0.71   4
  -4   8 -12    8.76    1.00   1
  -8  -4  12    7.23    0.87   7
  -8  -4  12    7.00    0.86   1
  -8  -3 -12   11.13    1.15   6
   3  -8 -12   11.54    1.04   4
   3  -8 -12   10.73    1.04   5
  -3   8 -12   13.98    0.95   1
  -8  -3  12   10.74    0.93   1
   2  -8 -12    7.60    0.95   5
   2  -8 -12    8.75    0.95   4
  -8  -2 -12    6.71    0.99   6
   2  -8 -12    8.33    0.96   7
  -2   8 -12    6.93    0.90   1
  -8  -2  12    6.43    0.85   1
   1  -8 -12   28.60    1.47   5
  -8  -1 -12   29.90    1.46   6
   1  -8 -12   30.73    1.40   4
   1  -8 -12   29.34    1.59   8
  -1   8 -12   29.33    1.47   1
   1  -8 -12   30.17    1.61   2
  -8  -1 -12   30.81    1.61   1
   1  -8 -12   29.81    1.58   7
   1  -8  12   32.27    1.50   8
   1  -8  12   30.31    1.47   2
  -8  -1  12   33.65    1.47   1
   0  -8 -12    5.19    0.69   8
   0  -8 -12    3.76    0.65   2
   0  -8 -12    4.88    0.63   4
   0   8 -12    6.54    0.95   1
  -8   0 -12    4.37    0.69   1
   0  -8 -12    3.72    0.70   5
   0  -8 -12    4.47    0.70   7
  -8   0 -12    6.15    0.72   6
   0  -8  12    5.88    0.67   8
   0  -8  12    4.31    0.63   4
   0  -8  12    5.65    0.66   2
  -8   0  12    6.67    0.86   1
  -1  -8 -12   30.40    1.45   7
   1   8 -12   29.47    1.39   1
  -1  -8 -12   30.84    1.47   2
  -1  -8 -12   29.91    1.56   5
  -1  -8 -12   30.86    1.41   4
  -8   1 -12   29.52    1.49   1
  -1  -8 -12   30.84    1.48   8
  -8   1 -12   31.52    1.50   6
  -1  -8  12   32.24    1.52   4
  -1  -8  12   31.62    1.48   2
  -1  -8  12   29.84    1.51   7
  -1  -8  12   32.56    1.43   8
  -8   1  12   28.99    1.42   1
   2   8 -12    7.51    0.90   1
  -2  -8 -12    6.50    0.88   8
  -8   2 -12    7.83    0.94   1
  -2  -8 -12    8.11    0.93   2
  -2  -8 -12    7.18    0.88   7
  -2  -8 -12    7.52    0.88   4
  -8   2 -12    6.57    0.96   6
  -2  -8  12    5.71    0.69   7
  -8   2  12    8.16    1.02   1
  -2  -8  12    6.62    0.91   2
  -2  -8  12    8.12    0.89   8
   3   8 -12   12.36    0.99   1
  -8   3 -12   11.80    1.02   1
  -3  -8 -12   11.43    0.95   2
  -8   3 -12   11.17    1.03   6
  -3  -8 -12   11.76    0.87   8
  -3  -8 -12   11.72    0.96   4
  -3  -8 -12   11.44    1.01   7
  -8   3  12   11.35    1.09   1
  -3  -8  12   10.65    1.04   2
  -3  -8  12   12.39    1.04   7
  -3  -8  12   10.82    0.90   8
  -8   4 -12    9.42    0.94   1
  -8   4 -12    4.67    0.64   6
  -4  -8 -12    7.89    0.77   8
  -4  -8 -12    7.10    0.89   7
   4   8 -12    5.46    0.70   1
  -4  -8 -12    6.53    0.89   2
  -4  -8  12    5.73    0.66   2
  -4  -8  12    6.48    0.88   7
  -8   4  12    9.06    1.15   1
  -4  -8  12    7.98    0.88   8
  -8   5 -12    5.13    0.67   6
  -8   5 -12    5.02    0.60   1
   5   8 -12    4.33    0.57   1
  -5  -8 -12    4.54    0.56   2
  -5  -8 -12    3.70    0.55   7
  -5  -8 -12    5.64    0.59   8
  -5  -8  12    7.25    0.82   7
  -5  -8  12    5.95    0.82   8
  -5  -8  12    5.38    0.59   2
  -8   6 -12    5.94    0.72   6
  -6  -8 -12    8.14    0.80   2
   6   8 -12    5.59    0.66   1
  -6  -8 -12    7.49    0.81   7
  -8   6 -12    8.18    0.89   1
  -6  -8 -12    6.22    0.66   8
  -6  -8  12    8.02    0.87   2
  -6  -8  12    8.77    0.73   7
  -6  -8  12    6.37    0.66   8
   7   8 -12    2.47    0.64   1
   8  -7 -12    2.59    0.44   5
  -8   7 -12    2.32    0.50   1
  -7  -8 -12    2.83    0.53   7
  -7  -8 -12    2.69    0.56   2
  -7  -8  12    2.71    0.39   7
  -8  -8  12    1.05    0.64   7
   6  -9 -12    2.30    0.43   5
   6  -9  12    2.15    0.48   4
  -5   9 -12    5.86    0.70   1
   5  -9 -12    6.95    0.80   5
  -9  -5  12    5.78    0.61   1
   5  -9  12    5.82    0.74   4
   4  -9 -12    4.70    0.60   5
   4  -9 -12    5.88    0.58   4
  -4   9 -12    6.61    0.96   1
  -9  -4  12    7.38    0.91   1
   4  -9  12    5.42    0.74   4
   3  -9 -12    0.85    0.51   5
  -3   9 -12    0.50    0.52   1
   3  -9 -12    0.17    0.44   4
  -9  -3  12    0.94    0.53   1
   3  -9  12   -0.02    0.43   4
   2  -9 -12   13.04    1.03   5
   2  -9 -12   14.31    0.98   4
  -2   9 -12   14.73    1.05   1
  -9  -2 -12   13.86    1.06   6
   2  -9  12   14.48    0.92   4
  -9  -2  12   12.22    1.02   1
  -9  -1 -12    5.63    0.81   6
   1  -9 -12    5.06    0.55   4
  -1   9 -12    5.96    0.72   1
   1  -9 -12    5.77    0.79   7
   1  -9 -12    4.34    0.69   5
   1  -9 -12    3.67    0.98   8
   1  -9 -12    4.31    0.67   2
  -9  -1 -12    7.03    0.83   1
   1  -9  12    5.24    0.64   4
   1  -9  12    5.22    0.68   8
   1  -9  12    4.99    0.66   2
  -9  -1  12    5.29    0.65   1
   0   9 -12   31.29    1.48   1
   0  -9 -12   30.15    1.54   5
   0  -9 -12   29.49    1.46   7
   0  -9 -12   31.78    1.43   2
   0  -9 -12   29.48    1.30   4
  -9   0 -12   28.16    1.43   6
  -9   0 -12   30.22    1.54   1
   0  -9 -12   30.96    1.40   8
   0  -9  12   29.44    1.38   4
  -9   0  12   31.12    1.44   1
   0  -9  12   30.76    1.39   8
   0  -9  12   29.60    1.42   2
   1   9 -12    5.50    0.70   1
  -1  -9 -12    6.63    0.80   4
  -1  -9 -12    5.60    0.62   8
  -1  -9 -12    4.72    0.61   2
  -9   1 -12    4.17    0.58   6
  -1  -9 -12    5.69    0.68   7
  -9   1 -12    4.27    0.70   1
  -1  -9  12    5.47    0.62   2
  -1  -9  12    4.80    0.57   4
  -1  -9  12    4.52    0.71   7
  -9   1  12    5.32    0.66   1
  -1  -9  12    5.29    0.62   8
  -9   2 -12   13.67    1.03   1
  -2  -9 -12   13.23    1.01   2
  -2  -9 -12   14.16    0.92   4
  -2  -9 -12   13.20    1.02   7
   2   9 -12   15.42    1.12   1
  -2  -9 -12   13.19    0.96   8
  -9   2  12   11.60    1.08   1
  -2  -9  12   13.18    0.98   8
  -2  -9  12   15.35    1.09   7
  -2  -9  12   13.53    0.97   2
  -3  -9 -12    0.53    0.40   2
  -3  -9 -12    0.29    0.41   8
  -9   3 -12    0.06    0.38   6
  -3  -9 -12    1.06    0.44   7
  -3  -9 -12    0.14    0.43   4
   3   9 -12    0.53    0.51   1
  -9   3 -12    0.98    0.58   1
  -9   3  12    0.54    0.61   1
  -3  -9  12   -0.11    0.35   2
  -3  -9  12   -0.11    0.44   8
  -3  -9  12    0.29    0.40   7
   4   9 -12    4.88    0.64   1
  -4  -9 -12    4.41    0.54   2
  -4  -9 -12    4.98    0.54   7
  -9   4 -12    4.51    0.54   6
  -9   4 -12    5.37    0.70   1
  -4  -9 -12    5.19    0.54   8
  -4  -9  12    5.37    0.72   7
  -4  -9  12    5.32    0.71   2
  -4  -9  12    4.90    0.57   8
  -5  -9 -12    6.13    0.69   7
   9  -5 -12    5.27    0.62   5
  -9   5 -12    5.77    0.66   1
   5   9 -12    5.16    0.73   1
  -5  -9 -12    6.42    0.75   8
  -5  -9 -12    5.48    0.69   2
  -9   5 -12    5.36    0.64   6
  -5  -9  12    6.24    0.72   2
  -5  -9  12    6.62    0.82   8
  -5  -9  12    6.10    0.68   7
  -6  -9 -12    2.63    0.45   2
   9  -6 -12    2.44    0.55   5
  -6  -9 -12    2.53    0.43   7
  -6  -9  12    2.07    0.45   2
  -6  -9  12    3.95    0.54   7
  -7  -9  12    6.16    0.57   7
   5 -10  12    4.19    0.48   4
   4 -10 -12    1.38    0.45   5
   4 -10  12    1.70    0.41   4
   3 -10 -12    2.15    0.46   4
  -3  10 -12    0.22    0.64   1
   3 -10 -12    1.39    0.49   5
   3 -10  12    1.77    0.38   4
 -10  -3  12    1.95    0.48   1
  -2  10 -12    4.28    0.70   1
   2 -10 -12    4.49    0.69   5
   2 -10 -12    4.14    0.53   4
 -10  -2 -12    3.67    0.62   6
   2 -10  12    4.13    0.52   4
 -10  -2  12    5.19    0.60   1
 -10  -1 -12    0.77    0.46   6
  -1  10 -12    0.31    0.56   1
   1 -10 -12    1.26    0.81   7
   1 -10 -12    1.03    0.62   5
   1 -10 -12    1.57    0.42   4
   1 -10  12    0.05    0.45   4
 -10  -1  12    0.83    0.47   1
   1 -10  12    1.28    0.59   2
 -10   0 -12   14.60    1.40   1
   0  10 -12   16.28    1.19   1
   0 -10 -12   13.41    1.15   8
   0 -10 -12   14.65    1.00   2
 -10   0 -12   15.01    0.96   6
   0 -10 -12   13.10    0.90   4
   0 -10 -12   13.29    0.99   7
 -10   0  12   12.34    1.01   1
   0 -10  12   15.59    0.93   2
   0 -10  12   15.40    1.04   8
   0 -10  12   14.31    1.03   4
  -1 -10 -12    0.52    0.39   4
  -1 -10 -12    0.24    0.41   2
 -10   1 -12    0.06    0.43   6
  -1 -10 -12    0.66    0.43   7
  -1 -10 -12    0.45    0.49   8
 -10   1 -12    0.98    0.70   1
   1  10 -12   -0.01    0.58   1
  -1 -10  12    1.54    0.61   4
 -10   1  12    0.33    0.57   1
  -1 -10  12    0.06    0.46   8
  -1 -10  12   -0.29    0.41   2
   2  10 -12    4.43    0.72   1
  -2 -10 -12    3.60    0.52   2
  -2 -10 -12    3.37    0.49   4
 -10   2 -12    4.79    0.52   6
  -2 -10 -12    3.22    0.53   8
  -2 -10 -12    3.85    0.50   7
 -10   2 -12    4.42    0.73   1
  -2 -10  12    3.41    0.45   2
  -2 -10  12    3.99    0.55   8
  -2 -10  12    4.93    0.58   7
 -10   2  12    4.47    0.74   1
 -10   3 -12    1.37    0.38   6
 -10   3 -12    2.53    0.57   1
   3  10 -12    1.15    0.68   1
  -3 -10 -12    1.46    0.38   7
  -3 -10 -12    1.98    0.38   2
  -3 -10 -12    2.02    0.44   8
  -3 -10  12    1.47    0.44   8
  -3 -10  12    1.82    0.38   7
  -3 -10  12    1.49    0.36   2
  -4 -10 -12    0.59    0.38   8
  -4 -10 -12    1.94    0.37   7
  -4 -10 -12    1.00    0.34   2
 -10   4 -12    1.81    0.44   6
  -4 -10  12    1.04    0.46   8
  -4 -10  12    1.30    0.33   2
  -4 -10  12    0.98    0.36   7
  -5 -10 -12    5.70    0.63   2
  -5 -10 -12    6.13    0.57   7
  -5 -10  12    5.75    0.58   7
  -5 -10  12    5.04    0.57   2
   2 -11  12    0.46    0.41   4
   1 -11 -12   14.28    0.81   4
   1 -11  12   11.66    0.80   4
 -11   0 -12    0.23    0.43   6
   0 -11 -12    0.78    0.40   4
   0 -11  12   -0.21    0.52   2
  -1 -11 -12   14.63    0.90   2
  -1 -11 -12   13.52    0.84   7
 -11   1 -12   13.40    0.85   6
  -1 -11 -12   14.94    0.81   4
  -1 -11  12   15.07    0.81   2
  -2 -11 -12    0.46    0.34   2
 -11   2 -12    0.22    0.35   6
  -2 -11 -12    0.39    0.38   7
  -2 -11  12    0.63    0.35   2
  -3 -11 -12    0.09    0.34   2
  -3 -11 -12    0.17    0.32   7
  -3 -11  12    0.30    0.35   2
   0   0 -13   -0.10    0.26   3
   0   0  13    0.08    0.19   3
   1   0 -13  276.89    8.22   3
   0  -1 -13  279.79    8.20   3
   0  -1 -13  294.19    8.25   3
   0   1 -13  275.39    8.27   3
  -1   0 -13  271.95    8.22   3
   1   0 -13  271.84    8.27   3
   0   1  13  275.01    8.19   3
   0  -1  13  281.84    8.22   3
   1   0  13  278.99    8.18   3
  -1   0  13  284.46    8.23   3
   1  -1 -13   94.06    3.02   3
   1  -1 -13   94.89    2.93   3
  -1   1 -13   89.42    2.97   3
   1   1  13   91.85    2.84   3
  -1   1  13   91.89    2.93   3
  -1  -1  13   95.42    2.94   3
   1  -1  13   88.05    2.91   3
  -1   2 -13   29.77    1.44   3
   1  -2 -13   30.21    1.21   3
  -2  -1 -13   29.03    1.16   3
   1  -2 -13   31.17    1.44   3
   2   1 -13   32.73    1.25   3
  -2  -1  13   31.85    1.24   3
   1  -2  13   30.78    1.27   3
  -1   2  13   30.96    1.26   3
   2   0 -13   23.33    1.02   3
   0  -2 -13   24.05    1.07   3
   0  -2 -13   23.04    0.95   3
   2   0  13   22.02    0.93   3
   0   2  13   22.21    1.01   3
   0  -2  13   23.36    1.02   3
  -2   0  13   24.15    1.02   3
   2  -1 -13   30.72    1.26   3
  -1  -2 -13   32.01    1.16   3
  -2   1 -13   30.72    1.32   3
  -1  -2 -13   32.67    1.22   3
  -1  -2  13   30.41    1.24   3
  -2   1  13   32.07    1.27   3
   2  -1  13   30.41    1.24   3
   2  -2 -13   18.08    0.92   3
   2   2 -13   18.04    0.98   3
  -2  -2 -13   17.89    0.75   3
  -2  -2 -13   17.66    0.86   3
   2  -2  13   16.28    0.93   3
  -2   2  13   18.87    0.98   3
  -2  -2  13   17.24    0.89   3
  -3  -2 -13   17.51    0.73   3
  -3  -2 -13   17.13    0.81   3
   2  -3 -13   16.40    1.01   3
  -2   3 -13   18.04    0.85   1
  -3  -2  13   18.19    0.97   3
  -3  -2  13   16.77    0.84   1
  -3  -1 -13    7.95    0.63   3
   1  -3 -13    9.53    0.72   3
  -3  -1  13    9.42    0.73   3
   1  -3  13    9.57    0.84   3
   3   0 -13   50.16    1.88   3
  -3   0 -13   52.88    1.80   3
   0  -3 -13   51.24    1.80   3
   0  -3  13   48.50    1.87   3
  -3   0  13   51.26    1.85   3
  -1  -3 -13   10.74    0.63   3
   3  -1 -13    9.39    0.84   3
  -1  -3  13   10.07    0.77   3
  -3   1  13   11.05    0.80   3
  -3   2 -13   15.47    0.90   1
  -2  -3 -13   18.45    0.79   3
   3  -2 -13   17.35    1.11   3
  -2  -3  13   17.39    1.00   3
  -2  -3  13   17.05    0.87   1
  -3   2  13   18.32    1.09   3
  -3  -3 -13   86.52    2.68   3
  -3  -3 -13   83.76    2.73   8
  -3   3 -13   88.06    2.75   1
  -3  -3  13   84.87    2.94   3
  -3  -3  13   86.86    2.75   1
  -3  -3  13   84.87    2.75   8
  -3   4 -13    3.35    0.49   1
  -4  -3 -13    2.82    0.54   8
  -4  -3 -13    2.91    0.42   3
  -4  -3  13    2.96    0.58   3
  -4  -3  13    2.57    0.52   8
  -4  -3  13    1.67    0.38   1
  -4  -2 -13    6.40    0.48   3
   2  -4 -13    7.08    0.97   3
  -2   4 -13    7.69    0.65   1
  -4  -2 -13    6.38    0.88   8
  -4  -2  13    5.27    0.81   3
   2  -4  13    8.20    0.84   8
  -4  -2  13    7.27    0.64   1
   1  -4 -13  160.14    4.99   3
  -1   4 -13  156.04    4.77   1
  -4  -1  13  158.37    4.97   3
  -4  -1  13  158.23    4.76   1
   1  -4  13  160.48    5.07   3
   1  -4  13  154.75    4.77   8
   0  -4 -13   16.70    0.87   8
   0  -4 -13   18.16    0.96   3
   0   4 -13   16.74    0.83   1
  -4   0  13   18.93    1.09   3
   0  -4  13   15.67    0.82   8
  -4   0  13   17.15    0.92   1
   0  -4  13   17.61    1.13   3
  -1  -4 -13  156.10    4.82   8
  -1  -4 -13  161.39    4.94   3
  -4   1 -13  158.63    4.83   1
  -1  -4  13  164.56    5.09   3
  -4   1  13  167.47    5.11   3
  -1  -4  13  156.03    4.82   1
  -1  -4  13  164.42    4.84   8
  -4   1  13  151.83    4.82   1
  -2  -4 -13    5.93    0.59   3
  -4   2 -13    7.10    0.69   1
  -2  -4 -13    7.35    0.64   8
  -2  -4  13    5.99    0.85   3
  -2  -4  13    6.09    0.67   8
  -4   2  13    7.76    1.01   3
  -2  -4  13    6.92    0.62   1
  -4   2  13    7.49    0.90   1
  -3  -4 -13    2.90    0.52   3
  -4   3 -13    1.79    0.39   1
  -3  -4 -13    3.06    0.52   4
  -3  -4 -13    2.55    0.49   8
  -3  -4 -13    3.73    0.66   5
  -3  -4  13    2.31    0.42   8
  -3  -4  13    2.25    0.40   1
  -3  -4  13    2.10    0.57   3
  -4   4 -13   -0.15    0.79   6
  -4  -4 -13    3.21    0.74   6
  -4  -4 -13    2.20    0.64   2
  -4   4 -13    1.30    0.35   1
  -4  -4 -13    2.60    0.52   8
  -4  -4  13    0.94    0.47   8
  -4  -4  13    1.43    0.38   1
  -4  -4  13    1.66    0.62   7
  -5  -4 -13    8.40    1.18   2
  -5  -4 -13    8.27    0.94   7
  -5  -4 -13   10.57    0.98   8
  -5  -4 -13    9.82    1.14   6
  -4   5 -13    9.48    0.85   1
  -5  -4  13    9.01    1.01   7
  -5  -4  13   11.26    1.01   8
  -5  -4  13    9.59    1.18   2
  -5  -4  13    9.36    0.81   1
   3  -5 -13   19.72    1.24   4
  -3   5 -13   21.38    1.09   1
  -5  -3 -13   20.89    1.29   6
  -5  -3 -13   21.77    1.17   8
  -5  -3  13   16.14    1.64   8
  -5  -3  13   17.66    1.32   7
  -5  -3  13   19.67    1.01   1
  -2   5 -13   12.41    0.80   1
   2  -5 -13   10.86    0.98   4
   2  -5 -13   12.56    1.48   3
  -5  -2 -13   11.51    0.63   3
  -5  -2 -13   10.56    1.02   6
  -5  -2  13   11.43    1.13   3
   2  -5  13   13.36    0.92   8
  -5  -2  13   12.06    0.77   1
   1  -5 -13   24.03    1.15   8
  -1   5 -13   22.87    1.04   1
   1  -5 -13   22.46    1.46   3
  -5  -1 -13   22.43    1.25   6
   1  -5 -13   24.21    1.15   4
   1  -5 -13   23.52    1.16   5
  -5  -1  13   21.63    1.35   3
   1  -5  13   22.65    1.09   8
  -5  -1  13   21.89    1.06   1
   0  -5 -13    0.38    0.48   4
  -5   0 -13    0.65    0.50   1
   0  -5 -13    0.59    0.48   3
   0   5 -13    1.11    0.34   1
  -5   0 -13    1.05    0.55   6
   0  -5 -13    1.00    0.45   8
   0  -5 -13    1.49    0.52   5
   0  -5  13    1.22    0.66   3
   0  -5  13   -0.08    0.35   8
  -5   0  13    0.87    0.40   1
  -5   0  13    0.87    0.58   3
  -1  -5 -13   22.92    1.07   8
  -5   1 -13   24.27    1.07   1
  -5   1 -13   22.28    1.25   6
  -1  -5 -13   22.19    1.16   4
   1   5 -13   21.97    1.03   1
  -1  -5 -13   22.17    1.25   5
  -1  -5 -13   23.16    1.22   3
  -1  -5  13   22.89    1.03   8
  -5   1  13   24.36    1.53   3
  -1  -5  13   22.14    1.52   3
  -5   1  13   24.90    1.14   1
  -2  -5 -13   15.33    1.58   2
  -2  -5 -13   12.08    0.93   4
  -5   2 -13   12.71    0.85   1
  -2  -5 -13   11.74    0.76   8
  -2  -5 -13   12.53    1.01   5
  -2  -5 -13   12.02    0.92   3
  -5   2 -13   13.07    1.03   6
  -5   2  13   12.27    0.89   1
  -2  -5  13   12.17    0.80   1
  -2  -5  13   11.40    1.29   3
  -2  -5  13   12.62    0.85   8
  -2  -5  13   13.52    1.05   2
  -3  -5 -13   19.17    1.07   4
  -3  -5 -13   17.56    1.22   7
  -3  -5 -13   17.91    1.29   5
  -5   3 -13   19.45    1.23   6
  -3  -5 -13   18.67    1.20   2
  -3  -5 -13   21.20    1.06   8
  -5   3 -13   18.99    1.03   1
  -3  -5  13   20.78    1.04   8
  -3  -5  13   18.28    1.21   2
  -3  -5  13   19.94    1.21   7
  -5   3  13   17.77    1.15   1
  -3  -5  13   18.55    1.01   1
  -4  -5 -13    8.80    0.83   4
  -4  -5 -13    8.14    1.01   2
  -4  -5 -13    9.53    1.05   7
  -5   4 -13   10.51    0.82   1
  -5   4 -13   10.75    1.20   6
  -4  -5 -13    8.56    0.85   8
  -4  -5  13    8.44    0.85   8
  -4  -5  13   10.37    0.86   1
  -4  -5  13    9.33    0.98   2
  -4  -5  13   10.01    1.00   7
  -5  -5 -13   15.23    1.18   2
  -5  -5 -13   15.70    1.24   7
  -5   5 -13   15.61    1.04   1
  -5  -5 -13   15.41    1.12   8
  -5  -5  13   15.34    1.10   8
  -5  -5  13   15.21    1.10   7
  -5  -5  13   14.40    1.23   2
  -5  -5  13   14.30    1.00   1
  -6  -5 -13   11.33    1.16   2
  -5   6 -13    8.13    0.88   1
  -6  -5 -13    9.91    1.26   7
  -6  -5 -13   10.44    1.13   8
  -6  -5  13   11.07    1.16   8
  -6  -5  13    9.93    1.00   7
  -6  -5  13    6.56    0.91   1
  -4   6 -13   30.36    1.37   1
  -6  -4 -13   28.82    1.58   8
  -6  -4  13   29.53    1.37   1
  -6  -4  13   28.76    1.49   7
   3  -6 -13    5.77    0.68   4
  -3   6 -13    5.57    0.78   1
  -6  -3 -13    7.39    1.05   6
  -6  -3  13    7.17    0.84   7
  -6  -3  13    6.08    0.72   1
   2  -6 -13    8.86    0.88   5
  -6  -2 -13    8.30    1.02   6
  -2   6 -13    8.45    0.85   1
   2  -6 -13    9.09    0.95   7
   2  -6 -13    8.10    0.90   4
   2  -6  13   10.45    1.21   2
  -6  -2  13    8.35    0.80   1
   2  -6  13    8.59    0.91   8
  -6  -2  13    9.00    0.94   7
  -1   6 -13   11.79    0.91   1
  -6  -1 -13   11.07    1.04   6
   1  -6 -13   13.36    1.29   2
   1  -6 -13   12.16    1.27   7
   1  -6 -13   12.73    0.94   4
   1  -6 -13   13.32    0.99   8
   1  -6 -13   12.71    1.00   5
  -6  -1 -13   12.67    1.10   1
   1  -6  13   11.66    0.87   8
  -6  -1  13   13.22    0.89   1
   1  -6  13   12.81    1.16   2
   0  -6 -13   18.42    1.24   2
  -6   0 -13   18.50    1.15   6
  -6   0 -13   18.99    1.11   1
   0  -6 -13   19.00    1.17   5
   0  -6 -13   20.24    1.08   8
   0  -6 -13   20.36    1.24   7
   0   6 -13   18.67    1.00   1
   0  -6 -13   19.44    1.07   4
  -6   0  13   18.46    1.02   1
   0  -6  13   18.57    1.00   8
   0  -6  13   18.43    1.17   2
  -1  -6 -13   12.51    1.04   7
  -1  -6 -13   11.21    1.06   2
  -1  -6 -13   11.58    1.11   5
   1   6 -13   12.44    0.88   1
  -1  -6 -13   12.36    0.95   4
  -1  -6 -13   11.91    0.90   8
  -6   1 -13   12.55    0.94   1
  -6   1 -13   12.34    1.02   6
  -6   1  13   13.06    0.94   1
  -1  -6  13   13.32    1.09   2
  -1  -6  13   12.13    0.81   8
  -1  -6  13   11.82    1.25   7
  -6   2 -13    8.56    0.84   1
   2   6 -13    6.55    0.79   1
  -2  -6 -13    8.36    0.97   2
  -2  -6 -13    9.21    0.86   4
  -2  -6 -13    7.04    0.94   7
  -2  -6 -13    7.94    0.81   8
  -2  -6 -13    8.05    1.02   5
  -6   2 -13    6.79    0.94   6
  -2  -6  13    6.33    0.93   2
  -2  -6  13    7.85    0.79   8
  -2  -6  13    6.98    0.99   7
  -6   2  13    9.95    0.90   1
  -3  -6 -13    5.39    0.79   5
  -3  -6 -13    4.04    0.56   8
  -6   3 -13    5.11    0.72   6
  -3  -6 -13    6.00    0.73   7
  -3  -6 -13    6.48    0.69   2
  -6   3 -13    5.89    0.81   1
  -3  -6 -13    4.17    0.54   4
  -3  -6  13    4.21    0.57   2
  -3  -6  13    4.33    0.54   1
  -3  -6  13    5.81    0.81   8
  -6   3  13    6.62    0.70   1
  -3  -6  13    5.64    0.72   7
  -4  -6 -13   28.66    1.43   7
  -6   4 -13   30.08    1.52   6
  -6   4 -13   29.92    1.39   1
  -4  -6 -13   29.84    1.37   4
  -4  -6 -13   28.27    1.36   8
  -4  -6 -13   28.29    1.44   2
  -4  -6  13   30.29    1.37   8
  -4  -6  13   29.45    1.41   7
  -4  -6  13   24.45    1.44   2
  -4  -6  13   30.17    1.34   1
  -5  -6 -13   11.72    1.03   2
  -6   5 -13    9.88    0.96   1
  -6   5 -13    7.77    0.91   6
  -5  -6 -13   10.65    1.06   7
  -5  -6 -13    9.12    1.05   8
  -5  -6  13    8.18    0.88   1
  -5  -6  13    9.22    0.97   8
  -5  -6  13   10.79    1.06   2
  -5  -6  13    8.61    0.95   7
  -6  -6 -13    0.97    0.55   8
  -6   6 -13    1.17    0.50   1
  -6  -6 -13    1.92    0.68   7
  -6  -6 -13    1.47    0.56   2
  -6  -6  13    2.86    0.59   1
  -6  -6  13    1.92    0.58   8
  -6  -6  13    1.22    0.60   2
  -6  -6  13    1.36    0.56   7
  -6   7 -13    7.28    0.93   1
   6  -7 -13    5.52    0.80   5
  -7  -6  13    7.03    0.92   7
  -7  -6  13    7.05    0.91   1
   5  -7 -13    4.03    0.63   5
  -5   7 -13    3.89    0.62   1
  -7  -5  13    2.94    0.52   1
  -7  -5  13    2.43    0.64   7
   4  -7 -13    3.75    0.60   5
  -4   7 -13    3.74    0.53   1
   4  -7 -13    3.39    0.72   4
  -7  -4  13    4.14    0.62   1
  -7  -4  13    3.88    0.69   7
  -7  -3 -13    9.96    1.15   6
  -3   7 -13    9.90    0.97   1
   3  -7 -13    9.79    1.00   5
   3  -7 -13    9.85    1.01   4
  -7  -3  13    9.15    0.90   1
  -7  -3  13    9.27    1.25   7
   2  -7 -13    0.72    0.47   5
   2  -7 -13    1.58    0.81   7
  -7  -2 -13    0.83    0.56   6
   2  -7 -13    2.01    0.52   4
  -2   7 -13    1.01    0.47   1
   2  -7  13    1.55    0.74   2
   2  -7  13    0.97    0.59   8
  -7  -2  13    1.77    0.53   1
  -7  -1 -13    7.28    0.97   6
  -7  -1 -13    8.07    1.03   1
   1  -7 -13    7.03    0.79   2
   1  -7 -13    6.13    0.73   8
   1  -7 -13    6.68    0.87   4
   1  -7 -13    6.93    0.82   7
  -1   7 -13    8.40    0.93   1
   1  -7 -13    5.31    0.68   5
  -7  -1  13    7.04    0.86   1
   1  -7  13    7.69    0.76   2
   1  -7  13    8.68    0.94   8
   0  -7 -13   -0.37    0.49   8
   0  -7 -13    1.37    0.61   7
   0  -7 -13    0.45    0.54   2
  -7   0 -13    0.54    0.56   6
   0  -7 -13    0.41    0.55   5
   0  -7 -13    0.76    0.49   4
  -7   0 -13    0.57    0.56   1
   0   7 -13    0.43    0.43   1
   0  -7  13   -0.03    0.50   2
   0  -7  13    0.91    0.49   8
  -7   0  13    1.54    0.47   1
  -7   1 -13    9.07    0.92   1
  -1  -7 -13    7.79    0.90   4
  -1  -7 -13    6.30    0.72   5
  -1  -7 -13    5.50    0.71   7
   1   7 -13    6.64    0.83   1
  -1  -7 -13    8.36    0.97   2
  -7   1 -13    8.16    0.92   6
  -1  -7 -13    5.44    0.66   8
  -7   1  13    7.00    0.90   1
  -1  -7  13    6.54    0.71   4
  -1  -7  13    7.10    0.88   2
  -1  -7  13    5.72    0.78   7
  -1  -7  13    7.37    0.85   8
  -2  -7 -13    1.66    0.54   2
  -2  -7 -13    0.87    0.51   7
   2   7 -13    1.12    0.47   1
  -2  -7 -13    1.59    0.50   8
  -7   2 -13    1.87    0.58   6
  -7   2 -13    0.87    0.53   1
  -2  -7 -13    1.23    0.64   5
  -2  -7 -13    1.18    0.48   4
  -2  -7  13    1.27    0.53   8
  -2  -7  13    0.79    0.60   7
  -2  -7  13    1.60    0.49   2
  -7   2  13    0.89    0.51   1
  -3  -7 -13    9.40    0.98   2
  -7   3 -13    9.90    1.04   6
  -3  -7 -13   10.33    0.97   8
  -3  -7 -13    9.76    0.95   4
  -3  -7 -13    8.49    0.91   7
  -7   3 -13    9.35    0.96   1
   3   7 -13    9.48    0.94   1
  -3  -7  13   10.10    0.89   8
  -3  -7  13    8.66    1.00   2
  -3  -7  13   10.37    0.99   7
  -7   3  13    9.25    1.08   1
  -4  -7 -13    4.27    0.60   2
  -7   4 -13    3.40    0.59   1
  -4  -7 -13    3.08    0.56   7
  -4  -7 -13    4.06    0.65   8
  -4  -7 -13    3.87    0.54   4
   4   7 -13    4.77    0.59   1
  -7   4 -13    4.92    0.70   6
  -4  -7  13    3.93    0.62   2
  -4  -7  13    4.37    0.63   8
  -4  -7  13    6.13    0.86   7
  -7   4  13    5.76    1.06   1
  -5  -7 -13    3.69    0.62   2
  -5  -7 -13    3.57    0.59   8
   5   7 -13    3.07    0.54   1
  -7   5 -13    4.56    0.60   1
  -7   5 -13    2.21    0.68   6
  -5  -7 -13    2.97    0.58   7
  -5  -7  13    2.18    0.60   1
  -5  -7  13    3.09    0.60   2
  -5  -7  13    2.94    0.57   7
  -5  -7  13    3.51    0.57   8
  -6  -7 -13    7.45    0.87   8
  -6  -7 -13    5.42    0.64   7
   6   7 -13    4.38    0.59   1
  -6  -7 -13    5.57    0.66   2
  -7   6 -13    7.58    0.88   1
  -6  -7  13    5.32    0.62   2
  -6  -7  13    5.48    0.60   7
  -6  -7  13    4.09    0.60   1
  -6  -7  13    5.28    0.66   8
   7   7 -13    2.88    0.55   1
  -7  -7 -13    3.61    0.59   7
  -7   7 -13    3.10    0.60   1
  -7  -7 -13    3.07    0.62   2
   7  -7 -13    2.51    0.49   5
  -7  -7  13    3.29    0.48   7
  -7  -7  13    2.44    0.55   1
   7  -8 -13    8.71    0.75   5
   8   7 -13    9.03    0.98   1
  -7   8 -13    7.27    0.93   1
   7  -8  13    9.52    0.87   4
  -8  -7  13   10.21    0.72   7
   6  -8 -13   12.66    0.87   5
  -6   8 -13   14.34    1.00   1
  -8  -6  13   14.13    1.02   1
  -8  -6  13   13.08    0.96   7
   5  -8 -13   19.47    1.15   5
  -5   8 -13   20.64    1.16   1
  -8  -5  13   19.23    1.19   7
  -8  -5  13   20.13    1.15   1
   4  -8 -13    9.12    0.91   5
   4  -8 -13    9.21    1.10   4
  -4   8 -13   10.27    1.04   1
  -8  -4  13   10.36    1.23   7
  -8  -4  13   10.11    0.98   1
  -3   8 -13   33.29    1.47   1
   3  -8 -13   33.43    1.57   5
   3  -8 -13   33.41    1.53   4
  -8  -3 -13   35.40    1.67   6
  -8  -3  13   34.50    1.56   1
  -2   8 -13   18.50    1.14   1
   2  -8 -13   19.24    1.23   5
  -8  -2 -13   18.02    1.26   6
   2  -8 -13   19.68    1.48   7
   2  -8 -13   18.65    1.18   4
  -8  -2  13   18.98    1.19   1
  -1   8 -13    4.10    0.64   1
   1  -8 -13    4.57    0.78   8
   1  -8 -13    4.07    0.75   2
  -8  -1 -13    4.77    0.74   1
  -8  -1 -13    4.49    0.70   6
   1  -8 -13    6.67    0.97   5
   1  -8 -13    5.76    0.78   7
   1  -8 -13    4.90    0.60   4
   1  -8  13    5.59    0.66   8
  -8  -1  13    6.07    0.86   1
   1  -8  13    5.23    0.68   2
  -8   0 -13   40.98    1.76   1
   0  -8 -13   43.12    1.82   8
   0  -8 -13   43.38    1.73   4
   0  -8 -13   43.33    1.82   7
   0   8 -13   43.40    1.80   1
  -8   0 -13   42.43    1.79   6
   0  -8 -13   44.24    1.83   5
   0  -8 -13   43.42    1.82   2
  -8   0  13   43.70    1.79   1
   0  -8  13   43.04    1.76   4
   0  -8  13   42.54    1.79   2
   0  -8  13   41.86    1.72   8
  -8   1 -13    4.78    0.64   6
  -8   1 -13    4.73    0.64   1
  -1  -8 -13    4.93    0.65   8
  -1  -8 -13    4.55    0.62   2
  -1  -8 -13    3.21    0.55   4
   1   8 -13    6.79    0.82   1
  -1  -8 -13    4.57    0.63   7
  -1  -8 -13    4.32    0.75   5
  -1  -8  13    4.56    0.62   8
  -1  -8  13    4.98    0.69   4
  -8   1  13    4.77    0.69   1
  -1  -8  13    4.13    0.70   7
  -1  -8  13    6.04    0.86   2
  -2  -8 -13   18.52    1.19   2
  -8   2 -13   18.50    1.17   6
  -8   2 -13   16.89    1.15   1
  -2  -8 -13   18.63    1.12   4
   2   8 -13   18.55    1.10   1
  -2  -8 -13   17.30    1.16   7
  -2  -8 -13   16.74    1.42   5
  -2  -8 -13   17.85    1.11   8
  -8   2  13   18.91    1.18   1
  -2  -8  13   18.10    1.16   2
  -2  -8  13   16.65    1.02   8
  -2  -8  13   20.33    1.21   7
  -3  -8 -13   34.32    1.54   2
  -3  -8 -13   32.35    1.46   8
  -3  -8 -13   33.44    1.50   4
  -8   3 -13   35.75    1.59   1
   3   8 -13   32.84    1.52   1
  -3  -8 -13   33.45    1.54   7
  -8   3 -13   34.22    1.58   6
  -3  -8  13   32.60    1.52   2
  -3  -8  13   34.92    1.48   8
  -3  -8  13   36.28    1.54   7
  -8   3  13   37.41    1.66   1
  -4  -8 -13   10.81    0.97   7
  -4  -8 -13   10.35    0.95   2
  -4  -8 -13   10.15    0.84   8
  -8   4 -13    9.83    1.01   6
   4   8 -13    9.68    0.92   1
  -8   4 -13   11.53    1.03   1
  -4  -8  13    9.26    0.94   7
  -4  -8  13   10.96    0.94   2
  -4  -8  13   11.83    0.93   8
  -8   5 -13   19.15    1.09   1
  -5  -8 -13   19.81    1.05   2
  -5  -8 -13   20.90    1.09   7
  -8   5 -13   19.27    1.16   6
   5   8 -13   19.03    1.10   1
  -5  -8 -13   20.30    1.10   8
  -5  -8  13   18.10    1.14   2
  -5  -8  13   19.42    1.06   7
  -5  -8  13   20.31    1.09   8
  -6  -8 -13   14.33    0.91   7
  -6  -8 -13   12.79    1.03   8
  -8   6 -13   13.89    0.98   1
   6   8 -13   13.93    0.93   1
   8  -6 -13   13.38    0.96   5
  -6  -8 -13   14.92    0.95   2
  -6  -8  13   13.45    1.10   8
  -6  -8  13   13.58    0.94   2
  -6  -8  13   13.82    0.84   7
   8  -7 -13   10.20    0.80   5
  -7  -8 -13    7.72    0.88   7
  -7  -8 -13    9.11    0.96   2
  -8   7 -13    8.36    0.88   1
   7   8 -13    9.20    1.27   1
  -7  -8  13    9.04    0.69   7
   6  -9 -13    3.36    0.50   5
   6  -9  13    2.96    0.45   4
   5  -9 -13    6.05    0.75   5
  -5   9 -13    5.87    0.70   1
  -9  -5  13    7.97    0.94   1
   5  -9  13    6.25    0.74   4
   4  -9 -13    0.41    0.44   5
  -4   9 -13    0.61    0.54   1
   4  -9 -13    0.03    0.55   4
   4  -9  13    0.99    0.44   4
  -9  -4  13    0.49    0.49   1
   3  -9 -13    2.06    0.48   4
   3  -9 -13    1.79    0.49   5
  -3   9 -13    2.35    0.60   1
  -9  -3  13    2.59    0.47   1
   3  -9  13    3.28    0.51   4
  -9  -2 -13    6.74    0.87   6
  -2   9 -13    6.51    0.90   1
   2  -9 -13    6.62    0.85   4
   2  -9 -13    6.85    0.88   5
  -9  -2  13    6.78    0.89   1
   2  -9  13    7.39    0.76   4
   1  -9 -13    7.63    1.15   2
  -1   9 -13    6.71    0.75   1
   1  -9 -13    8.39    1.14   7
  -9  -1 -13    8.65    0.87   6
   1  -9 -13    8.18    0.76   4
   1  -9 -13    7.72    0.91   5
  -9  -1  13    7.86    0.90   1
   1  -9  13    9.08    0.94   2
   1  -9  13    7.64    0.87   4
   1  -9  13    7.99    1.06   8
   0  -9 -13   15.43    1.08   8
   0  -9 -13   14.31    0.94   4
  -9   0 -13   16.66    1.32   1
   0  -9 -13   13.96    1.15   5
  -9   0 -13   15.69    1.02   6
   0   9 -13   16.66    1.12   1
   0  -9 -13   15.38    1.16   7
   0  -9 -13   15.82    1.09   2
  -9   0  13   15.81    1.09   1
   0  -9  13   15.74    1.08   8
   0  -9  13   16.84    1.03   4
   0  -9  13   16.46    1.03   2
  -9   1 -13    9.07    1.09   1
  -9   1 -13    8.19    0.81   6
   1   9 -13    7.65    1.02   1
  -1  -9 -13    7.36    0.83   4
  -1  -9 -13    7.72    0.89   8
  -1  -9 -13    8.41    0.90   2
  -1  -9 -13    7.43    1.37   5
  -1  -9 -13    7.39    0.95   7
  -1  -9  13    6.30    0.80   2
  -1  -9  13    8.82    1.09   7
  -1  -9  13    8.78    0.96   4
  -1  -9  13    7.43    0.89   8
  -9   1  13    6.57    0.95   1
   2   9 -13    5.91    0.72   1
  -2  -9 -13    7.62    0.91   2
  -9   2 -13    7.81    0.99   1
  -2  -9 -13    6.08    0.66   8
  -2  -9 -13    8.68    0.92   7
  -2  -9 -13    8.94    0.84   4
  -9   2 -13    9.71    0.87   6
  -2  -9  13    6.47    0.84   8
  -2  -9  13    8.30    0.91   7
  -9   2  13    6.98    0.99   1
  -2  -9  13    7.26    0.83   2
  -3  -9 -13    3.31    0.49   8
  -9   3 -13    2.46    0.48   6
  -9   3 -13    2.75    0.60   1
  -3  -9 -13    1.83    0.48   4
   3   9 -13    2.77    0.51   1
  -3  -9 -13    2.38    0.46   7
  -3  -9 -13    2.82    0.47   2
  -3  -9  13    2.81    0.51   2
  -3  -9  13    1.54    0.46   7
  -9   3  13    2.67    0.71   1
  -3  -9  13    1.16    0.44   8
  -4  -9 -13    0.19    0.38   2
  -4  -9 -13    0.10    0.39   8
  -9   4 -13    0.45    0.45   6
   4   9 -13    1.22    0.48   1
  -4  -9 -13    0.34    0.38   7
  -9   4 -13   -0.18    0.55   1
  -4  -9  13    0.29    0.36   7
  -4  -9  13    0.54    0.39   8
  -4  -9  13    0.01    0.41   2
  -5  -9 -13    6.26    0.68   7
  -5  -9 -13    4.37    0.51   8
   5   9 -13    5.96    0.73   1
   9  -5 -13    5.89    0.69   5
  -9   5 -13    7.98    0.88   6
  -9   5 -13    6.85    0.74   1
  -5  -9 -13    7.21    0.69   2
  -5  -9  13    5.15    0.59   8
  -5  -9  13    6.17    0.65   7
  -5  -9  13    6.51    0.66   2
  -6  -9 -13    2.86    0.42   7
   9  -6 -13    3.10    0.60   5
  -6  -9 -13    3.45    0.46   2
  -6  -9  13    3.82    0.53   7
  -6  -9  13    3.43    0.46   2
  -7  -9  13    4.66    0.54   7
   5 -10  13    4.45    0.65   4
   4 -10 -13    2.39    0.49   5
   4 -10  13    1.85    0.38   4
   3 -10 -13   12.07    0.88   4
   3 -10 -13   11.37    0.96   5
  -3  10 -13   10.96    1.09   1
 -10  -3  13   11.83    1.02   1
   3 -10  13   12.24    0.80   4
 -10  -2 -13    2.18    0.61   6
   2 -10 -13    2.86    0.56   5
  -2  10 -13    3.51    0.66   1
   2 -10 -13    3.27    0.51   4
 -10  -2  13    2.70    0.53   1
   2 -10  13    1.98    0.46   4
   1 -10 -13    4.48    0.70   5
   1 -10 -13    5.32    0.66   7
 -10  -1 -13    5.29    0.60   6
   1 -10 -13    5.31    0.73   4
  -1  10 -13    3.32    0.60   1
   1 -10  13    4.25    0.63   2
   1 -10  13    4.71    0.57   4
 -10  -1  13    3.78    0.63   1
   0 -10 -13   24.39    1.18   7
   0  10 -13   22.35    1.30   1
   0 -10 -13   22.58    1.18   2
   0 -10 -13   21.52    1.30   8
 -10   0 -13   23.40    1.16   6
   0 -10 -13   23.88    1.12   4
   0 -10  13   23.36    1.15   2
 -10   0  13   23.43    1.23   1
   0 -10  13   21.75    1.20   4
   0 -10  13   23.84    1.27   8
  -1 -10 -13    3.27    0.56   8
   1  10 -13    4.45    0.70   1
  -1 -10 -13    4.88    0.54   7
 -10   1 -13    3.70    0.50   6
 -10   1 -13    3.13    0.68   1
  -1 -10 -13    4.10    0.51   2
  -1 -10 -13    4.84    0.47   4
  -1 -10  13    5.37    0.73   2
 -10   1  13    3.73    0.65   1
  -1 -10  13    4.13    0.53   8
  -2 -10 -13    2.82    0.48   2
  -2 -10 -13    3.57    0.54   8
 -10   2 -13    3.35    0.50   6
  -2 -10 -13    2.40    0.43   4
 -10   2 -13    2.90    0.63   1
  -2 -10 -13    2.99    0.48   7
   2  10 -13    2.56    0.63   1
 -10   2  13    3.15    0.73   1
  -2 -10  13    3.01    0.50   8
  -2 -10  13    3.10    0.47   2
  -2 -10  13    3.14    0.55   7
  -3 -10 -13   11.91    0.77   2
  -3 -10 -13   12.24    0.75   7
   3  10 -13   10.18    1.12   1
  -3 -10 -13   10.83    0.81   8
 -10   3 -13   12.04    0.77   6
 -10   3 -13   11.21    1.18   1
  -3 -10  13    9.90    0.85   8
  -3 -10  13   13.04    0.79   7
  -3 -10  13   11.65    0.76   2
  -4 -10 -13    2.54    0.44   8
  -4 -10 -13    2.63    0.40   7
 -10   4 -13    2.59    0.47   6
  -4 -10 -13    2.32    0.37   2
  -4 -10  13    2.69    0.39   7
  -4 -10  13    2.69    0.51   8
  -4 -10  13    2.54    0.41   2
  -5 -10 -13    3.29    0.44   2
  -5 -10 -13    3.22    0.41   7
  -5 -10  13    3.70    0.41   7
  -5 -10  13    3.98    0.58   2
   1 -11 -13    0.97    0.41   4
 -11   0 -13    7.17    0.74   6
   0 -11 -13    6.58    0.71   4
  -1 -11 -13    1.42    0.44   7
  -1 -11 -13    1.57    0.46   2
 -11   1 -13    1.43    0.45   6
  -1 -11  13    0.97    0.37   2
 -11   2 -13    2.07    0.42   6
  -2 -11 -13    1.86    0.41   7
  -2 -11 -13    1.88    0.35   2
  -2 -11  13    1.60    0.36   2
  -3 -11 -13    1.15    0.49   2
  -3 -11 -13    0.73    0.34   7
  -3 -11  13    0.71    0.36   2
   0   0 -14    0.15    0.35   3
   0   0  14   -0.18    0.22   3
   0  -1 -14   14.13    0.69   3
   1   0 -14   14.59    0.94   3
   0  -1 -14   14.91    0.89   3
  -1   0 -14   13.12    0.79   3
   0   1 -14   13.85    0.94   3
   1   0 -14   13.89    0.75   3
   1   0  14   13.56    0.72   3
  -1   0  14   12.38    0.72   3
   0  -1  14   13.63    0.73   3
   0   1  14   13.98    0.73   3
   1  -1 -14  122.63    3.82   3
  -1  -1 -14  117.03    3.70   3
   1  -1 -14  123.52    3.73   3
  -1   1 -14  115.20    3.79   3
   1   1  14  117.70    3.64   3
   1  -1  14  118.27    3.70   3
  -1   1  14  120.77    3.73   3
  -1  -1  14  118.81    3.73   3
  -1   2 -14    8.05    1.09   3
   2   1 -14    6.66    0.68   3
   1  -2 -14    7.16    0.59   3
   1  -2 -14    6.82    0.99   3
  -2  -1 -14    7.95    0.62   3
  -2  -1  14    7.31    0.63   3
   1  -2  14    7.66    0.71   3
  -1   2  14    7.45    0.76   3
   0  -2 -14  437.01   12.95   3
   2   0 -14  434.04   12.94   3
   0  -2 -14  448.87   12.92   3
   0  -2  14  448.50   12.96   3
  -2   0  14  441.57   12.96   3
   0   2  14  449.88   12.90   3
   2   0  14  438.57   12.83   3
  -2   1 -14    7.00    0.78   3
  -1  -2 -14    7.48    0.52   3
  -1  -2 -14    5.44    0.70   3
   2  -1 -14    6.98    0.62   3
   2  -1  14    6.47    0.69   3
  -1  -2  14    8.08    0.65   3
  -2   1  14    7.75    0.65   3
  -2  -2 -14    0.24    0.20   3
   2   2 -14   -0.36    0.40   3
   2  -2 -14    0.56    0.34   3
  -2  -2 -14    0.33    0.30   3
  -2  -2  14   -0.29    0.27   3
  -2   2  14   -0.12    0.36   3
  -2   3 -14  119.41    3.73   1
   2  -3 -14  125.89    4.00   3
  -3  -2 -14  122.40    3.71   3
  -3  -2  14  121.87    3.93   3
  -3  -2  14  120.11    3.73   1
   1  -3 -14   28.18    1.26   3
  -1   3 -14   27.16    1.14   1
  -3  -1 -14   28.90    1.34   3
  -3  -1  14   27.13    1.26   3
   1  -3  14   28.83    1.37   3
   0   3 -14   29.68    1.24   1
   0  -3 -14   29.64    1.22   3
  -3   0  14   29.13    1.29   3
   0  -3  14   29.87    1.34   3
   3  -1 -14   28.25    1.34   3
  -1  -3 -14   27.33    1.12   3
  -1  -3  14   25.91    1.10   1
  -3   1  14   28.78    1.30   3
  -1  -3  14   26.57    1.25   3
  -2  -3 -14  124.76    3.72   3
   3  -2 -14  120.85    3.96   3
  -2  -3 -14  115.78    3.70   8
  -3   2 -14  117.69    3.69   1
  -2  -3  14  126.44    3.91   3
  -2  -3  14  116.20    3.67   8
  -3   2  14  118.70    3.96   3
  -2  -3  14  120.62    3.69   1
  -3  -3 -14   60.94    2.08   8
  -3   3 -14   58.52    2.05   1
  -3  -3 -14   61.57    2.00   3
  -3  -3  14   59.05    2.03   1
  -3  -3  14   62.83    2.29   3
  -3  -3  14   60.74    2.04   8
  -4  -3 -14  152.19    4.49   3
  -4  -3 -14  153.06    4.61   8
  -3   4 -14  150.44    4.62   1
  -4  -3 -14  144.84    4.69   6
  -4  -3  14  153.60    4.61   1
  -4  -3  14  151.94    4.91   3
  -4  -3  14  145.57    4.58   8
   2  -4 -14   73.01    2.70   3
  -4  -2 -14   71.46    2.25   3
   2  -4 -14   71.15    2.75   8
  -4  -2 -14   71.38    2.39   8
  -2   4 -14   72.57    2.33   1
  -4  -2  14   68.57    2.32   1
  -4  -2  14   71.45    2.60   3
  -4  -2  14   66.77    2.37   8
   2  -4  14   68.91    2.34   8
   1  -4 -14  148.59    4.64   8
   1  -4 -14  150.46    4.86   3
  -1   4 -14  159.57    4.65   1
  -4  -1  14  151.75    4.87   3
   1  -4  14  153.55    4.63   8
  -4  -1  14  153.22    4.63   1
   0  -4 -14  369.87   10.54   3
   0   4 -14  343.38   10.32   1
   0  -4 -14  344.79   10.32   8
   0  -4  14  357.83   10.61   3
  -4   0  14  367.50   10.60   3
   0  -4  14  351.47   10.33   8
  -4   0  14  340.34   10.31   1
   1   4 -14  161.50    4.77   1
  -1  -4 -14  154.28    4.76   8
  -4   1 -14  159.67    4.77   1
  -1  -4 -14  152.87    4.87   3
  -1  -4  14  160.86    4.77   1
  -1  -4  14  164.81    5.06   3
  -4   1  14  157.54    5.07   3
  -4   1  14  151.41    4.77   1
  -1  -4  14  155.19    4.76   8
  -2  -4 -14   73.06    2.37   8
  -4   2 -14   73.26    2.36   1
  -2  -4 -14   63.97    2.36   4
  -2  -4 -14   71.09    2.39   3
  -2  -4 -14   79.65    3.09   5
  -2  -4  14   73.92    2.65   3
  -4   2  14   65.22    2.71   3
  -2  -4  14   70.12    2.35   1
  -2  -4  14   71.19    2.35   8
  -3  -4 -14  147.82    4.55   4
  -3  -4 -14  142.29    4.49   3
  -4   3 -14  149.48    4.52   1
  -3  -4 -14  148.32    4.52   8
  -3  -4 -14  149.44    4.62   5
  -3  -4  14  145.35    4.83   3
  -3  -4  14  148.91    4.52   8
  -4  -4 -14   11.50    1.24   6
  -4   4 -14   11.68    0.81   1
  -4  -4 -14   13.05    0.93   8
  -4  -4 -14   11.33    1.08   2
  -4   4 -14   10.66    1.38   6
  -4  -4  14   13.43    0.86   1
  -4  -4  14   13.43    0.91   8
  -4  -4  14   10.03    1.24   2
  -4  -4  14   12.36    1.09   7
  -5  -4 -14   13.38    1.07   8
  -5  -4 -14   12.78    1.45   7
  -5  -4 -14   15.44    1.28   2
  -4   5 -14   15.08    0.94   1
  -5  -4 -14   13.72    1.29   6
  -5  -4  14   14.18    0.96   1
  -5  -4  14   12.46    1.01   8
  -5  -4  14   10.85    1.22   2
  -5  -4  14   15.67    1.14   7
  -5  -3 -14    7.63    1.07   6
  -5  -3 -14    9.64    1.03   8
  -5  -3 -14    8.62    0.90   2
  -3   5 -14   10.12    0.84   1
  -5  -3  14    8.87    1.08   7
  -5  -3  14    9.75    0.75   1
  -5  -3  14   10.01    1.05   8
  -2   5 -14   10.04    0.81   1
  -5  -2 -14    9.50    1.00   6
   2  -5 -14    9.98    0.99   4
   2  -5 -14   10.14    0.87   5
   2  -5 -14   10.77    1.77   3
   2  -5 -14   13.78    1.15   8
  -5  -2 -14    7.85    0.65   3
  -5  -2 -14    8.16    1.17   8
   2  -5  14    9.79    0.89   8
  -5  -2  14   10.25    0.75   1
  -5  -2  14   12.49    1.60   3
   1  -5 -14   17.64    1.30   6
   1  -5 -14   20.10    1.07   8
  -5  -1 -14   18.62    1.17   6
   1  -5 -14   19.63    1.08   5
  -1   5 -14   17.83    0.93   1
   1  -5 -14   18.01    1.41   3
   1  -5 -14   18.53    1.08   4
  -5  -1  14   15.36    1.30   3
  -5  -1  14   18.09    0.95   1
   1  -5  14   18.99    0.98   8
  -5   0 -14    3.95    0.58   1
   0   5 -14    2.85    0.41   1
  -5   0 -14    2.78    0.59   6
   0  -5 -14    2.67    0.56   5
   0  -5 -14    2.40    0.50   4
   0  -5 -14    2.84    0.58   3
   0  -5 -14    2.02    0.47   8
  -5   0  14    2.02    0.67   3
   0  -5  14    2.63    0.46   8
  -5   0  14    1.67    0.46   1
  -1  -5 -14   16.09    1.00   4
  -5   1 -14   19.36    1.16   6
  -1  -5 -14   18.73    1.10   5
  -1  -5 -14   17.30    1.11   3
  -5   1 -14   18.29    0.99   1
   1   5 -14   19.22    0.92   1
  -1  -5 -14   16.24    0.99   8
  -5   1  14   17.31    1.05   1
  -1  -5  14   18.90    0.96   8
  -1  -5  14   19.00    1.56   3
  -5   1  14   19.26    1.54   3
  -2  -5 -14    8.97    0.87   4
  -2  -5 -14   10.99    0.83   8
  -5   2 -14    7.60    0.79   1
  -2  -5 -14    9.85    1.00   5
  -5   2 -14    9.73    0.96   6
  -2  -5 -14    7.76    1.00   2
  -2  -5  14   11.15    0.79   1
  -2  -5  14    8.68    1.37   3
  -2  -5  14   10.09    0.80   8
  -2  -5  14    9.50    0.99   2
  -5   2  14   10.92    0.95   1
  -3  -5 -14    9.42    1.09   5
  -3  -5 -14    8.55    0.82   8
  -5   3 -14    8.94    0.81   1
  -3  -5 -14    7.35    0.99   7
  -3  -5 -14    8.24    0.83   4
  -5   3 -14    9.45    1.07   6
  -3  -5 -14    8.16    0.96   2
  -3  -5  14    9.09    0.75   8
  -3  -5  14    9.20    0.79   1
  -3  -5  14    9.38    1.00   7
  -3  -5  14    9.96    1.01   2
  -5   4 -14   14.78    1.32   6
  -4  -5 -14   14.09    0.96   8
  -4  -5 -14   13.66    1.19   7
  -4  -5 -14   12.54    1.10   2
  -5   4 -14   14.53    0.95   1
  -4  -5  14   14.24    1.06   7
  -4  -5  14   15.83    0.99   8
  -4  -5  14   13.64    0.91   1
  -4  -5  14   15.19    1.10   2
  -5  -5 -14    0.43    0.51   8
  -5  -5 -14   -0.76    0.53   2
  -5  -5 -14   -0.34    0.63   7
  -5   5 -14    0.32    0.44   1
  -5  -5  14    0.51    0.52   8
  -5  -5  14   -0.16    0.50   7
  -5  -5  14   -0.41    0.59   2
  -5  -5  14    0.66    0.44   1
  -6  -5 -14   31.18    1.53   2
  -5   6 -14   29.76    1.40   1
  -6  -5 -14   27.41    1.78   7
  -6  -5 -14   29.74    1.59   8
  -6  -5  14   29.51    1.42   7
  -6  -5  14   31.31    1.56   8
  -6  -5  14   30.14    1.44   1
  -4   6 -14   36.70    1.54   1
  -6  -4 -14   35.39    1.71   8
  -6  -4 -14   36.72    1.78   6
  -6  -4  14   34.56    1.61   7
  -6  -4  14   36.04    1.53   1
   3  -6 -14   15.98    1.17   4
  -6  -3 -14   17.02    1.24   6
  -3   6 -14   16.55    1.09   1
   3  -6 -14   18.38    1.13   5
  -6  -3  14   16.25    1.22   7
  -6  -3  14   16.80    1.03   1
  -6  -2 -14    8.13    1.03   6
  -2   6 -14    9.18    0.89   1
   2  -6 -14   10.61    1.35   7
   2  -6 -14   10.88    0.94   4
   2  -6 -14    8.70    0.91   5
  -6  -2  14    9.19    1.20   7
   2  -6  14   10.32    1.32   2
   2  -6  14   11.18    0.95   8
  -6  -2  14    8.92    0.84   1
   1  -6 -14    5.09    0.79   7
   1  -6 -14    4.49    0.79   2
  -1   6 -14    2.98    0.51   1
   1  -6 -14    4.35    0.83   6
   1  -6 -14    3.00    0.61   8
  -6  -1 -14    3.44    0.60   6
   1  -6 -14    3.73    0.60   5
   1  -6 -14    3.84    0.57   4
   1  -6  14    4.67    0.71   2
   1  -6  14    3.76    0.54   8
  -6  -1  14    3.21    0.52   1
   0  -6 -14   13.49    0.94   8
   0   6 -14   13.32    0.85   1
   0  -6 -14   13.90    1.04   5
   0  -6 -14   13.24    1.17   2
  -6   0 -14   13.29    1.01   1
   0  -6 -14   13.11    0.95   4
   0  -6 -14   15.63    1.15   7
  -6   0 -14   12.53    1.01   6
   0  -6  14   13.19    1.09   2
   0  -6  14   12.48    0.86   8
  -1  -6 -14    4.16    0.64   5
  -6   1 -14    5.95    0.86   6
  -1  -6 -14    3.48    0.55   8
   1   6 -14    4.57    0.56   1
  -1  -6 -14    2.44    0.60   7
  -1  -6 -14    2.76    0.50   4
  -6   1 -14    3.94    0.56   1
  -1  -6 -14    3.46    0.59   2
  -1  -6  14    3.90    0.57   2
  -1  -6  14    4.61    0.55   8
  -6   1  14    4.75    0.61   1
  -1  -6  14    3.81    0.72   7
  -2  -6 -14    9.50    0.87   4
  -6   2 -14   10.06    1.03   6
  -2  -6 -14   11.26    1.02   2
  -2  -6 -14    8.96    0.96   7
  -2  -6 -14    9.29    0.88   8
   2   6 -14   10.56    0.84   1
  -2  -6 -14   10.99    1.02   5
  -6   2 -14    9.21    0.84   1
  -2  -6  14   11.33    1.10   7
  -2  -6  14    9.50    0.95   2
  -2  -6  14   10.80    0.84   8
  -6   2  14    9.40    0.98   1
  -3  -6 -14   16.28    0.99   4
  -6   3 -14   14.74    1.19   6
   3   6 -14   14.14    1.03   1
  -3  -6 -14   16.64    1.20   5
  -3  -6 -14   15.36    1.11   7
  -6   3 -14   16.01    1.05   1
  -3  -6 -14   14.94    0.96   8
  -3  -6 -14   16.62    1.09   2
  -3  -6  14   16.78    1.05   2
  -3  -6  14   15.91    1.10   7
  -3  -6  14   17.01    1.02   8
  -3  -6  14   15.17    0.98   1
  -6   3  14   18.01    1.18   1
  -4  -6 -14   32.34    1.55   7
  -6   4 -14   38.16    1.59   1
  -4  -6 -14   34.49    1.53   8
  -6   4 -14   35.91    1.68   6
  -4  -6 -14   35.87    1.64   2
  -4  -6  14   37.00    1.59   7
  -4  -6  14   36.64    1.55   1
  -4  -6  14   35.57    1.65   2
  -4  -6  14   36.77    1.57   8
  -5  -6 -14   28.84    1.47   7
  -6   5 -14   31.74    1.63   6
  -5  -6 -14   29.13    1.45   2
  -6   5 -14   28.14    1.42   1
  -5  -6 -14   27.69    1.40   8
  -5  -6  14   29.47    1.45   8
  -5  -6  14   29.53    1.50   2
  -5  -6  14   29.63    1.42   7
  -5  -6  14   30.02    1.42   1
  -6  -6 -14   21.62    1.25   8
  -6   6 -14   21.76    1.21   1
  -6  -6 -14   22.94    1.30   2
  -6  -6 -14   20.80    1.34   7
  -6  -6  14   22.87    1.27   7
  -6  -6  14   23.94    1.35   2
  -6  -6  14   21.32    1.28   8
  -6  -6  14   23.97    1.20   1
   6  -7 -14    1.54    0.49   5
  -6   7 -14    1.19    0.53   1
  -7  -6  14    2.07    0.49   1
  -7  -6  14    0.31    0.47   7
   5  -7 -14    0.17    0.51   5
  -5   7 -14    0.75    0.51   1
  -7  -5  14   -0.13    0.51   1
  -7  -5  14    0.50    0.56   7
   4  -7 -14   12.82    1.06   5
  -7  -4  14   13.38    1.02   1
  -7  -4  14   14.98    1.17   7
  -3   7 -14   13.18    1.08   1
  -7  -3 -14   15.66    1.21   6
   3  -7 -14   15.19    1.30   6
   3  -7 -14   13.44    1.07   5
   3  -7 -14   14.57    1.12   4
  -7  -3  14   13.31    1.27   7
  -7  -3  14   15.34    1.00   1
   2  -7 -14   16.55    1.07   4
  -7  -2 -14   16.37    1.19   6
  -2   7 -14   17.80    1.06   1
   2  -7 -14   18.42    1.42   7
   2  -7 -14   16.61    1.17   5
   2  -7  14   15.53    1.30   2
  -7  -2  14   19.06    1.09   1
   2  -7  14   16.53    1.21   8
  -7  -1 -14    7.32    0.92   6
  -1   7 -14    7.69    0.90   1
   1  -7 -14    7.52    0.92   5
   1  -7 -14    5.84    0.78   2
   1  -7 -14    7.97    0.84   7
   1  -7 -14    7.49    1.06   8
   1  -7 -14    8.13    0.92   4
   1  -7  14    6.80    0.77   2
  -7  -1  14    7.11    0.91   1
   1  -7  14    6.51    0.90   8
   0  -7 -14    5.19    0.66   5
   0  -7 -14    5.01    0.66   8
   0  -7 -14    5.52    0.72   2
   0  -7 -14    4.37    0.69   7
   0   7 -14    3.94    0.62   1
  -7   0 -14    3.87    0.63   1
  -7   0 -14    6.22    0.91   6
   0  -7 -14    3.93    0.62   4
  -7   0  14    3.50    0.54   1
   0  -7  14    3.59    0.57   8
   0  -7  14    4.84    0.64   2
  -1  -7 -14    8.46    0.99   7
  -7   1 -14    6.91    0.97   1
  -1  -7 -14    7.93    0.88   4
  -1  -7 -14    7.42    1.01   5
   1   7 -14    8.38    0.90   1
  -1  -7 -14    8.70    1.00   2
  -1  -7 -14    6.30    0.88   8
  -7   1 -14    7.43    0.99   6
  -1  -7  14    7.16    0.85   8
  -1  -7  14    7.10    0.91   2
  -1  -7  14    5.94    0.81   7
  -7   1  14    6.55    0.92   1
   2   7 -14   18.45    1.05   1
  -2  -7 -14   19.81    1.17   2
  -2  -7 -14   17.52    1.13   4
  -7   2 -14   18.74    1.23   6
  -2  -7 -14   19.09    1.11   8
  -2  -7 -14   18.32    1.14   7
  -2  -7 -14   16.67    1.29   5
  -7   2 -14   18.34    1.13   1
  -2  -7  14   17.85    1.10   8
  -2  -7  14   16.64    1.15   7
  -2  -7  14   17.80    1.17   2
  -7   2  14   17.61    1.17   1
   3   7 -14   13.68    1.03   1
  -3  -7 -14   13.90    1.03   4
  -7   3 -14   15.81    1.08   1
  -3  -7 -14   13.57    1.04   8
  -3  -7 -14   14.04    1.07   7
  -7   3 -14   14.94    1.14   6
[truncated: 535,755 more chars]
