# Supplementary material for: 1,7,7-Trimethyl-3-(naphthalen-2-ylcarbon­yl)bi­cyclo­[2.2.1]heptan-2-one
Source: IUCrdata. 2020 Dec 24;5(Pt 12):x201662. doi: 10.1107/S2414314620016624 (PMC9462172; doi:10.1107/S2414314620016624)
Supplement: Supplementary file 2 [file x-05-x201662-Isup2.hkl]

data_I                                                                          
_shelx_title ' cu_bd905_0m_a.res in P4(1)2(1)2'                                 
_shelx_refln_list_code          4                                               
_shelx_F_calc_maximum      364.79                                               
_exptl_crystal_F_000      1312.00                                               
_reflns_d_resolution_high  0.7975                                               
                                                                                
loop_                                                                           
 _space_group_symop_operation_xyz                                               
 'x, y, z'                                                                      
 '-x, -y, z+1/2'                                                                
 '-y+1/2, x+1/2, z+1/4'                                                         
 'y+1/2, -x+1/2, z+3/4'                                                         
 '-x+1/2, y+1/2, -z+1/4'                                                        
 'x+1/2, -y+1/2, -z+3/4'                                                        
 'y, x, -z'                                                                     
 '-y, -x, -z+1/2'                                                               
                                                                                
_cell_length_a     9.5637                                                       
_cell_length_b     9.5637                                                       
_cell_length_c    36.3395                                                       
_cell_angle_alpha  90.000                                                       
_cell_angle_beta   90.000                                                       
_cell_angle_gamma  90.000                                                       
                                                                                
_shelx_F_squared_multiplier     1.000                                           
                                                                                
loop_                                                                           
 _refln_index_h                                                                 
 _refln_index_k                                                                 
 _refln_index_l                                                                 
 _refln_F_squared_calc                                                          
 _refln_F_squared_meas                                                          
 _refln_F_squared_sigma                                                         
 _refln_observed_status                                                         
   1   1   0      12993.07      14065.02       247.12 o                         
   0   2   0     133072.61     119908.45      2842.47 o                         
   1   2   0         25.49          9.52         0.53 o                         
   2   2   0       3007.44       2950.38        43.04 o                         
   1   3   0         21.72         21.30         1.21 o                         
   2   3   0        684.96        694.31        12.49 o                         
   3   3   0       2784.60       2841.22        48.92 o                         
   0   4   0       7019.17       8381.09       170.77 o                         
   1   4   0        763.41        657.33         9.61 o                         
   2   4   0        149.25        149.29         4.33 o                         
   3   4   0         53.05         55.79         2.39 o                         
   4   4   0       1511.06       1379.02        21.33 o                         
   1   5   0        164.84        139.26         4.59 o                         
   2   5   0         33.60         38.31         2.07 o                         
   3   5   0        273.54        272.91         4.59 o                         
   4   5   0          1.35          3.64         1.60 o                         
   5   5   0        438.16        450.29         7.97 o                         
   0   6   0       2327.23       2383.84        32.23 o                         
   1   6   0         19.33         15.64         1.75 o                         
   2   6   0          5.38         11.27         2.03 o                         
   3   6   0         85.49         89.21         3.31 o                         
   4   6   0       1520.72       1442.74        15.42 o                         
   5   6   0          3.62          5.77         2.02 o                         
   6   6   0       2189.81       2278.33        31.41 o                         
   1   7   0          0.00          3.92         1.59 o                         
   2   7   0        721.89        722.29         8.28 o                         
   3   7   0        521.27        511.62         6.66 o                         
   4   7   0       1166.75       1284.81        13.33 o                         
   5   7   0         98.61         98.10         3.66 o                         
   6   7   0          1.98          4.46         2.21 o                         
   7   7   0          4.00          6.30         3.92 o                         
   0   8   0        171.42        137.63         5.02 o                         
   1   8   0         53.64         44.50         2.04 o                         
   2   8   0        151.59        117.32         3.77 o                         
   3   8   0          9.55          6.04         2.13 o                         
   4   8   0        975.79        918.37        11.41 o                         
   5   8   0        995.04       1113.00        14.18 o                         
   6   8   0        719.57        756.24        10.40 o                         
   7   8   0        202.91        212.00         6.04 o                         
   8   8   0        447.03        476.88        17.79 o                         
   1   9   0          2.04          6.19         2.04 o                         
   2   9   0        507.77        503.22         7.45 o                         
   3   9   0        190.81        184.79         4.36 o                         
   4   9   0         57.01         57.26         4.24 o                         
   5   9   0          0.75          2.34         2.24 o                         
   6   9   0          0.43          3.67         2.72 o                         
   7   9   0         17.95         17.24         4.42 o                         
   0  10   0          0.79         -1.18         2.40 o                         
   1  10   0         75.74         75.83         3.05 o                         
   2  10   0          6.58          9.56         1.97 o                         
   3  10   0         53.94         55.91         2.79 o                         
   4  10   0         48.21         42.03         2.62 o                         
   5  10   0         14.99         14.89         2.49 o                         
   6  10   0         45.47         49.39         4.98 o                         
   1  11   0          3.33          1.93         2.05 o                         
   2  11   0         11.45         13.73         2.18 o                         
   3  11   0         44.84         55.77         3.64 o                         
   4  11   0         17.42         19.79         3.68 o                         
   0   1   1        196.66        222.79         2.13 o                         
   1   1   1       1462.30       1369.40        13.29 o                         
  -1   2   1        695.56        684.26         6.95 o                         
   0   2   1       6677.68       6505.38        56.15 o                         
   1   2   1        696.77        681.24         6.91 o                         
   2   2   1       1819.98       2198.30        24.47 o                         
  -2   3   1        268.95        253.70         5.55 o                         
  -1   3   1       5233.47       5608.42       119.89 o                         
   0   3   1          4.94          3.46         0.57 o                         
   1   3   1       5246.37       5490.14        60.31 o                         
   2   3   1        271.39        268.52         4.10 o                         
   3   3   1         33.23         32.12         2.06 o                         
  -3   4   1        550.18        500.39         7.46 o                         
  -2   4   1         65.64         51.98         2.90 o                         
  -1   4   1        449.41        459.40         6.58 o                         
   0   4   1        169.75        156.17         3.48 o                         
   1   4   1        451.98        451.49         7.05 o                         
   2   4   1         67.08         58.35         2.88 o                         
   3   4   1        552.88        525.72         6.94 o                         
   4   4   1         12.79          4.19         1.74 o                         
  -4   5   1        513.86        509.74         6.59 o                         
  -3   5   1        457.02        415.85         6.08 o                         
  -2   5   1        758.52        747.26         8.93 o                         
  -1   5   1       2560.38       2609.52        27.65 o                         
   0   5   1       1264.38       1154.27        34.53 o                         
   1   5   1       2554.80       2643.20        32.92 o                         
   2   5   1        756.86        741.45         8.89 o                         
   3   5   1        452.68        416.06         6.01 o                         
   4   5   1        513.09        521.99         6.29 o                         
   5   5   1        127.71        126.01         3.47 o                         
  -5   6   1        284.37        252.58         4.81 o                         
  -4   6   1         36.06         50.56         2.73 o                         
  -3   6   1        614.87        605.17         7.58 o                         
  -2   6   1        516.78        517.19         7.07 o                         
  -1   6   1         22.91         22.58         2.11 o                         
   0   6   1        401.54        391.31         5.04 o                         
   1   6   1         22.45         23.01         1.87 o                         
   2   6   1        514.90        518.30         6.66 o                         
   3   6   1        614.71        604.08         7.62 o                         
   4   6   1         35.94         41.53         2.36 o                         
   5   6   1        285.49        267.05         4.88 o                         
   6   6   1        188.34        187.40         4.97 o                         
  -6   7   1         26.46         26.25         2.50 o                         
  -5   7   1        337.45        315.40         5.34 o                         
  -4   7   1         22.42         24.62         2.24 o                         
  -3   7   1        865.83        814.29         9.70 o                         
  -2   7   1        453.88        406.68         6.08 o                         
  -1   7   1        229.14        189.61         3.54 o                         
   0   7   1        191.98        156.70         3.26 o                         
   1   7   1        226.49        188.83         3.57 o                         
   2   7   1        455.13        428.05         5.55 o                         
   3   7   1        866.12        823.27         9.24 o                         
   4   7   1         22.11         30.54         2.24 o                         
   5   7   1        339.68        323.38         5.38 o                         
   6   7   1         25.96         29.50         2.85 o                         
   7   7   1        145.33        144.48         5.09 o                         
  -7   8   1        109.95        118.59         5.25 o                         
  -6   8   1        221.94        230.54         5.16 o                         
  -5   8   1         67.11         78.53         3.67 o                         
  -4   8   1        139.96        138.80         4.04 o                         
  -3   8   1         13.97         10.13         2.18 o                         
  -2   8   1         47.38         40.21         2.32 o                         
  -1   8   1         28.33         27.57         1.92 o                         
   0   8   1        275.26        274.30         4.19 o                         
   1   8   1         28.34         28.57         2.03 o                         
   2   8   1         47.89         40.10         2.69 o                         
   3   8   1         13.51          6.78         2.06 o                         
   4   8   1        140.32        140.52         4.38 o                         
   5   8   1         67.45         71.25         4.25 o                         
   6   8   1        221.78        241.00         5.56 o                         
   7   8   1        110.22        117.26         5.22 o                         
   8   8   1         16.36         16.86         4.29 o                         
  -7   9   1          3.92          5.89         3.21 o                         
  -6   9   1         34.70         33.75         2.85 o                         
  -5   9   1         60.25         55.31         2.95 o                         
  -4   9   1         36.18         34.34         2.46 o                         
  -3   9   1        400.62        387.24         5.97 o                         
  -2   9   1         16.23         13.68         2.19 o                         
  -1   9   1        157.32        160.62         3.91 o                         
   0   9   1         12.07          9.79         1.79 o                         
   1   9   1        156.92        167.75         3.82 o                         
   2   9   1         16.49         14.39         2.11 o                         
   3   9   1        400.57        389.51         6.00 o                         
   4   9   1         35.99         29.06         2.31 o                         
   5   9   1         60.33         53.32         2.71 o                         
   6   9   1         35.03         34.13         2.78 o                         
   7   9   1          3.86          7.62         4.54 o                         
  -6  10   1          0.06         -1.94         2.97 o                         
  -5  10   1         63.29         61.93         3.49 o                         
  -4  10   1         21.67         20.37         2.90 o                         
  -3  10   1         23.47         19.36         1.94 o                         
  -2  10   1         26.66         28.01         2.13 o                         
  -1  10   1         14.19         13.37         1.92 o                         
   0  10   1          7.79          4.22         2.03 o                         
   1  10   1         14.16         13.04         1.89 o                         
   2  10   1         26.70         29.91         2.11 o                         
   3  10   1         23.76         21.40         2.19 o                         
   4  10   1         21.32         19.44         2.25 o                         
   5  10   1         63.38         63.87         3.29 o                         
   6  10   1          0.06          1.68         5.40 o                         
  -4  11   1         34.92         39.88         3.37 o                         
  -3  11   1         87.79         96.50         5.33 o                         
  -2  11   1          3.00          4.25         2.09 o                         
  -1  11   1         34.73         38.41         2.36 o                         
   0  11   1         59.71         71.75         3.79 o                         
   1  11   1         34.73         39.03         2.89 o                         
   2  11   1          2.93          1.42         2.10 o                         
   3  11   1         86.88         92.77         4.42 o                         
   4  11   1         34.91         40.53         4.66 o                         
   0   1   2        828.56       1084.66        10.57 o                         
   1   1   2          0.05          9.22         0.77 o                         
  -1   2   2       2768.34       3107.40        31.61 o                         
   0   2   2       3206.95       3422.18        37.88 o                         
   1   2   2       2778.07       3073.43        26.89 o                         
   2   2   2       1689.00       1763.91        17.30 o                         
  -2   3   2       1685.01       1636.67        18.50 o                         
  -1   3   2       2920.59       2929.92        38.44 o                         
   0   3   2      11398.06      12473.89       145.67 o                         
   1   3   2       2918.45       2962.63        32.50 o                         
   2   3   2       1679.93       1614.50        18.98 o                         
   3   3   2        413.34        392.65         6.36 o                         
  -3   4   2       1531.75       1413.48        17.78 o                         
  -2   4   2        131.85        114.72         3.87 o                         
  -1   4   2        222.73        203.78         3.76 o                         
   0   4   2        631.34        738.77         9.75 o                         
   1   4   2        220.21        198.03         4.46 o                         
   2   4   2        131.52        110.09         4.43 o                         
   3   4   2       1529.03       1406.82        18.32 o                         
   4   4   2        715.28        700.40         9.65 o                         
  -4   5   2        532.92        547.61         7.56 o                         
  -3   5   2        111.59        110.67         3.20 o                         
  -2   5   2        329.53        316.86         4.84 o                         
  -1   5   2        117.55         99.01         3.06 o                         
   0   5   2       1938.47       2131.12        41.81 o                         
   1   5   2        117.06        102.25         4.93 o                         
   2   5   2        326.63        306.32         5.16 o                         
   3   5   2        109.43        104.73         4.27 o                         
   4   5   2        533.58        573.85         6.89 o                         
   5   5   2         40.25         39.78         2.10 o                         
  -5   6   2         16.66         12.03         2.14 o                         
  -4   6   2        126.56        131.77         3.82 o                         
  -3   6   2         17.26         19.33         2.01 o                         
  -2   6   2        239.33        213.09         5.13 o                         
  -1   6   2        648.45        623.71         7.26 o                         
   0   6   2         10.16         16.79         1.67 o                         
   1   6   2        643.75        623.63         6.94 o                         
   2   6   2        239.77        206.29         5.10 o                         
   3   6   2         16.44         15.74         1.95 o                         
   4   6   2        127.17        124.75         4.54 o                         
   5   6   2         17.37         18.16         2.03 o                         
   6   6   2         10.86         10.06         2.20 o                         
  -6   7   2        128.04        126.02         4.39 o                         
  -5   7   2         84.74         86.59         4.96 o                         
  -4   7   2          6.44          9.20         2.20 o                         
  -3   7   2        158.15        157.68         4.18 o                         
  -2   7   2        868.85        779.35         9.30 o                         
  -1   7   2         36.15         24.54         1.93 o                         
   0   7   2        302.13        248.19         3.78 o                         
   1   7   2         36.88         30.71         1.84 o                         
   2   7   2        865.85        787.73         8.45 o                         
   3   7   2        155.45        153.37         3.94 o                         
   4   7   2          6.24          5.92         2.07 o                         
   5   7   2         85.82         78.25         4.68 o                         
   6   7   2        128.98        125.38         4.29 o                         
   7   7   2        107.55        119.20         6.25 o                         
  -7   8   2        209.11        246.56         6.81 o                         
  -6   8   2        140.91        146.62         4.47 o                         
  -5   8   2        124.98        125.87         4.09 o                         
  -4   8   2        202.81        206.82         4.51 o                         
  -3   8   2         15.23          9.66         1.98 o                         
  -2   8   2        225.02        217.40         4.47 o                         
  -1   8   2         82.60         78.31         3.75 o                         
   0   8   2         17.61         11.95         1.80 o                         
   1   8   2         83.02         81.03         2.92 o                         
   2   8   2        225.77        219.36         4.50 o                         
   3   8   2         15.85         14.18         2.15 o                         
   4   8   2        203.48        214.12         4.94 o                         
   5   8   2        126.12        128.54         4.67 o                         
   6   8   2        140.91        156.44         5.13 o                         
   7   8   2        209.70        247.90         6.48 o                         
   8   8   2        178.01        206.48         8.42 o                         
  -7   9   2          1.76          3.71         3.29 o                         
  -6   9   2         26.07         27.95         2.82 o                         
  -5   9   2         10.63          7.64         2.25 o                         
  -4   9   2         49.49         42.62         2.69 o                         
  -3   9   2        116.03        113.48         4.07 o                         
  -2   9   2          2.34          6.49         1.99 o                         
  -1   9   2        128.12        120.45         3.55 o                         
   0   9   2         33.48         22.67         1.96 o                         
   1   9   2        128.02        125.92         3.85 o                         
   2   9   2          2.10          1.22         1.94 o                         
   3   9   2        116.61        113.52         3.67 o                         
   4   9   2         49.52         42.53         2.51 o                         
   5   9   2         10.87          7.75         2.21 o                         
   6   9   2         26.28         23.70         2.53 o                         
   7   9   2          1.70          5.36         3.45 o                         
  -6  10   2         42.52         33.96         3.63 o                         
  -5  10   2          3.72          3.57         2.16 o                         
  -4  10   2         67.91         60.41         3.03 o                         
  -3  10   2         52.97         40.82         2.24 o                         
  -2  10   2         28.63         24.35         2.06 o                         
  -1  10   2         16.04         10.58         1.90 o                         
   0  10   2         45.77         39.68         1.96 o                         
   1  10   2         15.92         16.46         1.98 o                         
   2  10   2         27.95         32.09         2.38 o                         
   3  10   2         52.90         44.01         2.62 o                         
   4  10   2         67.44         60.98         2.82 o                         
   5  10   2          3.85          3.22         2.43 o                         
   6  10   2         42.54         44.34         4.03 o                         
  -4  11   2         49.97         42.73         3.38 o                         
  -3  11   2         16.37         19.95         2.63 o                         
  -2  11   2         11.53         10.18         2.10 o                         
  -1  11   2         12.05         11.52         2.22 o                         
   0  11   2          4.34          0.92         2.21 o                         
   1  11   2         11.99         13.09         2.30 o                         
   2  11   2         11.62          9.38         2.10 o                         
   3  11   2         16.31         22.18         2.64 o                         
   4  11   2         49.55         39.90         3.42 o                         
   0   1   3        192.99        166.34         2.07 o                         
   1   1   3       2910.03       3248.36        35.40 o                         
  -1   2   3       7255.39       7705.86        78.14 o                         
   0   2   3       3359.12       3427.21        32.88 o                         
   1   2   3       7275.67       7678.59        73.52 o                         
   2   2   3        153.39        137.89         2.81 o                         
  -2   3   3       1356.61       1423.35        19.20 o                         
  -1   3   3       1560.98       1582.97        20.96 o                         
   0   3   3      11647.77      12347.89       144.42 o                         
   1   3   3       1557.09       1563.14        15.66 o                         
   2   3   3       1351.32       1394.72        16.29 o                         
   3   3   3        258.42        216.17         4.36 o                         
  -3   4   3       1983.53       2087.52        27.74 o                         
  -2   4   3         91.11         84.60         7.35 o                         
  -1   4   3       3342.49       3539.76        42.71 o                         
   0   4   3       3228.78       3504.89        41.89 o                         
   1   4   3       3345.36       3599.21        42.85 o                         
   2   4   3         90.65         85.71         3.14 o                         
   3   4   3       1988.22       2046.48        26.71 o                         
   4   4   3          7.13          3.34         1.37 o                         
  -4   5   3        284.20        283.42         4.38 o                         
  -3   5   3         38.39         36.04         2.25 o                         
  -2   5   3        819.63        897.35        10.41 o                         
  -1   5   3        140.59        135.24         3.35 o                         
   0   5   3       1004.33       1145.70        14.95 o                         
   1   5   3        140.85        135.23         3.55 o                         
   2   5   3        820.16        875.23        11.16 o                         
   3   5   3         38.14         36.04         2.23 o                         
   4   5   3        285.12        280.46         5.28 o                         
   5   5   3         23.19         25.37         2.00 o                         
  -5   6   3          3.03          4.47         2.10 o                         
  -4   6   3         35.88         26.52         2.13 o                         
  -3   6   3         78.47         79.35         3.12 o                         
  -2   6   3        412.76        375.97         5.46 o                         
  -1   6   3        441.87        452.96         5.88 o                         
   0   6   3          2.45         12.97         1.68 o                         
   1   6   3        444.72        457.73         5.62 o                         
   2   6   3        414.49        387.91         5.26 o                         
   3   6   3         78.56         75.21         2.98 o                         
   4   6   3         36.05         24.79         2.15 o                         
   5   6   3          2.88          3.87         1.87 o                         
   6   6   3        150.79        138.99         4.07 o                         
  -6   7   3         74.10         66.44         2.99 o                         
  -5   7   3        227.88        206.62         5.62 o                         
  -4   7   3          9.52         11.64         2.22 o                         
  -3   7   3         49.68         52.75         2.93 o                         
  -2   7   3        263.45        257.35         4.77 o                         
  -1   7   3         44.66         34.42         2.38 o                         
   0   7   3        594.81        589.81         6.34 o                         
   1   7   3         45.64         36.31         2.03 o                         
   2   7   3        264.32        245.61         4.54 o                         
   3   7   3         49.62         50.31         2.53 o                         
   4   7   3          9.32         14.14         2.10 o                         
   5   7   3        224.54        203.43         4.81 o                         
   6   7   3         75.63         75.55         3.56 o                         
   7   7   3         37.71         39.22         3.05 o                         
  -7   8   3         91.67         94.06         4.78 o                         
  -6   8   3         94.43         88.09         3.52 o                         
  -5   8   3          0.35          1.60         2.06 o                         
  -4   8   3        582.63        567.72         7.61 o                         
  -3   8   3         55.52         48.71         2.49 o                         
  -2   8   3       1100.39       1141.13        12.76 o                         
  -1   8   3        135.05        141.90         3.67 o                         
   0   8   3       1912.61       1987.67        18.70 o                         
   1   8   3        135.76        148.28         3.46 o                         
   2   8   3       1102.01       1151.17        11.67 o                         
   3   8   3         54.92         42.33         2.45 o                         
   4   8   3        581.50        576.13         8.08 o                         
   5   8   3          0.27          1.23         2.31 o                         
   6   8   3         94.01        101.02         4.97 o                         
   7   8   3         91.82         95.26         4.89 o                         
   8   8   3         65.10         71.65         9.20 o                         
  -7   9   3         32.65         35.48         3.75 o                         
  -6   9   3         54.57         59.09         3.05 o                         
  -5   9   3         99.08        101.69         5.16 o                         
  -4   9   3        103.81        112.68         3.91 o                         
  -3   9   3        234.07        243.47         4.78 o                         
  -2   9   3          1.28         -1.09         2.00 o                         
  -1   9   3        219.55        217.64         4.18 o                         
   0   9   3          0.07         -1.39         1.72 o                         
   1   9   3        220.23        207.81         4.10 o                         
   2   9   3          1.44          1.03         1.89 o                         
   3   9   3        234.85        253.45         4.62 o                         
   4   9   3        102.75        114.44         4.78 o                         
   5   9   3         99.42        107.17         4.28 o                         
   6   9   3         54.57         52.66         2.91 o                         
   7   9   3         32.51         38.91         4.07 o                         
  -6  10   3          4.29          4.53         2.97 o                         
  -5  10   3         43.41         36.53         2.59 o                         
  -4  10   3        132.75        138.95         4.20 o                         
  -3  10   3         62.12         59.82         2.64 o                         
  -2  10   3        168.50        174.51         4.06 o                         
  -1  10   3         60.61         56.92         2.41 o                         
   0  10   3         49.41         52.49         2.30 o                         
   1  10   3         60.36         60.20         2.56 o                         
   2  10   3        168.62        167.97         5.02 o                         
   3  10   3         61.84         69.18         3.51 o                         
   4  10   3        133.48        138.29         4.24 o                         
   5  10   3         43.68         44.21         2.91 o                         
   6  10   3          4.34          3.18         3.04 o                         
  -4  11   3         15.01         15.44         3.12 o                         
  -3  11   3         31.82         30.48         2.84 o                         
  -2  11   3         17.74         10.50         2.09 o                         
  -1  11   3         84.30         89.42         4.04 o                         
   0  11   3         62.87         74.36         3.59 o                         
   1  11   3         84.36         88.92         3.83 o                         
   2  11   3         18.04         17.85         2.45 o                         
   3  11   3         32.21         38.57         2.93 o                         
   4  11   3         15.00         12.43         2.85 o                         
   0   0   4      14378.95      12173.10       248.20 o                         
   0   1   4       4007.11       4461.35        40.60 o                         
   1   1   4      62663.55      58232.97       555.03 o                         
  -1   2   4        658.23        627.39         8.38 o                         
   0   2   4       2669.03       3036.79        25.50 o                         
   1   2   4        655.32        619.69         6.96 o                         
   2   2   4        264.73        314.05         4.01 o                         
  -2   3   4       1132.55       1110.33        15.33 o                         
  -1   3   4       2198.79       2200.85        47.26 o                         
   0   3   4      14639.97      15136.27       193.98 o                         
   1   3   4       2210.46       2277.17        22.15 o                         
   2   3   4       1128.22       1091.37        14.88 o                         
   3   3   4        149.10        148.08         3.77 o                         
  -3   4   4        904.95        921.03        13.99 o                         
  -2   4   4         20.52         20.72         2.57 o                         
  -1   4   4        278.45        252.88         5.05 o                         
   0   4   4       1684.04       1832.58        22.55 o                         
   1   4   4        284.04        272.22         4.37 o                         
   2   4   4         20.85         20.88         3.56 o                         
   3   4   4        905.52        937.00        17.72 o                         
   4   4   4          0.70          1.51         1.35 o                         
  -4   5   4        216.08        211.64         4.14 o                         
  -3   5   4        775.66        737.62         9.85 o                         
  -2   5   4        679.90        659.64         9.55 o                         
  -1   5   4        672.29        657.32        11.53 o                         
   0   5   4       6103.88       6479.14        77.47 o                         
   1   5   4        673.24        655.20         8.59 o                         
   2   5   4        677.64        659.38         8.79 o                         
   3   5   4        781.26        760.25         9.78 o                         
   4   5   4        217.49        214.60         4.70 o                         
   5   5   4        882.49        844.09         8.99 o                         
  -5   6   4        851.75        825.36         9.93 o                         
  -4   6   4        148.54        170.22         4.34 o                         
  -3   6   4        330.60        300.58         5.42 o                         
  -2   6   4        262.49        285.99         4.51 o                         
  -1   6   4        445.93        418.94         5.37 o                         
   0   6   4         85.34         75.15         3.97 o                         
   1   6   4        443.86        425.90         5.41 o                         
   2   6   4        264.11        278.65         4.38 o                         
   3   6   4        330.70        308.44         5.05 o                         
   4   6   4        148.56        173.18         5.92 o                         
   5   6   4        850.80        836.81         9.01 o                         
   6   6   4        520.16        453.69         6.43 o                         
  -6   7   4         26.60         21.73         2.49 o                         
  -5   7   4        670.73        653.98         8.87 o                         
  -4   7   4        399.09        381.22         5.77 o                         
  -3   7   4        344.27        356.37         5.69 o                         
  -2   7   4        570.27        541.33         7.60 o                         
  -1   7   4        514.70        540.25         6.53 o                         
   0   7   4       1509.75       1536.55        13.08 o                         
   1   7   4        516.92        546.02         5.86 o                         
   2   7   4        573.50        550.64         6.88 o                         
   3   7   4        344.11        350.19         5.71 o                         
   4   7   4        396.31        375.60         5.92 o                         
   5   7   4        671.19        641.25         8.77 o                         
   6   7   4         26.75         23.00         2.70 o                         
   7   7   4        411.05        423.08         7.70 o                         
  -7   8   4         56.46         47.97         3.06 o                         
  -6   8   4         11.43         11.86         2.16 o                         
  -5   8   4         99.41         93.34         4.13 o                         
  -4   8   4        378.46        372.55         6.20 o                         
  -3   8   4        636.34        669.14         8.46 o                         
  -2   8   4        709.33        679.14         8.61 o                         
  -1   8   4        994.02        970.47         9.72 o                         
   0   8   4        514.46        469.07         5.65 o                         
   1   8   4        992.47        978.29         9.32 o                         
   2   8   4        707.64        697.89         7.87 o                         
   3   8   4        637.99        670.55         8.59 o                         
   4   8   4        379.89        379.51         6.65 o                         
   5   8   4         98.74         88.91         3.86 o                         
   6   8   4         11.86         16.93         2.92 o                         
   7   8   4         56.53         45.81         3.74 o                         
   8   8   4          1.07          1.12         4.07 o                         
  -7   9   4        107.58        107.20         6.45 o                         
  -6   9   4         15.07         18.25         2.51 o                         
  -5   9   4         46.72         45.79         2.78 o                         
  -4   9   4         18.16         16.49         2.13 o                         
  -3   9   4         58.38         60.10         2.62 o                         
  -2   9   4        158.27        171.74         4.29 o                         
  -1   9   4        175.48        170.55         3.81 o                         
   0   9   4          3.97         10.13         1.79 o                         
   1   9   4        175.42        171.46         3.86 o                         
   2   9   4        158.47        177.32         4.09 o                         
   3   9   4         58.45         58.31         4.78 o                         
   4   9   4         18.30         18.02         2.23 o                         
   5   9   4         46.13         44.07         2.65 o                         
   6   9   4         14.94         15.00         2.48 o                         
   7   9   4        107.98        118.14         9.08 o                         
  -6  10   4          3.74          6.38         3.27 o                         
  -5  10   4          0.49          3.12         2.22 o                         
  -4  10   4         76.85         76.63         3.50 o                         
  -3  10   4         11.48         14.65         1.88 o                         
  -2  10   4         25.99         23.47         2.10 o                         
  -1  10   4         35.85         25.19         2.01 o                         
   0  10   4          1.80          0.49         1.74 o                         
   1  10   4         35.99         31.19         2.16 o                         
   2  10   4         26.08         31.53         2.22 o                         
   3  10   4         11.80         18.18         2.23 o                         
   4  10   4         76.92         78.19         3.59 o                         
   5  10   4          0.51         -0.65         2.18 o                         
   6  10   4          3.76          4.57         2.97 o                         
  -4  11   4         63.56         64.23         6.20 o                         
  -3  11   4          9.34          3.17         4.20 o                         
  -2  11   4         16.91         17.10         2.21 o                         
  -1  11   4         88.62         90.35         3.49 o                         
   0  11   4          6.66          0.63         2.28 o                         
   1  11   4         88.06         95.53         5.77 o                         
   2  11   4         16.98         17.56         2.78 o                         
   3  11   4          9.42          5.80         2.57 o                         
   4  11   4         63.42         74.79        10.24 o                         
   0   1   5       6159.18       5778.70        52.42 o                         
   1   1   5       5462.50       5539.18        53.02 o                         
  -1   2   5       2838.90       2830.07        27.36 o                         
   0   2   5       1900.49       1961.71        16.57 o                         
   1   2   5       2837.15       2792.66        30.50 o                         
   2   2   5       2681.53       2625.38        25.67 o                         
  -2   3   5        487.20        528.58         8.16 o                         
  -1   3   5         45.55         51.75         2.01 o                         
   0   3   5         31.00         27.22         1.55 o                         
   1   3   5         45.26         52.96         1.75 o                         
   2   3   5        486.13        524.85         7.58 o                         
   3   3   5       3323.83       3616.83        53.08 o                         
  -3   4   5       1192.80       1189.13        23.80 o                         
  -2   4   5       3601.80       4010.57        58.18 o                         
  -1   4   5        177.90        190.15         4.27 o                         
   0   4   5      17441.57      20040.63       216.96 o                         
   1   4   5        179.89        189.37         3.80 o                         
   2   4   5       3602.59       3922.66       117.58 o                         
   3   4   5       1193.47       1192.83        17.01 o                         
   4   4   5         56.08         90.08         2.43 o                         
  -4   5   5        115.81        117.36         3.62 o                         
  -3   5   5        198.68        198.69         4.53 o                         
  -2   5   5        613.25        564.77         7.84 o                         
  -1   5   5        161.38        159.97         3.67 o                         
   0   5   5        937.18        975.66        12.09 o                         
   1   5   5        163.80        167.76         3.39 o                         
   2   5   5        613.20        563.46         8.53 o                         
   3   5   5        199.11        200.42         4.86 o                         
   4   5   5        114.82        115.78         3.60 o                         
   5   5   5         11.90          7.10         1.93 o                         
  -5   6   5        167.07        165.20         5.00 o                         
  -4   6   5          8.14         11.59         2.13 o                         
  -3   6   5        175.10        180.40         5.45 o                         
  -2   6   5        582.27        563.79         8.03 o                         
  -1   6   5        881.07        818.58         9.62 o                         
   0   6   5       4321.14       4728.55        43.95 o                         
   1   6   5        884.28        839.59         8.75 o                         
   2   6   5        584.85        558.11         6.53 o                         
   3   6   5        173.61        185.62         4.07 o                         
   4   6   5          8.17         12.08         1.99 o                         
   5   6   5        166.97        164.51         4.04 o                         
   6   6   5          5.06          6.89         2.22 o                         
  -6   7   5         17.27         16.11         2.49 o                         
  -5   7   5        293.33        277.63         5.52 o                         
  -4   7   5        199.82        202.97         4.39 o                         
  -3   7   5        822.79        807.09        10.21 o                         
  -2   7   5         37.39         35.93         2.54 o                         
  -1   7   5        697.47        652.07         7.35 o                         
   0   7   5        425.73        398.49         4.79 o                         
   1   7   5        703.33        641.14         6.57 o                         
   2   7   5         37.30         39.12         2.20 o                         
   3   7   5        825.05        807.90        10.24 o                         
   4   7   5        200.23        203.76         4.52 o                         
   5   7   5        294.13        256.49         5.78 o                         
   6   7   5         17.04         16.97         2.63 o                         
   7   7   5        127.88        132.20         4.61 o                         
  -7   8   5         22.75         20.90         2.72 o                         
  -6   8   5          3.00          1.90         2.09 o                         
  -5   8   5         14.67          9.46         2.13 o                         
  -4   8   5         67.05         57.30         2.68 o                         
  -3   8   5         63.46         55.67         2.75 o                         
  -2   8   5        370.42        364.68         5.90 o                         
  -1   8   5        995.42       1065.74        10.49 o                         
   0   8   5         21.17         28.94         2.02 o                         
   1   8   5        996.82       1071.34         9.75 o                         
   2   8   5        375.22        398.48         5.53 o                         
   3   8   5         63.87         60.84         4.02 o                         
   4   8   5         67.88         76.50         4.56 o                         
   5   8   5         14.20         11.85         2.56 o                         
   6   8   5          2.90          4.78         2.59 o                         
   7   8   5         23.17         20.70         3.30 o                         
   8   8   5         93.40        105.96         9.45 o                         
  -7   9   5          4.49          5.15         5.03 o                         
  -6   9   5        114.60        131.91         5.60 o                         
  -5   9   5          6.58          7.99         1.99 o                         
  -4   9   5        117.66        116.38         3.93 o                         
  -3   9   5         78.38         75.31         3.14 o                         
  -2   9   5        143.24        143.36         4.82 o                         
  -1   9   5        100.23         96.39         3.36 o                         
   0   9   5        273.69        263.23         4.26 o                         
   1   9   5        100.20         95.87         3.34 o                         
   2   9   5        144.40        137.86         3.77 o                         
   3   9   5         78.22         72.17         3.13 o                         
   4   9   5        118.08        117.73         4.09 o                         
   5   9   5          6.41          4.73         2.11 o                         
   6   9   5        115.84        147.75         4.84 o                         
   7   9   5          4.44          6.20         3.35 o                         
  -6  10   5         27.02         27.69         3.56 o                         
  -5  10   5         17.74         19.51         2.52 o                         
  -4  10   5         49.22         43.75         2.46 o                         
  -3  10   5          5.95          4.47         1.77 o                         
  -2  10   5        189.18        181.52         4.17 o                         
  -1  10   5         60.39         54.66         2.28 o                         
   0  10   5        104.49        113.56         3.40 o                         
   1  10   5         60.29         53.91         2.39 o                         
   2  10   5        190.16        190.93         4.56 o                         
   3  10   5          5.81          4.51         2.60 o                         
   4  10   5         50.07         44.02         2.54 o                         
   5  10   5         18.04         16.71         2.57 o                         
   6  10   5         27.25         27.73         4.54 o                         
  -4  11   5         95.91        107.56        12.51 o                         
  -3  11   5         10.88         12.37         2.60 o                         
  -2  11   5         58.78         65.58         3.36 o                         
  -1  11   5          0.87          0.85         1.90 o                         
   0  11   5         11.74          4.91         2.24 o                         
   1  11   5          1.00          2.28         2.38 o                         
   2  11   5         58.55         62.86         3.65 o                         
   3  11   5         10.75          8.79         4.07 o                         
   4  11   5         96.57        103.90         5.29 o                         
   0   1   6       2840.81       3194.92        32.68 o                         
   1   1   6          0.24          0.79         0.47 o                         
  -1   2   6       1282.64       1271.58        12.90 o                         
   0   2   6       3322.14       3715.63        32.44 o                         
   1   2   6       1280.71       1302.73        12.29 o                         
   2   2   6       1203.56       1124.93        11.50 o                         
  -2   3   6        459.17        413.31         6.05 o                         
  -1   3   6       2972.24       3291.30        39.17 o                         
   0   3   6       6013.42       6537.78        71.27 o                         
   1   3   6       2975.73       3264.25        31.98 o                         
   2   3   6        463.49        411.98         4.96 o                         
   3   3   6        450.95        403.70         6.54 o                         
  -3   4   6        109.33        115.71         3.11 o                         
  -2   4   6       1699.77       1945.03        26.11 o                         
  -1   4   6        299.29        285.13         5.23 o                         
   0   4   6        135.17        123.24         3.24 o                         
   1   4   6        300.92        301.84         5.93 o                         
   2   4   6       1708.00       1915.08        35.31 o                         
   3   4   6        108.99        122.65         5.06 o                         
   4   4   6          5.12          2.55         1.17 o                         
  -4   5   6        312.10        264.94         4.76 o                         
  -3   5   6        413.15        390.96         5.75 o                         
  -2   5   6         89.57         98.68         3.63 o                         
  -1   5   6       2571.43       2845.58        32.07 o                         
   0   5   6         20.49         32.83         1.93 o                         
   1   5   6       2572.89       2833.45        29.86 o                         
   2   5   6         89.26        109.22         3.50 o                         
   3   5   6        413.55        381.67         5.83 o                         
   4   5   6        312.34        269.54         4.55 o                         
   5   5   6        591.01        566.00         7.13 o                         
  -5   6   6         41.60         49.69         2.57 o                         
  -4   6   6        232.57        232.99         5.44 o                         
  -3   6   6        155.75        176.49         4.56 o                         
  -2   6   6         81.79         78.30         4.98 o                         
  -1   6   6         79.42         92.36         3.74 o                         
   0   6   6       1991.81       1990.74        18.54 o                         
   1   6   6         77.51         88.64         3.06 o                         
   2   6   6         81.91         71.45         3.39 o                         
   3   6   6        156.21        179.84         4.05 o                         
   4   6   6        232.74        227.28         4.59 o                         
   5   6   6         42.75         50.52         3.03 o                         
   6   6   6         23.00         25.58         2.45 o                         
  -6   7   6        203.03        212.72         5.44 o                         
  -5   7   6        241.27        225.78         5.50 o                         
  -4   7   6         64.10         64.84         2.83 o                         
  -3   7   6        113.94         96.22         3.91 o                         
  -2   7   6        611.81        623.55         8.31 o                         
  -1   7   6        195.09        158.86         3.78 o                         
   0   7   6        503.26        496.67         5.72 o                         
   1   7   6        196.93        166.86         3.42 o                         
   2   7   6        610.98        612.39         7.50 o                         
   3   7   6        113.99         92.26         3.89 o                         
   4   7   6         65.07         71.70         3.59 o                         
   5   7   6        240.99        214.84         5.47 o                         
   6   7   6        203.47        216.85         5.52 o                         
   7   7   6        134.24        112.52         4.79 o                         
  -7   8   6        143.92        155.30         4.79 o                         
  -6   8   6         26.98         23.58         2.33 o                         
  -5   8   6        132.87        129.66         4.03 o                         
  -4   8   6         89.21         96.48         3.98 o                         
  -3   8   6         31.39         30.42         2.45 o                         
  -2   8   6         22.28         15.89         2.27 o                         
  -1   8   6        225.38        248.82         4.29 o                         
   0   8   6         87.55        112.82         3.18 o                         
   1   8   6        227.53        239.59         4.01 o                         
   2   8   6         22.33         14.81         2.08 o                         
   3   8   6         30.68         31.60         3.12 o                         
   4   8   6         88.99         96.42         4.19 o                         
   5   8   6        132.37        137.81         4.97 o                         
   6   8   6         27.18         23.45         3.17 o                         
   7   8   6        144.07        157.02         6.38 o                         
   8   8   6         31.00         33.34         4.12 o                         
  -7   9   6         61.53         72.23         7.85 o                         
  -6   9   6         34.40         34.53         2.51 o                         
  -5   9   6         18.37         21.49         2.06 o                         
  -4   9   6        111.96        111.60         3.66 o                         
  -3   9   6         97.75         92.67         3.68 o                         
  -2   9   6          3.46          3.11         2.04 o                         
  -1   9   6         61.68         53.05         2.32 o                         
   0   9   6         16.38         15.45         1.92 o                         
   1   9   6         60.92         57.84         2.27 o                         
   2   9   6          3.27          2.90         1.97 o                         
   3   9   6         97.14         91.37         3.77 o                         
   4   9   6        112.12        107.32         5.51 o                         
   5   9   6         18.45         18.72         2.35 o                         
   6   9   6         34.36         34.91         2.70 o                         
   7   9   6         61.71         52.23         6.38 o                         
  -6  10   6         65.04         79.68         5.98 o                         
  -5  10   6         41.46         40.28         2.68 o                         
  -4  10   6        167.50        186.39         4.23 o                         
  -3  10   6         10.72          9.95         2.09 o                         
  -2  10   6        105.41        118.49         3.51 o                         
  -1  10   6          5.14          1.20         1.77 o                         
   0  10   6         29.62         31.88         2.04 o                         
   1  10   6          5.01          4.11         1.88 o                         
   2  10   6        104.66        120.22         4.02 o                         
   3  10   6         10.71         11.43         2.14 o                         
   4  10   6        167.42        188.17         4.53 o                         
   5  10   6         41.46         41.71         2.88 o                         
   6  10   6         65.57         72.51         6.63 o                         
  -4  11   6          0.47         -2.15         2.81 o                         
  -3  11   6        104.53        114.82         4.91 o                         
  -2  11   6         16.18         16.47         2.24 o                         
  -1  11   6          5.51          5.09         2.07 o                         
   0  11   6          2.44          9.22         2.25 o                         
   1  11   6          5.50          7.19         2.31 o                         
   2  11   6         15.82         11.44         2.47 o                         
   3  11   6        104.18        111.12         4.78 o                         
   4  11   6          0.46         -2.72         2.72 o                         
   0   1   7       4944.30       4999.07        50.97 o                         
   1   1   7       7474.41       7290.16        69.73 o                         
  -1   2   7       4471.98       4526.76        46.58 o                         
   0   2   7       3782.63       4073.75        37.35 o                         
   1   2   7       4462.33       4563.19        43.87 o                         
   2   2   7        470.78        448.01         8.13 o                         
  -2   3   7        551.06        548.93        11.00 o                         
  -1   3   7        410.79        423.96         6.26 o                         
   0   3   7       4248.92       4472.74        49.15 o                         
   1   3   7        411.67        448.29         5.52 o                         
   2   3   7        551.96        525.10         6.20 o                         
   3   3   7         11.29         13.42         1.49 o                         
  -3   4   7        103.54        107.09         3.41 o                         
  -2   4   7        738.61        739.86        10.04 o                         
  -1   4   7       1236.01       1312.45        18.40 o                         
   0   4   7         15.83         11.29         1.85 o                         
   1   4   7       1233.14       1297.91        20.36 o                         
   2   4   7        738.70        722.19        14.56 o                         
   3   4   7        104.52         97.70         3.62 o                         
   4   4   7        179.74        218.04         3.65 o                         
  -4   5   7         20.33         23.86         2.34 o                         
  -3   5   7        306.50        288.57         5.23 o                         
  -2   5   7        373.75        423.77         7.35 o                         
  -1   5   7        474.15        474.37         6.45 o                         
   0   5   7        334.37        357.41         5.40 o                         
   1   5   7        474.92        489.84         6.10 o                         
   2   5   7        376.17        414.70         8.70 o                         
   3   5   7        307.33        294.43         5.02 o                         
   4   5   7         19.61         15.53         2.03 o                         
   5   5   7          0.10         -0.40         1.96 o                         
  -5   6   7        177.68        170.30         4.47 o                         
  -4   6   7        201.36        202.75         4.67 o                         
  -3   6   7        474.04        438.28         6.66 o                         
  -2   6   7        166.85        165.04         3.87 o                         
  -1   6   7        105.24        108.28         3.55 o                         
   0   6   7        996.73       1044.99        10.15 o                         
   1   6   7        104.92        114.93         3.41 o                         
   2   6   7        165.59        167.20         3.62 o                         
   3   6   7        472.77        436.46         6.19 o                         
   4   6   7        201.88        192.73         4.75 o                         
   5   6   7        178.21        167.72         4.47 o                         
   6   6   7         35.28         42.30         2.58 o                         
  -6   7   7        131.26        113.56         4.43 o                         
  -5   7   7         60.55         64.68         3.56 o                         
  -4   7   7        310.90        284.28         5.23 o                         
  -3   7   7        283.55        287.20         5.45 o                         
  -2   7   7        808.76        778.08         9.83 o                         
  -1   7   7        137.04        119.23         3.38 o                         
   0   7   7        815.79        924.01         9.28 o                         
   1   7   7        136.95        122.61         3.20 o                         
   2   7   7        808.08        773.00         8.84 o                         
   3   7   7        285.84        295.59         5.55 o                         
   4   7   7        312.33        288.68         5.52 o                         
   5   7   7         60.58         70.65         4.22 o                         
   6   7   7        131.07        120.21         5.66 o                         
   7   7   7        403.45        453.97         8.55 o                         
  -7   8   7         80.68         68.80         3.27 o                         
  -6   8   7         17.78         12.10         2.17 o                         
  -5   8   7        285.52        296.91         5.56 o                         
  -4   8   7         15.54         14.88         2.31 o                         
  -3   8   7         70.84         76.91         3.91 o                         
  -2   8   7        304.93        291.30         7.19 o                         
  -1   8   7          9.19          6.87         1.78 o                         
   0   8   7        117.18        115.02         3.24 o                         
   1   8   7          9.04          6.00         1.73 o                         
   2   8   7        301.70        285.26         4.80 o                         
   3   8   7         70.59         77.67         3.65 o                         
   4   8   7         15.68         10.27         2.46 o                         
   5   8   7        286.06        311.92         6.51 o                         
   6   8   7         17.37         10.71         2.75 o                         
   7   8   7         79.05         74.65         4.93 o                         
   8   8   7         44.04         44.39         5.40 o                         
  -7   9   7         88.62         82.27         6.53 o                         
  -6   9   7        122.47        146.19         5.49 o                         
  -5   9   7         39.43         38.39         2.35 o                         
  -4   9   7         15.95         14.19         1.97 o                         
  -3   9   7         82.31         87.64         3.37 o                         
  -2   9   7          5.07          2.63         1.90 o                         
  -1   9   7        103.19         77.20         3.92 o                         
   0   9   7         90.80         99.64         3.46 o                         
   1   9   7        101.97         79.88         2.73 o                         
   2   9   7          4.91          2.44         2.39 o                         
   3   9   7         81.64         80.84         3.51 o                         
   4   9   7         15.93         14.20         2.29 o                         
   5   9   7         39.12         33.79         2.30 o                         
   6   9   7        121.72        144.85         5.01 o                         
   7   9   7         88.50        107.77         5.74 o                         
  -6  10   7         13.73         17.05         4.54 o                         
  -5  10   7          3.48          2.03         2.24 o                         
  -4  10   7          7.52         10.60         1.92 o                         
  -3  10   7         43.42         42.09         2.18 o                         
  -2  10   7         66.85         73.20         2.99 o                         
  -1  10   7          6.88          6.55         1.85 o                         
   0  10   7        223.50        228.67         4.12 o                         
   1  10   7          7.07          7.18         1.97 o                         
   2  10   7         66.17         64.29         3.01 o                         
   3  10   7         43.76         41.57         2.49 o                         
   4  10   7          7.34         10.57         2.21 o                         
   5  10   7          3.29          8.22         2.39 o                         
   6  10   7         13.53         15.58         4.05 o                         
  -4  11   7         73.70         85.11         5.28 o                         
  -3  11   7          7.89         10.01         2.45 o                         
  -2  11   7          2.69          6.50         2.05 o                         
  -1  11   7         91.62         99.32         3.90 o                         
   0  11   7          1.81          4.32         2.46 o                         
   1  11   7         91.51        109.45         4.80 o                         
   2  11   7          2.65          4.84         2.61 o                         
   3  11   7          7.70          9.35         2.70 o                         
   4  11   7         74.25         79.71         5.29 o                         
   0   1   8         90.85        193.69         3.69 o                         
   1   1   8        425.73        410.08         5.68 o                         
  -1   2   8       4372.71       4526.34        44.06 o                         
   0   2   8      10263.79      10113.86       171.08 o                         
   1   2   8       4359.52       4587.02        46.71 o                         
   2   2   8       3247.10       3134.60        29.13 o                         
  -2   3   8       2425.71       2620.58        31.86 o                         
  -1   3   8       5159.42       5439.20        96.25 o                         
   0   3   8       7415.71       8482.96        99.76 o                         
   1   3   8       5179.66       5474.75        56.02 o                         
   2   3   8       2432.69       2622.70        25.97 o                         
   3   3   8        768.28        679.35        16.40 o                         
  -3   4   8        654.13        719.25         9.73 o                         
  -2   4   8       2696.83       2813.66        34.33 o                         
  -1   4   8        810.03        773.81        17.60 o                         
   0   4   8       9430.30      10968.13       182.63 o                         
   1   4   8        802.44        755.81        17.41 o                         
   2   4   8       2693.82       2831.50        37.33 o                         
   3   4   8        657.80        713.41        10.56 o                         
   4   4   8        399.66        425.26         5.62 o                         
  -4   5   8         38.08         32.93         2.50 o                         
  -3   5   8         16.32         17.75         1.95 o                         
  -2   5   8        795.65        829.03        11.40 o                         
  -1   5   8        359.13        360.70         5.39 o                         
   0   5   8       2622.59       2830.53        29.94 o                         
   1   5   8        364.64        354.60         4.75 o                         
   2   5   8        798.79        823.47        10.74 o                         
   3   5   8         15.09         11.15         2.09 o                         
   4   5   8         37.55         40.25         2.52 o                         
   5   5   8        437.87        441.15         6.17 o                         
  -5   6   8        141.00        141.41         4.53 o                         
  -4   6   8        339.56        314.69         5.78 o                         
  -3   6   8        225.08        225.01         4.79 o                         
  -2   6   8       1055.08        977.84        12.05 o                         
  -1   6   8        727.95        810.43        11.96 o                         
   0   6   8        308.80        315.16         4.52 o                         
   1   6   8        728.86        781.02         8.15 o                         
   2   6   8       1055.90        966.26        10.38 o                         
   3   6   8        224.90        210.21         4.22 o                         
   4   6   8        340.81        328.43         6.11 o                         
   5   6   8        140.47        139.81         4.31 o                         
   6   6   8        203.77        205.58         4.69 o                         
  -6   7   8         67.17         59.32         3.42 o                         
  -5   7   8         59.72         56.48         2.88 o                         
  -4   7   8        427.36        417.74         6.30 o                         
  -3   7   8        460.84        442.67         6.80 o                         
  -2   7   8        131.15        120.56         3.85 o                         
  -1   7   8        594.29        574.11         6.57 o                         
   0   7   8        940.84        975.59         9.30 o                         
   1   7   8        595.88        571.29         6.06 o                         
   2   7   8        132.30        123.07         3.68 o                         
   3   7   8        460.21        440.56         6.61 o                         
   4   7   8        427.43        408.06         7.12 o                         
   5   7   8         60.11         49.19         3.07 o                         
   6   7   8         67.06         53.40         3.02 o                         
   7   7   8        101.96         87.00         4.90 o                         
  -7   8   8         53.04         47.55         3.22 o                         
  -6   8   8          8.17          9.20         2.09 o                         
  -5   8   8         19.14         11.34         2.17 o                         
  -4   8   8        231.70        220.71         5.56 o                         
  -3   8   8        387.01        371.85         6.28 o                         
  -2   8   8        776.55        740.57        15.77 o                         
  -1   8   8        613.65        640.46         7.49 o                         
   0   8   8        721.39        744.88         7.42 o                         
   1   8   8        613.47        647.64         6.70 o                         
   2   8   8        773.51        755.18         8.74 o                         
   3   8   8        386.03        377.15         6.38 o                         
   4   8   8        233.96        228.33         5.68 o                         
   5   8   8         19.22         11.81         2.67 o                         
   6   8   8          8.64          8.58         2.97 o                         
   7   8   8         52.71         44.21         3.16 o                         
   8   8   8          0.55          0.50         3.43 o                         
  -7   9   8          2.73          6.21         3.94 o                         
  -6   9   8         68.84         71.45         3.45 o                         
  -5   9   8        121.00        126.57         3.92 o                         
  -4   9   8         28.36         27.82         2.00 o                         
  -3   9   8        333.50        337.31         5.46 o                         
  -2   9   8        144.35        130.98         3.85 o                         
  -1   9   8        270.20        297.44         4.77 o                         
   0   9   8        348.52        345.29         5.10 o                         
   1   9   8        268.96        296.06         4.50 o                         
   2   9   8        144.73        132.77         3.86 o                         
   3   9   8        333.71        340.09         6.22 o                         
   4   9   8         28.50         27.52         2.36 o                         
   5   9   8        121.60        128.55         4.64 o                         
   6   9   8         68.73         65.81         3.58 o                         
   7   9   8          2.74          3.68         3.80 o                         
  -6  10   8          8.11          6.13         4.42 o                         
  -5  10   8         13.55          9.04         2.38 o                         
  -4  10   8         71.41         75.49         3.41 o                         
  -3  10   8         17.23         18.30         1.89 o                         
  -2  10   8         33.27         35.67         2.03 o                         
  -1  10   8         60.92         63.11         2.54 o                         
   0  10   8         16.83         13.40         1.87 o                         
   1  10   8         60.37         65.30         2.64 o                         
   2  10   8         33.53         35.47         2.48 o                         
   3  10   8         17.68         19.52         2.16 o                         
   4  10   8         71.43         75.19         3.34 o                         
   5  10   8         13.19         11.90         2.76 o                         
   6  10   8          8.10          6.13         4.17 o                         
  -4  11   8         20.12         12.35         2.99 o                         
  -3  11   8          5.22          3.97         2.50 o                         
  -2  11   8         44.37         49.12         3.34 o                         
  -1  11   8         16.64         19.73         2.28 o                         
   0  11   8          7.88          6.37         2.45 o                         
   1  11   8         16.11         24.83         2.97 o                         
   2  11   8         44.48         48.50         3.59 o                         
   3  11   8          5.30          5.64         3.80 o                         
   4  11   8         20.06         13.74         4.42 o                         
   0   1   9        410.28        422.03         4.64 o                         
   1   1   9          6.53         30.91         1.95 o                         
  -1   2   9       1634.21       1537.75        16.50 o                         
   0   2   9        838.73        881.15         9.78 o                         
   1   2   9       1639.43       1545.34        15.59 o                         
   2   2   9        402.14        440.93         5.29 o                         
  -2   3   9       3230.13       3590.21        43.38 o                         
  -1   3   9        239.85        289.26         7.14 o                         
   0   3   9          0.03          5.14         1.11 o                         
   1   3   9        237.84        275.84         5.77 o                         
   2   3   9       3227.53       3590.54        35.23 o                         
   3   3   9         60.24        101.71         3.82 o                         
  -3   4   9        288.32        368.85         9.72 o                         
  -2   4   9        748.66        755.09        10.90 o                         
  -1   4   9        323.09        384.35         8.70 o                         
   0   4   9         13.07          5.42         2.06 o                         
   1   4   9        324.03        401.35         7.80 o                         
   2   4   9        746.37        778.78        10.47 o                         
   3   4   9        287.04        364.10         6.25 o                         
   4   4   9        404.88        373.99         4.96 o                         
  -4   5   9        488.81        489.64         6.75 o                         
  -3   5   9        153.31        151.21         4.01 o                         
  -2   5   9         82.10         79.23         3.21 o                         
  -1   5   9       2052.17       2335.63        24.92 o                         
   0   5   9        602.59        666.37         8.38 o                         
   1   5   9       2049.46       2318.07        23.54 o                         
   2   5   9         81.44         77.95         4.04 o                         
   3   5   9        152.01        151.42         4.59 o                         
   4   5   9        490.50        489.95         7.61 o                         
   5   5   9          7.56          4.31         2.10 o                         
  -5   6   9         99.46        103.97         4.20 o                         
  -4   6   9         36.34         24.14         2.90 o                         
  -3   6   9         63.45         58.63         3.32 o                         
  -2   6   9         34.73         40.77         2.55 o                         
  -1   6   9        354.11        333.79         5.14 o                         
   0   6   9         46.27         40.36         2.55 o                         
   1   6   9        352.64        335.25         4.69 o                         
   2   6   9         34.77         41.70         2.13 o                         
   3   6   9         63.19         62.55         2.85 o                         
   4   6   9         35.52         25.96         2.71 o                         
   5   6   9         98.96         99.97         3.85 o                         
   6   6   9          8.82         14.27         2.67 o                         
  -6   7   9        183.97        183.41         6.69 o                         
  -5   7   9        156.45        162.40         4.88 o                         
  -4   7   9        194.77        196.37         4.57 o                         
  -3   7   9        286.75        278.23         5.40 o                         
  -2   7   9        193.65        182.84         4.27 o                         
  -1   7   9        152.95        145.62         3.53 o                         
   0   7   9       1197.20       1357.32        12.24 o                         
   1   7   9        151.99        149.54         3.38 o                         
   2   7   9        193.70        179.51         4.13 o                         
   3   7   9        285.75        296.95         5.64 o                         
   4   7   9        195.77        193.68         5.13 o                         
   5   7   9        156.69        164.58         5.27 o                         
   6   7   9        183.69        180.93         5.52 o                         
   7   7   9         59.89         70.16         3.77 o                         
  -7   8   9         32.17         31.30         2.50 o                         
  -6   8   9         26.38         28.29         2.16 o                         
  -5   8   9        211.50        197.46         4.71 o                         
  -4   8   9        270.57        268.98         5.31 o                         
  -3   8   9        343.40        350.93         7.03 o                         
  -2   8   9        628.75        620.73         8.58 o                         
  -1   8   9        811.51        795.74         9.21 o                         
   0   8   9         92.38         78.69         2.80 o                         
   1   8   9        809.11        807.22         8.13 o                         
   2   8   9        629.63        635.44         7.80 o                         
   3   8   9        343.44        345.15         6.43 o                         
   4   8   9        270.23        279.29         5.83 o                         
   5   8   9        212.45        197.23         5.58 o                         
   6   8   9         26.19         26.19         3.18 o                         
   7   8   9         31.85         34.20         4.63 o                         
   8   8   9         20.89         24.20         3.69 o                         
  -7   9   9          2.50          4.42         6.13 o                         
  -6   9   9         69.96         64.76         3.42 o                         
  -5   9   9         49.06         53.03         3.26 o                         
  -4   9   9        208.37        228.45         4.77 o                         
  -3   9   9         71.09         57.72         3.35 o                         
  -2   9   9        266.05        257.47         4.72 o                         
  -1   9   9        316.54        333.00         5.01 o                         
   0   9   9        419.08        497.32         6.25 o                         
   1   9   9        316.80        338.76         4.74 o                         
   2   9   9        268.27        250.60         4.68 o                         
   3   9   9         71.88         65.32         3.48 o                         
   4   9   9        207.91        228.18         5.12 o                         
   5   9   9         48.68         47.97         2.86 o                         
   6   9   9         69.83         68.57         3.65 o                         
   7   9   9          2.51          1.01         3.27 o                         
  -6  10   9        112.18        149.68        12.02 o                         
  -5  10   9          2.35          0.36         2.36 o                         
  -4  10   9         42.54         44.40         2.28 o                         
  -3  10   9         41.18         43.63         2.20 o                         
  -2  10   9         71.09         77.15         3.20 o                         
  -1  10   9        157.71        152.14         3.66 o                         
   0  10   9          6.20          4.31         1.77 o                         
   1  10   9        158.96        149.30         3.97 o                         
   2  10   9         70.90         76.90         3.08 o                         
   3  10   9         41.10         42.19         2.43 o                         
   4  10   9         42.35         46.72         2.81 o                         
   5  10   9          2.25         -0.13         2.55 o                         
   6  10   9        111.94        116.31         7.97 o                         
  -4  11   9          4.76          3.87         2.95 o                         
  -3  11   9          5.46          3.08         2.54 o                         
  -2  11   9          5.43          7.16         2.29 o                         
  -1  11   9          2.96          6.84         2.26 o                         
   0  11   9         46.75         35.76         2.79 o                         
   1  11   9          3.02          5.70         2.74 o                         
   2  11   9          5.39          8.02         4.54 o                         
   3  11   9          5.62          4.46         2.86 o                         
   4  11   9          4.75          2.09         4.29 o                         
   0   1  10         32.68         16.50         0.96 o                         
   1   1  10        240.63        258.19         3.40 o                         
  -1   2  10       3290.58       3392.65        44.48 o                         
   0   2  10       1708.48       1847.98        18.46 o                         
   1   2  10       3288.93       3308.15        34.74 o                         
   2   2  10        119.34        135.22         2.70 o                         
  -2   3  10        192.03        212.86         4.58 o                         
  -1   3  10       1154.25       1188.26        16.52 o                         
   0   3  10       1378.05       1558.19        19.55 o                         
   1   3  10       1155.79       1159.24        14.05 o                         
   2   3  10        190.37        217.73         4.33 o                         
   3   3  10        366.94        433.70         6.57 o                         
  -3   4  10       1363.91       1240.53        16.14 o                         
  -2   4  10       3246.45       3485.29        46.14 o                         
  -1   4  10       5944.40       6248.05       123.14 o                         
   0   4  10         33.53         30.84         2.97 o                         
   1   4  10       5945.29       6276.29        74.29 o                         
   2   4  10       3249.13       3528.95        42.31 o                         
   3   4  10       1361.33       1273.25        15.36 o                         
   4   4  10       1262.08       1290.71        21.17 o                         
  -4   5  10        608.87        598.24         8.29 o                         
  -3   5  10         56.07         56.89         2.87 o                         
  -2   5  10        260.10        255.03         4.67 o                         
  -1   5  10       1039.89       1079.23        11.84 o                         
   0   5  10         98.01        142.58         3.61 o                         
   1   5  10       1033.43       1089.27        11.91 o                         
   2   5  10        259.80        262.32         5.81 o                         
   3   5  10         55.70         52.71         2.68 o                         
   4   5  10        610.02        626.60         8.27 o                         
   5   5  10        112.35         85.76         4.06 o                         
  -5   6  10         59.86         61.59         2.92 o                         
  -4   6  10        289.15        305.57         5.66 o                         
  -3   6  10        173.43        157.62         4.36 o                         
  -2   6  10        135.58        125.82         3.52 o                         
  -1   6  10        647.33        644.37         7.45 o                         
   0   6  10        143.34        145.50         3.39 o                         
   1   6  10        650.25        637.82         7.32 o                         
   2   6  10        134.73        128.05         3.48 o                         
   3   6  10        172.61        165.56         4.54 o                         
   4   6  10        289.70        300.78         5.63 o                         
   5   6  10         59.57         56.48         2.77 o                         
   6   6  10         90.32         79.16         3.61 o                         
  -6   7  10        123.41        122.80         4.66 o                         
  -5   7  10         82.11         83.33         3.98 o                         
  -4   7  10         28.33         35.49         2.37 o                         
  -3   7  10        208.14        210.54         5.18 o                         
  -2   7  10         81.79         95.69         3.45 o                         
  -1   7  10        291.44        273.83         4.50 o                         
   0   7  10        452.72        492.14         5.76 o                         
   1   7  10        293.05        265.26         4.10 o                         
   2   7  10         81.28         99.04         3.55 o                         
   3   7  10        207.61        215.94         5.35 o                         
   4   7  10         28.15         28.27         2.61 o                         
   5   7  10         80.96         83.63         4.29 o                         
   6   7  10        124.03        123.51         5.20 o                         
   7   7  10         23.14         16.82         3.41 o                         
  -7   8  10         41.76         34.42         2.24 o                         
  -6   8  10        148.58        149.69         4.50 o                         
  -5   8  10        299.76        307.08         5.60 o                         
  -4   8  10        163.94        149.92         4.27 o                         
  -3   8  10        278.59        285.07         5.41 o                         
  -2   8  10        222.34        196.14         4.80 o                         
  -1   8  10        219.32        229.06         4.62 o                         
   0   8  10          1.50          1.63         1.84 o                         
   1   8  10        222.94        215.42         4.02 o                         
   2   8  10        221.12        193.97         4.45 o                         
   3   8  10        279.04        273.39         5.78 o                         
   4   8  10        162.50        146.09         4.75 o                         
   5   8  10        302.02        305.35         6.46 o                         
   6   8  10        148.57        155.51         5.22 o                         
   7   8  10         41.85         36.98         3.29 o                         
   8   8  10          0.08         -1.21         3.56 o                         
  -6   9  10         22.48         23.34         2.26 o                         
  -5   9  10        107.37        102.67         3.97 o                         
  -4   9  10          4.07          4.54         1.95 o                         
  -3   9  10         13.90         21.90         2.02 o                         
  -2   9  10         13.87         14.58         2.01 o                         
  -1   9  10          0.44          0.79         1.75 o                         
   0   9  10        153.95        147.27         3.67 o                         
   1   9  10          0.39          0.10         1.76 o                         
   2   9  10         13.55         15.42         2.12 o                         
   3   9  10         14.33         19.87         2.38 o                         
   4   9  10          3.91          1.86         2.46 o                         
   5   9  10        107.85        101.71         4.42 o                         
   6   9  10         22.67         23.31         2.64 o                         
   7   9  10         31.83         31.70         3.53 o                         
  -5  10  10        141.62        146.25         5.28 o                         
  -4  10  10         27.12         25.85         2.04 o                         
  -3  10  10         14.42         11.32         1.79 o                         
  -2  10  10          5.65          8.12         1.84 o                         
  -1  10  10         57.10         51.83         2.25 o                         
   0  10  10         54.44         64.58         2.50 o                         
   1  10  10         57.59         51.90         2.42 o                         
   2  10  10          5.79          9.64         2.14 o                         
   3  10  10         14.87         11.59         2.15 o                         
   4  10  10         27.14         31.90         2.60 o                         
   5  10  10        142.82        164.55         5.49 o                         
   6  10  10         61.07         58.28         6.38 o                         
  -3  11  10         83.04         95.27         4.70 o                         
  -2  11  10         24.67         20.76         2.45 o                         
  -1  11  10         24.24         21.81         2.32 o                         
   0  11  10        145.70        120.70         4.87 o                         
   1  11  10         24.21         21.65         3.33 o                         
   2  11  10         24.86         16.12         3.42 o                         
   3  11  10         82.93        112.63         7.48 o                         
   0   1  11        492.89        467.80         5.14 o                         
   1   1  11        314.61        372.51         5.21 o                         
  -1   2  11       1046.62       1061.52        12.64 o                         
   0   2  11       2771.02       3005.89        29.54 o                         
   1   2  11       1047.55       1053.83        11.90 o                         
   2   2  11         97.15         86.51         2.42 o                         
  -2   3  11        221.61        235.00         5.02 o                         
  -1   3  11       3106.76       3348.25        43.62 o                         
   0   3  11        305.38        372.18         7.90 o                         
   1   3  11       3122.88       3244.71        36.79 o                         
   2   3  11        220.59        241.72         4.15 o                         
   3   3  11        588.88        544.14        10.12 o                         
  -3   4  11        518.44        583.39         8.43 o                         
  -2   4  11       1196.58       1236.14        17.07 o                         
  -1   4  11        704.25        730.48        11.77 o                         
   0   4  11        598.80        527.61        11.96 o                         
   1   4  11        703.38        714.49         9.37 o                         
   2   4  11       1196.32       1187.93        13.67 o                         
   3   4  11        518.88        563.83         7.07 o                         
   4   4  11         32.21         67.05         3.42 o                         
  -4   5  11        298.89        261.67         4.74 o                         
  -3   5  11         33.32         34.25         2.77 o                         
  -2   5  11        442.78        424.08         5.93 o                         
  -1   5  11          3.73          2.88         2.68 o                         
   0   5  11         62.70         28.28         1.88 o                         
   1   5  11          3.60          3.88         1.55 o                         
   2   5  11        446.43        441.92         7.29 o                         
   3   5  11         33.33         35.71         2.27 o                         
   4   5  11        300.39        276.52         5.36 o                         
   5   5  11        114.81        126.87         4.10 o                         
  -5   6  11        636.13        604.98         8.47 o                         
  -4   6  11         40.94         35.88         2.47 o                         
  -3   6  11         22.89         23.89         2.27 o                         
  -2   6  11         49.00         46.28         2.19 o                         
  -1   6  11         75.58         71.60         3.50 o                         
   0   6  11        280.82        350.47         4.86 o                         
   1   6  11         75.77         81.01         4.52 o                         
   2   6  11         49.67         54.90         4.82 o                         
   3   6  11         22.62         14.13         2.11 o                         
   4   6  11         40.25         35.30         2.54 o                         
   5   6  11        636.49        590.65         8.45 o                         
   6   6  11        132.70        132.84         4.58 o                         
  -6   7  11        426.24        462.22         7.51 o                         
  -5   7  11          2.32          0.16         2.18 o                         
  -4   7  11        264.79        281.44         5.55 o                         
  -3   7  11         81.51         53.43         2.52 o                         
  -2   7  11        318.71        293.66         4.92 o                         
  -1   7  11        191.30        188.04         3.89 o                         
   0   7  11        640.49        586.13         6.93 o                         
   1   7  11        191.18        183.00         3.87 o                         
   2   7  11        317.85        288.71         5.03 o                         
   3   7  11         80.53         63.26         4.39 o                         
   4   7  11        265.39        282.58         6.48 o                         
   5   7  11          2.33         -1.07         3.72 o                         
   6   7  11        426.51        459.30         8.88 o                         
   7   7  11         65.26         69.81         3.50 o                         
  -7   8  11         47.28         45.78         2.34 o                         
  -6   8  11         73.85         73.32         3.00 o                         
  -5   8  11         11.34         10.59         2.12 o                         
  -4   8  11        122.00        115.79         4.06 o                         
  -3   8  11        202.68        201.36         4.70 o                         
  -2   8  11        536.76        477.36         7.21 o                         
  -1   8  11        233.64        237.16         4.55 o                         
   0   8  11       2221.55       2253.34        20.08 o                         
   1   8  11        235.30        236.45         4.19 o                         
   2   8  11        536.16        480.59         6.96 o                         
   3   8  11        202.53        196.74         4.79 o                         
   4   8  11        121.98        117.31         4.54 o                         
   5   8  11         11.54         10.88         3.52 o                         
   6   8  11         74.54         71.77         4.12 o                         
   7   8  11         46.72         42.23         5.06 o                         
   8   8  11         64.74         46.41         4.27 o                         
  -6   9  11         15.68         11.21         2.50 o                         
  -5   9  11         22.69         19.90         2.07 o                         
  -4   9  11         81.43         88.90         3.56 o                         
  -3   9  11         39.53         35.43         2.08 o                         
  -2   9  11          5.34          1.30         1.83 o                         
  -1   9  11         22.18         15.00         2.10 o                         
   0   9  11        443.82        409.15         5.35 o                         
   1   9  11         22.16         11.32         1.83 o                         
   2   9  11          5.27         -0.06         2.19 o                         
   3   9  11         39.96         34.60         2.47 o                         
   4   9  11         81.37         84.87         3.66 o                         
   5   9  11         22.42         23.59         3.97 o                         
   6   9  11         15.40         10.30         2.89 o                         
   7   9  11          0.70         -0.61         3.80 o                         
  -5  10  11         44.09         46.93         3.38 o                         
  -4  10  11         17.70         16.59         1.96 o                         
  -3  10  11         18.29         26.17         1.97 o                         
  -2  10  11         42.52         39.79         2.19 o                         
  -1  10  11         55.94         62.28         2.91 o                         
   0  10  11        584.37        635.00         7.17 o                         
   1  10  11         56.62         60.92         2.96 o                         
   2  10  11         42.43         44.78         2.67 o                         
   3  10  11         18.44         26.07         2.21 o                         
   4  10  11         17.75         19.54         2.37 o                         
   5  10  11         43.34         41.28         3.20 o                         
  -3  11  11          4.01          1.85         3.74 o                         
  -2  11  11         74.77         79.58         4.13 o                         
  -1  11  11         20.91         26.81         2.63 o                         
   0  11  11         45.29         33.46         3.87 o                         
   1  11  11         20.91         25.58         3.64 o                         
   2  11  11         74.70         77.00         5.59 o                         
   3  11  11          4.07          0.61         4.17 o                         
   0   0  12      17073.38      18174.76       368.74 o                         
   0   1  12        517.06        738.23         7.69 o                         
   1   1  12       7796.08       8537.62       130.77 o                         
  -1   2  12       1349.00       1429.52        16.62 o                         
   0   2  12       1136.71       1141.37        12.69 o                         
   1   2  12       1344.43       1407.91        16.01 o                         
   2   2  12        746.62        690.22         8.45 o                         
  -2   3  12       1835.48       1757.20        29.49 o                         
  -1   3  12       1641.49       1927.44        29.36 o                         
   0   3  12       3728.54       4266.56        57.43 o                         
   1   3  12       1638.44       1953.62        32.37 o                         
   2   3  12       1834.69       1787.06        27.66 o                         
   3   3  12        752.32        829.34         9.77 o                         
  -3   4  12        802.74        858.37        11.08 o                         
  -2   4  12         27.44         20.94         2.04 o                         
  -1   4  12       2069.63       2078.93        25.66 o                         
   0   4  12        611.09        568.39        13.51 o                         
   1   4  12       2070.61       2043.99        22.21 o                         
   2   4  12         26.57         18.80         1.68 o                         
   3   4  12        808.05        905.10        10.95 o                         
   4   4  12       1206.04       1243.55        15.34 o                         
  -4   5  12        107.51        110.60         3.59 o                         
  -3   5  12         44.19         42.24         3.48 o                         
  -2   5  12         76.03         67.10         2.84 o                         
  -1   5  12        876.33        873.28         9.47 o                         
   0   5  12          3.62          4.58         1.59 o                         
   1   5  12        885.93        891.26         9.39 o                         
   2   5  12         76.04         60.91         2.56 o                         
   3   5  12         42.99         46.31         2.82 o                         
   4   5  12        106.96        104.01         4.20 o                         
   5   5  12         39.62         36.53         2.88 o                         
  -5   6  12          8.12         12.86         2.47 o                         
  -4   6  12        205.18        215.59         4.92 o                         
  -3   6  12        375.76        357.92         5.79 o                         
  -2   6  12        528.33        525.28         6.39 o                         
  -1   6  12        409.80        412.22         5.39 o                         
   0   6  12         20.70         20.56         1.86 o                         
   1   6  12        409.66        407.23         6.35 o                         
   2   6  12        533.82        540.94         7.16 o                         
   3   6  12        375.51        362.27         6.06 o                         
   4   6  12        206.42        218.73         5.33 o                         
   5   6  12          8.21         14.48         2.54 o                         
   6   6  12        514.01        517.56         7.65 o                         
  -6   7  12        205.25        206.16         4.96 o                         
  -5   7  12        112.31         96.08         4.13 o                         
  -4   7  12         40.88         37.01         2.35 o                         
  -3   7  12        106.26         89.52         3.59 o                         
  -2   7  12        266.95        261.82         4.57 o                         
  -1   7  12        228.53        238.15         4.31 o                         
   0   7  12          0.32          3.48         1.88 o                         
   1   7  12        230.61        238.19         4.07 o                         
   2   7  12        269.11        255.64         5.00 o                         
   3   7  12        107.39         82.88         3.58 o                         
   4   7  12         40.67         46.13         2.90 o                         
   5   7  12        113.65         88.63         4.76 o                         
   6   7  12        206.14        204.10         6.11 o                         
   7   7  12          0.25          1.84         2.18 o                         
  -7   8  12         35.59         31.36         2.36 o                         
  -6   8  12         95.50         84.69         4.00 o                         
  -5   8  12         57.89         60.87         3.02 o                         
  -4   8  12         80.08         84.86         4.72 o                         
  -3   8  12        137.52        141.91         4.19 o                         
  -2   8  12         98.91         88.80         3.91 o                         
  -1   8  12        366.72        379.18         5.44 o                         
   0   8  12         45.43         63.49         3.26 o                         
   1   8  12        366.08        372.46         5.10 o                         
   2   8  12         97.73         90.98         3.68 o                         
   3   8  12        138.56        143.77         4.44 o                         
   4   8  12         80.25         89.23         5.29 o                         
   5   8  12         57.34         73.56         4.15 o                         
   6   8  12         95.96         95.37         5.82 o                         
   7   8  12         35.40         32.39         2.89 o                         
   8   8  12          8.94         12.88         7.85 o                         
  -6   9  12         33.73         30.21         2.89 o                         
  -5   9  12         75.55         69.83         2.76 o                         
  -4   9  12         57.73         63.01         2.66 o                         
  -3   9  12          8.44          5.74         1.82 o                         
  -2   9  12        158.93        168.60         4.31 o                         
  -1   9  12         78.49         64.04         2.44 o                         
   0   9  12        317.87        370.75         5.06 o                         
   1   9  12         77.75         64.34         2.33 o                         
   2   9  12        158.50        168.97         4.46 o                         
   3   9  12          8.64          3.23         2.07 o                         
   4   9  12         58.11         66.12         3.30 o                         
   5   9  12         76.28         77.63         4.05 o                         
   6   9  12         33.40         34.99         7.03 o                         
   7   9  12         78.16         75.58         6.99 o                         
  -5  10  12         56.27         65.31         6.70 o                         
  -4  10  12         13.50         18.30         2.91 o                         
  -3  10  12         20.77         22.24         1.88 o                         
  -2  10  12         45.37         50.62         2.31 o                         
  -1  10  12          5.57          5.84         1.83 o                         
   0  10  12        166.07        176.68         3.82 o                         
   1  10  12          5.68          8.71         2.43 o                         
   2  10  12         45.70         50.80         2.54 o                         
   3  10  12         21.35         19.25         2.32 o                         
   4  10  12         13.48         14.56         2.38 o                         
   5  10  12         55.54         66.40         4.99 o                         
  -3  11  12          1.63          1.61         2.86 o                         
  -2  11  12          5.32          4.66         2.25 o                         
  -1  11  12        175.31        167.94         5.74 o                         
   0  11  12          5.76          3.78         3.13 o                         
   1  11  12        177.08        180.17         7.03 o                         
   2  11  12          5.39          7.73         4.29 o                         
   3  11  12          1.63          3.68         4.29 o                         
   0   1  13       3281.14       3425.14        31.91 o                         
   1   1  13       1078.02       1132.13        13.60 o                         
  -1   2  13        364.29        385.77         5.77 o                         
   0   2  13        220.74        283.93         4.64 o                         
   1   2  13        360.23        377.12         5.51 o                         
   2   2  13        190.47        217.61         4.13 o                         
  -2   3  13        194.64        212.75         5.41 o                         
  -1   3  13        138.05        121.97         4.56 o                         
   0   3  13        893.90        624.36        10.09 o                         
   1   3  13        136.29        117.56         6.45 o                         
   2   3  13        194.25        213.68         4.11 o                         
   3   3  13       1076.49       1053.50        13.84 o                         
  -3   4  13         23.98         31.92         2.36 o                         
  -2   4  13         67.11         85.09         4.43 o                         
  -1   4  13       2079.67       1941.43        22.61 o                         
   0   4  13        290.92        210.43         4.30 o                         
   1   4  13       2079.69       1963.41        23.37 o                         
   2   4  13         66.54         83.76         2.93 o                         
   3   4  13         24.36         32.86         2.31 o                         
   4   4  13         25.83         21.12         3.64 o                         
  -4   5  13        130.23        117.50         3.68 o                         
  -3   5  13        238.28        233.03         4.55 o                         
  -2   5  13        169.74        152.96         3.63 o                         
  -1   5  13        282.65        276.96         4.43 o                         
   0   5  13          3.01          9.83         1.69 o                         
   1   5  13        283.61        287.77         4.68 o                         
   2   5  13        168.32        147.41         3.50 o                         
   3   5  13        236.69        245.10         5.08 o                         
   4   5  13        129.89        116.43         3.91 o                         
   5   5  13        214.20        185.90         4.85 o                         
  -5   6  13        115.93        118.85         6.04 o                         
  -4   6  13        389.14        358.04         6.15 o                         
  -3   6  13         80.99         67.92         3.55 o                         
  -2   6  13        120.55        101.31         3.19 o                         
  -1   6  13        160.27        150.60         3.59 o                         
   0   6  13        258.21        233.21         4.08 o                         
   1   6  13        159.27        153.70         3.62 o                         
   2   6  13        119.35        102.50         3.70 o                         
   3   6  13         81.32         67.75         3.58 o                         
   4   6  13        389.91        357.68         7.95 o                         
   5   6  13        115.83        116.30         4.83 o                         
   6   6  13         19.42         20.63         2.48 o                         
  -6   7  13         63.54         75.85         5.41 o                         
  -5   7  13         48.52         40.96         2.83 o                         
  -4   7  13         58.13         50.02         2.49 o                         
  -3   7  13        156.46        116.17         3.99 o                         
  -2   7  13         16.78         16.38         2.01 o                         
  -1   7  13         86.17         89.17         4.08 o                         
   0   7  13          7.08          7.35         1.89 o                         
   1   7  13         85.20         83.78         2.80 o                         
   2   7  13         17.07         14.81         2.18 o                         
   3   7  13        154.06        119.96         4.35 o                         
   4   7  13         57.54         52.85         4.12 o                         
   5   7  13         48.26         41.34         2.99 o                         
   6   7  13         63.59         66.36         3.38 o                         
   7   7  13         27.61         37.00         2.54 o                         
  -7   8  13         98.49        115.07         4.07 o                         
  -6   8  13        153.64        170.04         4.19 o                         
  -5   8  13        223.83        242.44         4.83 o                         
  -4   8  13        121.14        127.00         4.23 o                         
  -3   8  13        397.17        415.20         6.66 o                         
  -2   8  13        242.17        221.73         4.79 o                         
  -1   8  13         72.12         60.93         2.64 o                         
   0   8  13        475.08        526.96         6.32 o                         
   1   8  13         71.79         59.88         2.43 o                         
   2   8  13        240.95        228.28         4.87 o                         
   3   8  13        399.00        424.27         6.73 o                         
   4   8  13        121.03        125.73         5.00 o                         
   5   8  13        223.97        240.81         6.13 o                         
   6   8  13        153.38        166.41         5.14 o                         
   7   8  13         97.87        106.20         4.98 o                         
  -6   9  13         37.20         37.98         2.88 o                         
  -5   9  13         65.74         78.45         3.70 o                         
  -4   9  13          4.94          5.45         1.89 o                         
  -3   9  13         38.05         33.62         2.01 o                         
  -2   9  13         81.99         94.08         4.35 o                         
  -1   9  13        102.43         98.31         3.34 o                         
   0   9  13        180.32        193.16         3.83 o                         
   1   9  13        102.55         94.97         3.35 o                         
   2   9  13         82.93         85.83         3.82 o                         
   3   9  13         38.22         25.57         2.41 o                         
   4   9  13          4.79          3.87         2.16 o                         
   5   9  13         64.92         72.97         3.64 o                         
   6   9  13         37.30         43.32         3.50 o                         
   7   9  13         67.48         57.17         6.63 o                         
  -5  10  13         46.07         43.22         4.23 o                         
  -4  10  13         32.86         29.35         2.23 o                         
  -3  10  13        123.27        143.94         3.75 o                         
  -2  10  13         40.75         34.97         2.08 o                         
  -1  10  13         49.43         52.06         2.19 o                         
   0  10  13        278.11        283.75         4.67 o                         
   1  10  13         50.07         57.30         3.26 o                         
   2  10  13         40.21         37.64         2.42 o                         
   3  10  13        123.36        143.17         4.36 o                         
   4  10  13         32.47         31.79         2.71 o                         
   5  10  13         45.55         46.60         4.11 o                         
  -3  11  13          9.73         11.07         3.43 o                         
  -2  11  13         15.04         23.71         2.76 o                         
  -1  11  13         13.79         18.09         3.19 o                         
   0  11  13         91.88         84.35         6.29 o                         
   1  11  13         13.92         11.90         3.37 o                         
   2  11  13         15.07         19.63         4.42 o                         
   3  11  13          9.77          8.71         4.42 o                         
   0   1  14        226.94        168.91         3.01 o                         
   1   1  14       1494.27       1463.41        16.17 o                         
  -1   2  14         81.99         87.71         3.05 o                         
   0   2  14       5512.66       5431.51        59.92 o                         
   1   2  14         82.53         91.09         3.04 o                         
   2   2  14          0.40          0.99         1.74 o                         
  -2   3  14       1393.33       1474.56        18.95 o                         
  -1   3  14        271.78        341.28         7.73 o                         
   0   3  14        394.26        362.92         7.79 o                         
   1   3  14        271.88        337.33         6.12 o                         
   2   3  14       1396.33       1488.71        17.64 o                         
   3   3  14        661.43        743.09        10.40 o                         
  -3   4  14       1779.55       1822.33        19.93 o                         
  -2   4  14        828.23        864.87        14.36 o                         
  -1   4  14       1669.14       1905.83        22.05 o                         
   0   4  14       3989.40       4339.36        49.31 o                         
   1   4  14       1670.62       1914.90        21.52 o                         
   2   4  14        824.75        873.95        10.13 o                         
   3   4  14       1778.16       1831.75        23.15 o                         
   4   4  14        137.03        150.95         4.52 o                         
  -4   5  14        162.80        169.38         4.79 o                         
  -3   5  14        101.28        109.57         3.57 o                         
  -2   5  14        119.89        118.75         4.69 o                         
  -1   5  14        213.00        220.22         4.82 o                         
   0   5  14         26.83         32.83         1.99 o                         
   1   5  14        212.05        228.67         4.23 o                         
   2   5  14        120.57        123.59         3.60 o                         
   3   5  14        101.16        113.94         3.91 o                         
   4   5  14        162.94        178.06         4.44 o                         
   5   5  14          1.35          0.84         2.21 o                         
  -5   6  14        376.48        362.04         6.37 o                         
  -4   6  14        466.54        434.12         7.36 o                         
  -3   6  14        220.26        193.88         4.18 o                         
  -2   6  14        128.92        122.27         3.38 o                         
  -1   6  14         53.40         47.32         2.83 o                         
   0   6  14        157.50        164.12         3.84 o                         
   1   6  14         53.47         49.19         2.21 o                         
   2   6  14        127.70        121.43         4.15 o                         
   3   6  14        221.35        205.47         4.49 o                         
   4   6  14        466.98        446.99         7.52 o                         
   5   6  14        379.39        364.33         6.50 o                         
   6   6  14        262.61        275.64         5.52 o                         
  -6   7  14         20.08         15.77         2.24 o                         
  -5   7  14          3.32          3.23         2.24 o                         
  -4   7  14        175.74        173.58         4.69 o                         
  -3   7  14        171.65        177.49         4.40 o                         
  -2   7  14        218.62        223.08         4.29 o                         
  -1   7  14        107.81         91.72         3.40 o                         
   0   7  14         45.47         55.31         2.85 o                         
   1   7  14        106.11         88.01         3.28 o                         
   2   7  14        218.29        212.09         4.73 o                         
   3   7  14        172.06        183.88         4.63 o                         
   4   7  14        175.17        162.88         6.58 o                         
   5   7  14          3.31          0.57         2.48 o                         
   6   7  14         19.79         17.54         2.51 o                         
   7   7  14         84.99         84.66         4.09 o                         
  -7   8  14         57.21         54.43         3.07 o                         
  -6   8  14         32.86         35.41         2.32 o                         
  -5   8  14         85.45         84.98         3.77 o                         
  -4   8  14         18.77         20.33         2.85 o                         
  -3   8  14        165.38        157.38         4.44 o                         
  -2   8  14         35.47         40.24         2.44 o                         
  -1   8  14         12.73          9.17         1.94 o                         
   0   8  14         67.23         61.94         2.51 o                         
   1   8  14         12.74          9.92         1.93 o                         
   2   8  14         35.56         40.61         2.45 o                         
   3   8  14        163.78        153.56         4.51 o                         
   4   8  14         18.90         12.91         2.60 o                         
   5   8  14         85.20         83.78         4.52 o                         
   6   8  14         33.40         38.08         2.67 o                         
   7   8  14         57.40         67.89         7.73 o                         
  -6   9  14          5.19          4.46         2.67 o                         
  -5   9  14        134.75        143.78         3.70 o                         
  -4   9  14         44.74         42.81         2.23 o                         
  -3   9  14         18.26         18.85         1.84 o                         
  -2   9  14        117.86        118.83         3.69 o                         
  -1   9  14         13.16         13.52         1.82 o                         
   0   9  14         92.69        107.47         3.31 o                         
   1   9  14         13.04         12.42         1.89 o                         
   2   9  14        117.68        111.68         4.12 o                         
   3   9  14         18.12         21.39         2.33 o                         
   4   9  14         45.13         43.67         2.74 o                         
   5   9  14        135.11        137.02         4.61 o                         
   6   9  14          5.21          2.20         2.83 o                         
  -5  10  14         54.56         47.94         4.18 o                         
  -4  10  14         67.40         75.98         3.51 o                         
  -3  10  14          7.68          8.51         1.91 o                         
  -2  10  14         52.64         50.67         2.27 o                         
  -1  10  14         17.65         15.18         1.91 o                         
   0  10  14          4.95          9.04         1.96 o                         
   1  10  14         17.81         18.02         2.09 o                         
   2  10  14         52.64         52.91         2.63 o                         
   3  10  14          7.75          6.24         2.18 o                         
   4  10  14         67.51         83.07         4.23 o                         
   5  10  14         54.32         56.53         4.98 o                         
  -2  11  14         59.75         62.25         5.69 o                         
  -1  11  14         23.21         25.36         4.03 o                         
   0  11  14        123.35        142.07         9.94 o                         
   1  11  14         23.12         11.29         5.52 o                         
   2  11  14         59.64         50.30         5.15 o                         
   0   1  15       1981.25       2068.15        21.05 o                         
   1   1  15       1461.02       1440.61        16.13 o                         
  -1   2  15        409.33        428.46         7.78 o                         
   0   2  15        575.61        658.28        10.67 o                         
   1   2  15        409.83        425.08         7.79 o                         
   2   2  15        247.88        269.71         6.68 o                         
  -2   3  15       1573.18       1597.24        23.91 o                         
  -1   3  15        953.12       1063.09        17.60 o                         
   0   3  15       1502.36       1361.62        57.13 o                         
   1   3  15        953.83       1055.51        14.19 o                         
   2   3  15       1572.19       1594.32        17.67 o                         
   3   3  15         87.02        105.15         5.13 o                         
  -3   4  15        787.92        733.56         8.37 o                         
  -2   4  15        291.39        300.81         4.73 o                         
  -1   4  15       1373.50       1387.54        15.63 o                         
   0   4  15         10.04          9.78         2.18 o                         
   1   4  15       1377.04       1360.25        13.91 o                         
   2   4  15        289.49        277.50         4.60 o                         
   3   4  15        784.42        741.22        10.80 o                         
   4   4  15        419.85        392.81         5.81 o                         
  -4   5  15        689.48        621.02         8.70 o                         
  -3   5  15         60.03         60.77         2.64 o                         
  -2   5  15        979.28        949.71        10.65 o                         
  -1   5  15        161.64        161.15         4.20 o                         
   0   5  15        337.72        349.01         5.23 o                         
   1   5  15        159.83        156.94         3.71 o                         
   2   5  15        988.05        973.36        10.22 o                         
   3   5  15         59.43         59.00         2.91 o                         
   4   5  15        688.16        648.38         8.66 o                         
   5   5  15        632.72        729.00         9.65 o                         
  -5   6  15        250.39        259.06         5.50 o                         
  -4   6  15        131.53        116.39         4.64 o                         
  -3   6  15         34.67         34.65         2.15 o                         
  -2   6  15        137.88        136.11         4.30 o                         
  -1   6  15        311.49        294.58         4.47 o                         
   0   6  15         26.02         29.44         1.93 o                         
   1   6  15        313.14        306.19         4.69 o                         
   2   6  15        138.86        141.63         4.19 o                         
   3   6  15         35.35         36.85         2.64 o                         
   4   6  15        131.06        125.44         4.33 o                         
   5   6  15        250.50        247.73         5.71 o                         
   6   6  15         33.61         31.94         2.50 o                         
  -6   7  15          2.90          4.70         2.04 o                         
  -5   7  15        240.95        239.90         5.06 o                         
  -4   7  15        159.09        164.80         4.54 o                         
  -3   7  15          7.44         11.97         2.12 o                         
  -2   7  15        301.97        268.30         4.71 o                         
  -1   7  15         76.15         67.77         2.56 o                         
   0   7  15         33.55         21.04         2.07 o                         
   1   7  15         77.53         72.97         3.86 o                         
   2   7  15        303.72        275.89         5.19 o                         
   3   7  15          7.20         15.04         2.33 o                         
   4   7  15        160.62        175.21         5.62 o                         
   5   7  15        240.84        243.11         5.85 o                         
   6   7  15          2.78          2.12         2.37 o                         
   7   7  15         57.22         55.83         3.23 o                         
  -7   8  15         28.41         23.01         3.05 o                         
  -6   8  15         15.04         19.01         2.20 o                         
  -5   8  15        260.16        283.17         4.86 o                         
  -4   8  15          2.63          4.76         2.10 o                         
  -3   8  15         36.25         36.78         3.27 o                         
  -2   8  15         20.62         17.52         2.15 o                         
  -1   8  15        224.72        216.51         4.29 o                         
   0   8  15          0.20         -1.43         1.78 o                         
   1   8  15        227.26        210.23         4.11 o                         
   2   8  15         21.44         15.89         2.17 o                         
   3   8  15         36.10         31.19         2.50 o                         
   4   8  15          2.49          1.37         2.54 o                         
   5   8  15        258.48        274.18         6.17 o                         
   6   8  15         14.93         17.21         2.52 o                         
   7   8  15         28.53         22.19         3.51 o                         
  -6   9  15         18.36         22.71         5.70 o                         
  -5   9  15        166.01        180.37         4.07 o                         
  -4   9  15        186.38        193.00         4.48 o                         
  -3   9  15         90.96        104.30         3.97 o                         
  -2   9  15         53.25         59.39         2.53 o                         
  -1   9  15        206.23        210.18         3.94 o                         
   0   9  15         69.07         68.60         2.59 o                         
   1   9  15        204.77        208.07         4.23 o                         
   2   9  15         52.86         50.89         2.57 o                         
   3   9  15         89.07        103.34         4.04 o                         
   4   9  15        186.25        194.19         5.19 o                         
   5   9  15        165.30        183.47         5.01 o                         
   6   9  15         18.63         17.14         2.76 o                         
  -5  10  15          0.44          0.49         3.04 o                         
  -4  10  15         37.70         34.73         2.47 o                         
  -3  10  15         13.80         15.54         2.05 o                         
  -2  10  15          3.11         -0.26         1.97 o                         
  -1  10  15         14.80         12.42         1.91 o                         
   0  10  15          8.42         14.83         1.94 o                         
   1  10  15         14.90         15.95         2.10 o                         
   2  10  15          3.14          2.72         2.06 o                         
   3  10  15         13.93         13.20         2.23 o                         
   4  10  15         38.19         40.89         7.18 o                         
   5  10  15          0.40          1.58         3.34 o                         
  -2  11  15         59.35         68.58         7.97 o                         
  -1  11  15         77.34         83.97         9.39 o                         
   2  11  15         58.86         86.00         8.34 o                         
   0   0  16       2752.88       3617.25        76.21 o                         
   0   1  16       2773.15       2333.92        28.71 o                         
   1   1  16      10236.08      11266.97       162.61 o                         
  -1   2  16       1064.51       1001.78        16.91 o                         
   0   2  16        504.35        549.89        10.52 o                         
   1   2  16       1060.14        997.07        17.04 o                         
   2   2  16         55.28         33.83         2.62 o                         
  -2   3  16         90.94         95.00         3.43 o                         
  -1   3  16        184.23        170.47         4.77 o                         
   0   3  16        623.33        591.32         8.95 o                         
   1   3  16        182.30        175.74         4.56 o                         
   2   3  16         90.28         97.54         3.62 o                         
   3   3  16          2.77          4.78         2.12 o                         
  -3   4  16        669.45        721.44         8.54 o                         
  -2   4  16         86.40         89.47         3.22 o                         
  -1   4  16         19.18         37.42         2.48 o                         
   0   4  16         20.06         24.11         2.86 o                         
   1   4  16         18.59         32.31         2.00 o                         
   2   4  16         85.65         80.98         2.93 o                         
   3   4  16        671.91        738.02         9.45 o                         
   4   4  16        117.72         91.46         4.42 o                         
  -4   5  16        138.58        125.37         4.42 o                         
  -3   5  16        451.69        439.44         6.04 o                         
  -2   5  16         89.89         78.28         2.60 o                         
  -1   5  16         15.38         12.23         1.71 o                         
   0   5  16          0.03          0.94         1.76 o                         
   1   5  16         16.18         18.49         2.74 o                         
   2   5  16         89.65         77.00         2.91 o                         
   3   5  16        450.98        439.24         6.13 o                         
   4   5  16        137.25        130.37         4.27 o                         
   5   5  16        763.37        714.41         9.49 o                         
  -5   6  16         18.97         16.38         2.45 o                         
  -4   6  16         59.85         58.60         3.31 o                         
  -3   6  16         18.04         16.61         2.03 o                         
  -2   6  16         80.01         73.06         2.62 o                         
  -1   6  16         81.51         89.92         2.98 o                         
   0   6  16          1.49          3.83         1.78 o                         
   1   6  16         80.83         74.58         3.86 o                         
   2   6  16         81.73         75.10         3.00 o                         
   3   6  16         17.97         16.99         2.45 o                         
   4   6  16         59.12         64.77         2.83 o                         
   5   6  16         18.51         15.67         2.44 o                         
   6   6  16         37.45         40.07         2.48 o                         
  -6   7  16        186.62        188.03         4.54 o                         
  -5   7  16        203.97        200.44         4.56 o                         
  -4   7  16         24.16         29.38         2.40 o                         
  -3   7  16         52.40         49.62         2.64 o                         
  -2   7  16        383.92        403.65         5.51 o                         
  -1   7  16         75.46         66.01         2.47 o                         
   0   7  16       1064.01       1075.79        11.58 o                         
   1   7  16         74.72         66.26         3.36 o                         
   2   7  16        386.54        420.71         6.11 o                         
   3   7  16         52.18         46.94         2.96 o                         
   4   7  16         23.76         30.94         2.87 o                         
   5   7  16        204.01        202.99         5.92 o                         
   6   7  16        187.51        199.46         5.75 o                         
   7   7  16         67.54         60.11         3.99 o                         
  -7   8  16         65.90         62.41         3.80 o                         
  -6   8  16         55.92         59.58         3.52 o                         
  -5   8  16          1.71          4.23         2.00 o                         
  -4   8  16        245.74        255.73         4.98 o                         
  -3   8  16         21.11         13.29         2.10 o                         
  -2   8  16        121.22        144.68         3.96 o                         
  -1   8  16        275.58        274.75         4.90 o                         
   0   8  16          7.14          4.91         1.83 o                         
   1   8  16        274.76        272.50         4.54 o                         
   2   8  16        119.59        138.80         4.33 o                         
   3   8  16         21.46         19.33         2.75 o                         
   4   8  16        247.21        265.66         7.22 o                         
   5   8  16          1.67          1.57         2.49 o                         
   6   8  16         56.09         65.99         3.28 o                         
   7   8  16         66.06         73.77         5.40 o                         
  -6   9  16         60.75         63.37         4.85 o                         
  -5   9  16         81.80         90.36         3.34 o                         
  -4   9  16         37.38         53.85         3.12 o                         
  -3   9  16         66.97         76.57         3.29 o                         
  -2   9  16        144.80        158.06         3.96 o                         
  -1   9  16         59.81         51.96         2.06 o                         
   0   9  16         11.54         16.76         1.88 o                         
   1   9  16         60.35         49.25         3.08 o                         
   2   9  16        143.57        156.97         4.23 o                         
   3   9  16         66.85         73.98         5.83 o                         
   4   9  16         37.49         48.70         2.81 o                         
   5   9  16         81.28         88.46         4.17 o                         
   6   9  16         60.50         67.49         4.74 o                         
  -4  10  16        143.94        146.58         5.83 o                         
  -3  10  16         36.57         40.23         2.48 o                         
  -2  10  16         31.13         28.58         2.27 o                         
  -1  10  16         40.70         45.18         2.35 o                         
   0  10  16          0.91          1.12         1.88 o                         
   1  10  16         40.94         43.77         2.42 o                         
   2  10  16         31.21         28.42         2.22 o                         
   3  10  16         37.17         39.43         2.62 o                         
   4  10  16        144.85        146.47         7.86 o                         
   0   1  17       1478.38       1347.22        21.75 o                         
   1   1  17       2760.52       3312.32        49.66 o                         
  -1   2  17         12.21         12.66         2.37 o                         
   0   2  17       2336.13       2409.78        37.10 o                         
   1   2  17         12.79          9.05         2.61 o                         
   2   2  17        199.84        198.24         4.40 o                         
  -2   3  17        293.01        259.41         4.62 o                         
  -1   3  17        146.34        166.67         4.31 o                         
   0   3  17        289.01        273.08         5.56 o                         
   1   3  17        144.30        164.19         3.98 o                         
   2   3  17        290.76        247.88         4.46 o                         
   3   3  17        497.55        448.68         6.20 o                         
  -3   4  17        595.06        586.17         6.94 o                         
  -2   4  17        251.48        244.57         4.20 o                         
  -1   4  17        211.33        217.88         4.04 o                         
   0   4  17        350.37        279.98         4.57 o                         
   1   4  17        210.06        211.83         4.28 o                         
   2   4  17        249.02        248.77         5.30 o                         
   3   4  17        591.59        581.81         7.30 o                         
   4   4  17          3.41          7.49         2.11 o                         
  -4   5  17         12.44         11.69         2.41 o                         
  -3   5  17         33.22         36.68         2.15 o                         
  -2   5  17        577.22        574.93         6.47 o                         
  -1   5  17        359.99        349.26         4.63 o                         
   0   5  17         21.24         19.94         1.84 o                         
   1   5  17        359.81        345.16         4.91 o                         
   2   5  17        576.90        566.53         6.73 o                         
   3   5  17         33.00         30.25         2.25 o                         
   4   5  17         12.74         12.41         2.18 o                         
   5   5  17         14.25          6.45         2.26 o                         
  -5   6  17         86.79         89.36         3.54 o                         
  -4   6  17        915.07        851.31        11.60 o                         
  -3   6  17        261.79        259.75         4.69 o                         
  -2   6  17        111.14         96.98         3.07 o                         
  -1   6  17        114.81        119.74         3.42 o                         
   0   6  17        250.32        235.01         4.29 o                         
   1   6  17        114.74        121.61         3.50 o                         
   2   6  17        110.77        109.32         4.47 o                         
   3   6  17        262.43        247.95         5.08 o                         
   4   6  17        914.46        863.07        10.35 o                         
   5   6  17         86.84         89.36         3.84 o                         
   6   6  17        331.66        359.09         5.90 o                         
  -6   7  17         72.16         67.13         3.03 o                         
  -5   7  17         67.51         68.58         3.04 o                         
  -4   7  17          6.38          7.07         2.08 o                         
  -3   7  17          4.76          8.74         2.08 o                         
  -2   7  17         36.88         35.78         2.26 o                         
  -1   7  17         65.94         73.57         3.19 o                         
   0   7  17         67.05         61.30         2.92 o                         
   1   7  17         66.06         76.28         2.86 o                         
   2   7  17         37.34         34.62         2.39 o                         
   3   7  17          4.88          6.53         2.20 o                         
   4   7  17          6.68          9.63         2.57 o                         
   5   7  17         66.22         62.59         4.44 o                         
   6   7  17         72.52         68.22         6.21 o                         
   7   7  17         25.18         22.77         3.31 o                         
  -7   8  17         27.16         34.94         4.13 o                         
  -6   8  17         15.10         20.47         2.15 o                         
  -5   8  17        317.67        348.26         5.37 o                         
  -4   8  17         72.18         52.30         3.90 o                         
  -3   8  17        136.78        121.13         4.22 o                         
  -2   8  17        102.49        106.56         3.96 o                         
  -1   8  17        101.74        104.45         3.49 o                         
   0   8  17         36.13         36.41         2.11 o                         
   1   8  17        101.29        101.80         3.51 o                         
   2   8  17        103.15        115.51         4.49 o                         
   3   8  17        136.65        126.58         4.32 o                         
   4   8  17         73.26         61.75         5.60 o                         
   5   8  17        317.73        340.43         6.53 o                         
   6   8  17         14.97         17.85         2.70 o                         
   7   8  17         27.21         28.31         3.53 o                         
  -6   9  17         10.04          5.82         3.12 o                         
  -5   9  17         33.74         33.86         2.63 o                         
  -4   9  17         50.94         57.27         4.07 o                         
  -3   9  17         80.41         84.01         3.33 o                         
  -2   9  17         41.83         46.59         2.27 o                         
  -1   9  17         43.95         43.64         2.09 o                         
   0   9  17          1.94          1.12         1.72 o                         
   1   9  17         43.85         41.47         2.41 o                         
   2   9  17         42.35         45.87         2.39 o                         
   3   9  17         81.84         81.09         3.47 o                         
   4   9  17         50.92         49.25         3.05 o                         
   5   9  17         33.94         31.37         2.52 o                         
   6   9  17         10.11         15.88         3.12 o                         
  -4  10  17         15.74         13.57         2.56 o                         
  -3  10  17         12.20         12.45         1.99 o                         
  -2  10  17        116.39        127.14         3.98 o                         
  -1  10  17         54.40         51.85         2.56 o                         
   0  10  17         14.17         23.68         2.22 o                         
   1  10  17         54.34         42.49         2.56 o                         
   2  10  17        116.06        128.51         4.20 o                         
   3  10  17         12.21          8.89         3.28 o                         
   4  10  17         15.75         13.74         3.29 o                         
   0   1  18        910.47       1098.85        27.39 o                         
   1   1  18       1036.20        987.34        37.31 o                         
  -1   2  18        888.50        884.81        13.97 o                         
   0   2  18         83.39         62.31         3.43 o                         
   1   2  18        886.14        888.55        11.62 o                         
   2   2  18         34.66         39.75         2.82 o                         
  -2   3  18       1562.98       1630.26        17.92 o                         
  -1   3  18        138.19        153.04         4.11 o                         
   0   3  18          0.01         11.00         2.19 o                         
   1   3  18        138.17        157.89         3.90 o                         
   2   3  18       1560.33       1599.18        15.32 o                         
   3   3  18        167.75        147.01         3.87 o                         
  -3   4  18       1505.24       1405.39        12.57 o                         
  -2   4  18        339.32        355.06         5.28 o                         
  -1   4  18       1866.60       1785.26        17.67 o                         
   0   4  18         16.84         18.60         1.88 o                         
   1   4  18       1865.37       1777.59        18.50 o                         
   2   4  18        339.05        342.40         5.53 o                         
   3   4  18       1510.42       1400.19        14.99 o                         
   4   4  18        168.94        149.43         3.92 o                         
  -4   5  18        817.19        776.82         9.00 o                         
  -3   5  18        652.01        618.54         7.63 o                         
  -2   5  18        725.70        721.23         7.35 o                         
  -1   5  18         85.46         76.47         2.89 o                         
   0   5  18        909.85        982.72         9.70 o                         
   1   5  18         85.85         82.63         4.31 o                         
   2   5  18        723.88        717.33         8.00 o                         
   3   5  18        647.01        619.64         7.67 o                         
   4   5  18        818.21        788.13         9.54 o                         
   5   5  18       1265.23       1217.52        13.58 o                         
  -5   6  18        413.29        403.85         6.28 o                         
  -4   6  18        221.72        213.45         5.61 o                         
  -3   6  18        163.57        150.57         4.32 o                         
  -2   6  18        302.79        269.53         4.41 o                         
  -1   6  18         72.25         74.63         2.69 o                         
   0   6  18        370.52        319.94         4.81 o                         
   1   6  18         72.19         75.88         2.77 o                         
   2   6  18        301.70        268.99         6.41 o                         
   3   6  18        164.61        160.45         5.10 o                         
   4   6  18        221.19        226.44         5.88 o                         
   5   6  18        416.05        400.00         6.55 o                         
   6   6  18        169.53        155.20         5.25 o                         
  -6   7  18          5.33          5.13         2.05 o                         
  -5   7  18        229.98        240.37         4.75 o                         
  -4   7  18        124.48        121.97         3.98 o                         
  -3   7  18        158.76        157.92         4.49 o                         
  -2   7  18         79.63         70.92         3.05 o                         
  -1   7  18        104.37         96.50         3.53 o                         
   0   7  18         75.56         87.28         3.71 o                         
   1   7  18        103.72        102.28         3.45 o                         
   2   7  18         79.50         69.88         3.57 o                         
   3   7  18        158.35        157.37         4.45 o                         
   4   7  18        125.76        121.71         4.63 o                         
   5   7  18        229.09        223.80         5.66 o                         
   6   7  18          5.24          5.37         2.32 o                         
   7   7  18          3.04          3.97         2.25 o                         
  -7   8  18         41.62         42.70         5.64 o                         
  -6   8  18         18.28         20.13         2.49 o                         
  -5   8  18         22.54         22.97         2.06 o                         
  -4   8  18         86.95         91.85         3.74 o                         
  -3   8  18         32.70         25.94         2.23 o                         
  -2   8  18        181.50        191.89         4.67 o                         
  -1   8  18          6.85          6.13         1.89 o                         
   0   8  18         10.95         16.46         1.93 o                         
   1   8  18          6.71          5.74         1.88 o                         
   2   8  18        181.54        183.14         4.61 o                         
   3   8  18         33.85         30.70         2.43 o                         
   4   8  18         87.05         95.56         4.23 o                         
   5   8  18         22.80         21.96         2.38 o                         
   6   8  18         19.04         18.87         2.21 o                         
   7   8  18         41.71         46.06         4.05 o                         
  -5   9  18         26.57         29.11         2.34 o                         
  -4   9  18         20.43         25.49         2.04 o                         
  -3   9  18        299.98        317.47         5.33 o                         
  -2   9  18          0.54          3.54         2.03 o                         
  -1   9  18         12.42         12.43         1.71 o                         
   0   9  18          0.02         -0.67         1.73 o                         
   1   9  18         12.38          7.39         2.08 o                         
   2   9  18          0.66         -2.32         2.32 o                         
   3   9  18        301.09        310.21         5.62 o                         
   4   9  18         20.66         24.38         2.44 o                         
   5   9  18         27.13         28.44         2.80 o                         
   6   9  18         26.10         25.03         4.29 o                         
  -4  10  18         46.38         40.89         7.55 o                         
  -3  10  18         34.30         31.42         2.44 o                         
  -2  10  18          9.70          9.86         2.57 o                         
  -1  10  18        219.15        222.33         5.14 o                         
   0  10  18         14.01         14.16         2.40 o                         
   1  10  18        219.36        226.08         4.76 o                         
   2  10  18          9.75          8.49         2.57 o                         
   3  10  18         34.41         32.84         3.92 o                         
   4  10  18         46.40         40.27         3.50 o                         
   0   1  19         54.88         51.71         4.27 o                         
   1   1  19          6.63          7.93         1.81 o                         
  -1   2  19        233.16        259.57         4.74 o                         
   0   2  19        219.03        251.43         6.26 o                         
   1   2  19        231.91        247.58         4.41 o                         
   2   2  19        347.86        292.44         4.71 o                         
  -2   3  19          9.49          9.20         1.90 o                         
  -1   3  19        600.43        596.52         7.84 o                         
   0   3  19        250.98        228.48         4.66 o                         
   1   3  19        602.01        583.18         7.28 o                         
   2   3  19          9.27         11.60         1.82 o                         
   3   3  19          7.19          6.31         2.27 o                         
  -3   4  19         69.83         59.79         2.44 o                         
  -2   4  19        649.83        620.71         6.96 o                         
  -1   4  19        534.30        558.89         6.44 o                         
   0   4  19        153.27        158.66         3.75 o                         
   1   4  19        537.23        536.19         8.65 o                         
   2   4  19        650.70        619.64         7.12 o                         
   3   4  19         69.36         72.68         3.58 o                         
   4   4  19        602.27        599.29         6.94 o                         
  -4   5  19        225.19        215.78         4.43 o                         
  -3   5  19        333.87        323.28         5.38 o                         
  -2   5  19        300.71        297.19         5.07 o                         
  -1   5  19        490.01        511.24         6.03 o                         
   0   5  19          0.00          1.93         1.76 o                         
   1   5  19        490.40        513.07         6.21 o                         
   2   5  19        302.19        303.47         4.58 o                         
   3   5  19        336.31        332.05         5.33 o                         
   4   5  19        225.88        213.36         4.77 o                         
   5   5  19        222.87        238.52         4.82 o                         
  -5   6  19         87.52         81.50         3.32 o                         
  -4   6  19        589.47        640.27         8.40 o                         
  -3   6  19        141.64        132.13         4.15 o                         
  -2   6  19        331.15        341.23         4.94 o                         
  -1   6  19        637.99        620.14         6.95 o                         
   0   6  19        205.56        217.73         4.17 o                         
   1   6  19        637.09        608.14         7.16 o                         
   2   6  19        332.92        360.17         6.51 o                         
   3   6  19        141.65        118.48         4.46 o                         
   4   6  19        592.63        641.10         8.36 o                         
   5   6  19         87.54         77.88         4.35 o                         
   6   6  19         12.25          6.98         2.12 o                         
  -6   7  19          0.05          2.07         1.97 o                         
  -5   7  19        152.91        159.31         4.13 o                         
  -4   7  19         41.61         41.21         2.40 o                         
  -3   7  19         61.22         51.02         3.76 o                         
  -2   7  19        255.91        229.12         4.29 o                         
  -1   7  19          9.79          6.76         1.89 o                         
   0   7  19         13.91         19.38         2.11 o                         
   1   7  19          9.31          7.24         1.94 o                         
   2   7  19        255.34        232.91         4.95 o                         
   3   7  19         61.29         54.31         2.67 o                         
   4   7  19         41.41         40.47         2.59 o                         
   5   7  19        153.19        171.24         6.33 o                         
   6   7  19          0.04         -2.02         2.44 o                         
   7   7  19          0.07         -2.75         2.75 o                         
  -7   8  19         32.49         15.09         5.03 o                         
  -6   8  19         26.58         36.23         2.57 o                         
  -5   8  19          5.69          1.29         2.00 o                         
  -4   8  19        256.50        277.53         5.14 o                         
  -3   8  19         28.06         36.48         2.87 o                         
  -2   8  19         54.28         59.46         2.53 o                         
  -1   8  19         53.69         42.50         2.18 o                         
   0   8  19         42.74         35.66         2.10 o                         
   1   8  19         54.14         50.94         2.30 o                         
   2   8  19         54.13         66.97         3.96 o                         
   3   8  19         28.53         33.93         2.99 o                         
   4   8  19        257.22        281.53         5.94 o                         
   5   8  19          5.88          1.24         2.17 o                         
   6   8  19         27.01         30.44         2.46 o                         
   7   8  19         32.40         47.48         6.63 o                         
  -5   9  19         22.20         25.84         2.88 o                         
  -4   9  19         12.28          6.09         1.95 o                         
  -3   9  19         57.29         59.42         2.65 o                         
  -2   9  19         77.39         72.24         3.41 o                         
  -1   9  19         20.60         24.36         1.80 o                         
   0   9  19         15.23         10.08         1.83 o                         
   1   9  19         20.59         27.50         2.41 o                         
   2   9  19         78.28         74.46         3.09 o                         
   3   9  19         57.50         54.57         3.33 o                         
   4   9  19         12.09          6.58         2.13 o                         
   5   9  19         22.43         23.15         2.61 o                         
   6   9  19          0.04          1.59         4.05 o                         
  -4  10  19        163.23        159.90         6.24 o                         
  -3  10  19         84.67        102.32         4.14 o                         
  -2  10  19         24.12         25.39         2.60 o                         
  -1  10  19          9.97         15.93         2.54 o                         
   0  10  19         24.69         22.03         2.58 o                         
   1  10  19          9.94         11.68         2.39 o                         
   2  10  19         23.96         19.90         3.05 o                         
   3  10  19         84.46         98.36         5.16 o                         
   4  10  19        161.89        159.86         8.47 o                         
   0   0  20       2877.56       2893.17        50.04 o                         
   0   1  20        789.33        791.48        11.24 o                         
   1   1  20       2563.20       2408.55        27.74 o                         
  -1   2  20        215.02        213.48         5.34 o                         
   0   2  20        474.32        518.13         8.09 o                         
   1   2  20        214.68        212.48         4.95 o                         
   2   2  20        156.15        109.54         3.64 o                         
  -2   3  20        204.12        204.16         5.86 o                         
  -1   3  20        234.52        197.57         5.11 o                         
   0   3  20        203.57        187.98         4.10 o                         
   1   3  20        232.96        209.83         4.03 o                         
   2   3  20        203.57        198.56         4.36 o                         
   3   3  20         47.60         55.13         2.56 o                         
  -3   4  20         84.62         69.80         3.33 o                         
  -2   4  20        783.64        712.62         7.32 o                         
  -1   4  20        200.05        180.20         3.52 o                         
   0   4  20         23.16         22.15         1.93 o                         
   1   4  20        200.12        178.23         3.96 o                         
   2   4  20        794.36        721.19         7.61 o                         
   3   4  20         84.02         73.52         3.12 o                         
   4   4  20       1373.60       1334.49        13.24 o                         
  -4   5  20        114.07        113.72         3.65 o                         
  -3   5  20          2.62          3.24         1.91 o                         
  -2   5  20        628.16        669.22         7.08 o                         
  -1   5  20        848.17        830.02         9.25 o                         
   0   5  20          2.45          1.84         1.74 o                         
   1   5  20        847.00        851.66         8.40 o                         
   2   5  20        628.52        672.78         7.16 o                         
   3   5  20          2.72          0.02         2.02 o                         
   4   5  20        115.00        116.64         3.99 o                         
   5   5  20         70.14         84.30         3.71 o                         
  -5   6  20         72.09         70.92         3.96 o                         
  -4   6  20        120.50        143.21         4.30 o                         
  -3   6  20       1070.98       1083.25        17.69 o                         
  -2   6  20        208.90        221.59         4.03 o                         
  -1   6  20        566.45        558.14         6.52 o                         
   0   6  20        121.24        128.15         3.56 o                         
   1   6  20        564.70        553.48         6.86 o                         
   2   6  20        210.53        231.35         4.76 o                         
   3   6  20       1070.90       1081.83        18.81 o                         
   4   6  20        122.76        144.29         4.61 o                         
   5   6  20         71.60         68.87         3.90 o                         
   6   6  20         63.38         58.80         2.94 o                         
  -6   7  20        114.09        135.17         4.04 o                         
  -5   7  20        173.02        188.44         4.38 o                         
  -4   7  20         93.79         93.92         3.70 o                         
  -3   7  20        384.69        387.85         6.42 o                         
  -2   7  20        134.75        124.47         3.64 o                         
  -1   7  20        163.36        144.45         3.82 o                         
   0   7  20        104.47         85.16         3.45 o                         
   1   7  20        162.84        151.37         3.98 o                         
   2   7  20        136.27        135.01         4.21 o                         
   3   7  20        385.56        391.99         6.54 o                         
   4   7  20         94.09         88.86         4.09 o                         
   5   7  20        173.59        191.11         4.99 o                         
   6   7  20        113.48        134.54         4.58 o                         
   7   7  20         51.41         60.70         4.87 o                         
  -6   8  20         31.91         38.71         3.01 o                         
  -5   8  20         54.40         62.57         2.88 o                         
  -4   8  20         16.41         20.69         2.11 o                         
  -3   8  20        101.77        107.14         3.93 o                         
  -2   8  20        230.07        225.88         6.43 o                         
  -1   8  20         56.25         53.33         2.37 o                         
   0   8  20          1.10         -0.21         1.74 o                         
   1   8  20         56.32         57.17         2.52 o                         
   2   8  20        232.36        233.01         4.95 o                         
   3   8  20        102.36        101.75         4.38 o                         
   4   8  20         17.19         23.45         2.41 o                         
   5   8  20         55.15         65.42         3.31 o                         
   6   8  20         32.09         37.33         3.01 o                         
   7   8  20         27.89         28.71         4.17 o                         
  -5   9  20          2.00         -1.59         2.73 o                         
  -4   9  20         11.43         10.87         2.08 o                         
  -3   9  20         34.84         33.49         2.18 o                         
  -2   9  20         22.50         20.90         2.15 o                         
  -1   9  20          6.21          6.77         1.94 o                         
   0   9  20         11.02          4.06         1.84 o                         
   1   9  20          6.09         10.34         2.08 o                         
   2   9  20         22.33         21.11         2.09 o                         
   3   9  20         34.33         29.14         2.40 o                         
   4   9  20         11.73          8.48         2.19 o                         
   5   9  20          2.02         -0.03         3.30 o                         
  -3  10  20         28.76         27.69         6.21 o                         
  -2  10  20         19.88         19.73         3.19 o                         
  -1  10  20          0.50         -0.02         2.93 o                         
   0  10  20          1.95         -2.02         2.79 o                         
   1  10  20          0.50         -2.13         2.67 o                         
   2  10  20         19.64         16.71         3.44 o                         
   3  10  20         28.24         20.49         4.54 o                         
   0   1  21         83.28         72.51         3.48 o                         
   1   1  21         26.67         24.89         2.31 o                         
  -1   2  21        380.13        358.32         7.56 o                         
   0   2  21        215.36        241.47         6.84 o                         
   1   2  21        380.46        370.83         6.56 o                         
   2   2  21          0.35          1.69         2.04 o                         
  -2   3  21        199.34        193.13         4.07 o                         
  -1   3  21        715.88        666.03         8.75 o                         
   0   3  21         49.31         25.68         2.14 o                         
   1   3  21        711.30        685.33         7.70 o                         
   2   3  21        198.32        192.99         4.45 o                         
   3   3  21         19.69         28.76         2.29 o                         
  -3   4  21        180.73        170.12         3.78 o                         
  -2   4  21        380.75        375.55         5.10 o                         
  -1   4  21        312.04        268.94         4.22 o                         
   0   4  21         71.02         57.61         2.24 o                         
   1   4  21        312.67        252.86         3.90 o                         
   2   4  21        379.05        360.84         4.72 o                         
   3   4  21        181.13        171.29         3.97 o                         
   4   4  21        396.37        400.73         5.67 o                         
  -4   5  21         62.87         61.20         2.86 o                         
  -3   5  21        202.66        174.97         3.96 o                         
  -2   5  21        165.23        147.47         3.79 o                         
  -1   5  21        305.30        306.14         4.79 o                         
   0   5  21        559.98        521.52         6.80 o                         
   1   5  21        307.15        311.36         4.59 o                         
   2   5  21        167.71        152.28         3.78 o                         
   3   5  21        203.90        167.40         4.14 o                         
   4   5  21         62.44         59.48         2.75 o                         
   5   5  21        861.62        900.46        10.12 o                         
  -5   6  21         15.31         16.68         2.26 o                         
  -4   6  21         12.53          9.91         2.18 o                         
  -3   6  21        127.07        137.97         4.52 o                         
  -2   6  21         59.39         55.52         2.67 o                         
  -1   6  21        310.58        297.97         4.66 o                         
   0   6  21          0.79          2.03         1.87 o                         
   1   6  21        309.20        293.14         4.74 o                         
   2   6  21         59.15         59.03         4.48 o                         
   3   6  21        126.30        128.61         4.85 o                         
   4   6  21         12.57          8.55         2.14 o                         
   5   6  21         15.16         16.12         2.30 o                         
   6   6  21          9.54         11.36         1.99 o                         
  -6   7  21        144.60        145.65         4.03 o                         
  -5   7  21         23.75         17.47         2.18 o                         
  -4   7  21        157.37        154.77         4.37 o                         
  -3   7  21        124.21        121.93         4.24 o                         
  -2   7  21         11.59          5.72         2.00 o                         
  -1   7  21         49.32         26.81         2.09 o                         
   0   7  21        135.69        110.52         3.59 o                         
   1   7  21         49.48         27.63         2.10 o                         
   2   7  21         11.69         11.46         2.23 o                         
   3   7  21        124.03        121.82         4.30 o                         
   4   7  21        157.24        148.38         4.58 o                         
   5   7  21         23.88         23.88         2.43 o                         
   6   7  21        144.44        143.12         4.32 o                         
   7   7  21          7.17         12.69         2.96 o                         
  -6   8  21         56.37         62.90         4.07 o                         
  -5   8  21         39.09         37.39         2.34 o                         
  -4   8  21         49.21         51.71         2.43 o                         
  -3   8  21         90.22         92.56         3.93 o                         
  -2   8  21         63.77         62.36         4.37 o                         
  -1   8  21          4.12          3.13         1.96 o                         
   0   8  21          5.11          4.90         1.82 o                         
   1   8  21          4.17          2.18         1.93 o                         
   2   8  21         63.55         68.27         3.74 o                         
   3   8  21         90.46         85.20         4.12 o                         
   4   8  21         49.88         48.48         2.96 o                         
   5   8  21         39.07         36.97         3.11 o                         
   6   8  21         56.36         60.61         4.71 o                         
  -5   9  21         56.89         53.19         5.86 o                         
  -4   9  21         57.57         47.19         2.88 o                         
  -3   9  21         32.00         28.51         2.15 o                         
  -2   9  21         31.90         36.89         2.34 o                         
  -1   9  21          2.48          1.96         1.87 o                         
   0   9  21          0.28          0.14         1.99 o                         
   1   9  21          2.54          2.60         2.18 o                         
   2   9  21         32.00         34.58         2.33 o                         
   3   9  21         32.15         34.25         2.74 o                         
   4   9  21         57.71         48.14         2.93 o                         
   5   9  21         57.23         62.79         4.46 o                         
  -3  10  21         20.45         24.90         3.37 o                         
  -2  10  21          0.75         -1.93         3.13 o                         
  -1  10  21         13.76         17.25         2.89 o                         
   0  10  21         11.46         14.49         2.91 o                         
   1  10  21         13.73          8.05         2.76 o                         
   2  10  21          0.70         -1.72         4.29 o                         
   3  10  21         20.70         26.50         4.05 o                         
   0   1  22        836.55        766.25        10.35 o                         
   1   1  22         83.68         72.56         3.21 o                         
  -1   2  22        468.07        415.84         6.44 o                         
   0   2  22         23.48         16.70         2.00 o                         
   1   2  22        465.45        431.29         5.86 o                         
   2   2  22         66.12         50.12         2.67 o                         
  -2   3  22        551.35        510.87         6.76 o                         
  -1   3  22        251.53        251.39         4.34 o                         
   0   3  22          1.02          4.93         1.94 o                         
   1   3  22        251.06        265.93         3.96 o                         
   2   3  22        551.66        518.34         5.21 o                         
   3   3  22        383.73        381.80         4.75 o                         
  -3   4  22        320.70        351.90         4.91 o                         
  -2   4  22       1156.92       1071.72        10.10 o                         
  -1   4  22        265.12        248.43         4.36 o                         
   0   4  22        215.79        223.97         3.94 o                         
   1   4  22        263.15        246.86         3.82 o                         
   2   4  22       1155.17       1089.87         9.84 o                         
   3   4  22        316.97        345.40         5.22 o                         
   4   4  22        421.38        384.51         5.62 o                         
  -4   5  22        172.23        152.61         3.83 o                         
  -3   5  22        982.23       1022.05         9.84 o                         
  -2   5  22        573.61        594.03         7.10 o                         
  -1   5  22        449.21        493.37         6.28 o                         
   0   5  22         15.25         14.92         1.95 o                         
   1   5  22        451.63        489.38         5.84 o                         
   2   5  22        571.64        599.26         6.84 o                         
   3   5  22        979.82       1032.92        13.62 o                         
   4   5  22        169.19        151.19         4.42 o                         
   5   5  22         52.81         42.76         2.78 o                         
  -5   6  22         45.16         41.93         2.59 o                         
  -4   6  22        231.89        216.33         4.80 o                         
  -3   6  22        350.16        373.58         6.05 o                         
  -2   6  22        329.87        315.29         5.08 o                         
  -1   6  22        181.64        168.73         3.83 o                         
   0   6  22         32.05         14.26         2.03 o                         
   1   6  22        181.75        162.28         3.91 o                         
   2   6  22        330.79        321.33         5.52 o                         
   3   6  22        347.12        372.70         9.57 o                         
   4   6  22        231.76        214.73         4.83 o                         
   5   6  22         45.21         46.78         2.44 o                         
   6   6  22         33.62         29.24         2.20 o                         
  -6   7  22         61.28         72.62         2.97 o                         
  -5   7  22         68.18         59.02         2.72 o                         
  -4   7  22         48.32         43.32         2.48 o                         
  -3   7  22        458.99        461.59         7.19 o                         
  -2   7  22        111.89        123.66         3.91 o                         
  -1   7  22         29.07         21.58         2.07 o                         
   0   7  22         26.07         30.38         2.34 o                         
   1   7  22         28.61         23.30         2.11 o                         
   2   7  22        112.00        117.81         4.05 o                         
   3   7  22        461.69        464.19         7.06 o                         
   4   7  22         48.22         46.97         2.65 o                         
   5   7  22         67.49         63.17         3.13 o                         
   6   7  22         61.02         69.76         3.35 o                         
   7   7  22          5.99          8.11         3.93 o                         
  -6   8  22         60.69         60.86         4.79 o                         
  -5   8  22         11.49         12.39         1.99 o                         
  -4   8  22         34.20         31.98         2.30 o                         
  -3   8  22        151.98        168.98         6.68 o                         
  -2   8  22         33.24         41.40         4.72 o                         
  -1   8  22          3.80          5.67         1.96 o                         
   0   8  22         29.98         22.33         2.27 o                         
   1   8  22          4.17          8.83         1.89 o                         
   2   8  22         33.55         38.20         2.50 o                         
   3   8  22        151.46        163.52         4.37 o                         
   4   8  22         34.00         37.07         2.37 o                         
   5   8  22         11.41         12.90         2.37 o                         
   6   8  22         60.97         70.12         5.28 o                         
  -5   9  22         14.93          8.83         4.29 o                         
  -4   9  22         73.75         79.04         3.84 o                         
  -3   9  22         75.21         78.86         3.27 o                         
  -2   9  22         38.26         44.93         2.41 o                         
  -1   9  22         45.83         32.26         2.29 o                         
   0   9  22          1.00          0.73         1.95 o                         
   1   9  22         45.76         37.99         2.46 o                         
   2   9  22         37.78         40.18         2.70 o                         
   3   9  22         74.29         77.00         3.63 o                         
   4   9  22         74.17         68.24         4.30 o                         
   5   9  22         14.89          7.97         3.68 o                         
  -3  10  22         45.06         44.17         4.54 o                         
  -2  10  22         67.16         57.48         4.32 o                         
  -1  10  22          9.08          9.48         2.93 o                         
   0  10  22        155.98        180.29         5.92 o                         
   1  10  22          9.13          2.86         3.80 o                         
   2  10  22         67.71         59.14         7.24 o                         
   3  10  22         44.87         36.81         5.15 o                         
   0   1  23         16.34         11.28         1.98 o                         
   1   1  23        418.79        411.04         6.05 o                         
  -1   2  23        822.03        757.41         8.76 o                         
   0   2  23        431.71        459.69         5.89 o                         
   1   2  23        822.53        783.35         8.78 o                         
   2   2  23        513.36        471.25         5.39 o                         
  -2   3  23        218.53        207.12         3.71 o                         
  -1   3  23         92.88         91.27         3.79 o                         
   0   3  23        437.86        455.11         5.04 o                         
   1   3  23         93.97         85.49         2.70 o                         
   2   3  23        217.63        193.98         3.50 o                         
   3   3  23        661.98        736.88         7.10 o                         
  -3   4  23        329.86        345.19         4.71 o                         
  -2   4  23        821.01        858.24         8.44 o                         
  -1   4  23         28.31         31.75         2.04 o                         
   0   4  23        577.81        622.69         6.73 o                         
   1   4  23         28.08         31.40         2.33 o                         
   2   4  23        825.69        849.64         8.20 o                         
   3   4  23        328.31        340.93         4.99 o                         
   4   4  23         17.78         13.74         2.24 o                         
  -4   5  23        501.67        524.50         6.17 o                         
  -3   5  23        819.64        830.03         8.52 o                         
  -2   5  23        779.76        750.59         8.41 o                         
  -1   5  23       1895.62       1862.86        16.99 o                         
   0   5  23         57.28         39.34         2.31 o                         
   1   5  23       1902.28       1874.53        15.76 o                         
   2   5  23        780.03        752.44         7.84 o                         
   3   5  23        825.72        851.43         9.27 o                         
   4   5  23        502.28        518.69         8.02 o                         
   5   5  23        150.40        171.87         4.11 o                         
  -5   6  23         10.23          8.39         2.22 o                         
  -4   6  23        163.79        125.07         4.08 o                         
  -3   6  23         59.88         48.47         2.84 o                         
  -2   6  23        236.47        208.46         4.38 o                         
  -1   6  23        356.25        319.48         5.06 o                         
   0   6  23        129.32        101.58         3.56 o                         
   1   6  23        354.10        327.81         4.97 o                         
   2   6  23        238.68        213.74         4.86 o                         
   3   6  23         60.34         47.98         2.82 o                         
   4   6  23        164.79        136.35         5.20 o                         
   5   6  23         10.44          9.58         2.12 o                         
   6   6  23          6.60          8.85         2.10 o                         
  -6   7  23         11.72         12.78         2.32 o                         
  -5   7  23         82.50         83.10         3.62 o                         
  -4   7  23         28.14         20.63         2.23 o                         
  -3   7  23        236.98        267.24         5.53 o                         
  -2   7  23        155.73        149.62         4.97 o                         
  -1   7  23         21.65         15.09         2.07 o                         
   0   7  23         18.08         12.65         2.09 o                         
   1   7  23         22.14         18.55         2.04 o                         
   2   7  23        156.52        147.11         5.20 o                         
   3   7  23        237.26        266.01         6.35 o                         
   4   7  23         27.95         30.76         2.58 o                         
   5   7  23         82.49         92.66         3.86 o                         
   6   7  23         11.31         15.32         2.30 o                         
   7   7  23         19.79         19.35         3.53 o                         
  -6   8  23         10.49         15.89         2.97 o                         
  -5   8  23          7.01          8.19         2.19 o                         
  -4   8  23        102.29        101.12         3.93 o                         
  -3   8  23         23.27         20.35         2.37 o                         
  -2   8  23         38.99         30.82         2.23 o                         
  -1   8  23         54.98         53.64         2.48 o                         
   0   8  23          4.84         -0.02         1.97 o                         
   1   8  23         55.02         50.22         2.50 o                         
   2   8  23         38.73         27.71         2.27 o                         
   3   8  23         23.98         18.48         2.74 o                         
   4   8  23        102.07        100.39         3.79 o                         
   5   8  23          7.01          3.97         2.23 o                         
   6   8  23         10.39          9.45         3.68 o                         
  -4   9  23         15.09         14.59         2.49 o                         
  -3   9  23         29.91         34.40         2.33 o                         
  -2   9  23        116.83        130.11         3.68 o                         
  -1   9  23         54.92         59.26         2.71 o                         
   0   9  23         25.50         26.99         2.44 o                         
   1   9  23         54.70         57.21         2.79 o                         
   2   9  23        117.47        122.41         4.21 o                         
   3   9  23         29.90         33.48         2.45 o                         
   4   9  23         15.26         19.56         2.64 o                         
  -2  10  23          6.98          7.61         3.68 o                         
  -1  10  23         10.65         13.60         3.42 o                         
   0  10  23          0.83          2.16         3.64 o                         
   1  10  23         10.79         12.02         4.78 o                         
   2  10  23          7.20          3.68         3.68 o                         
   0   0  24        434.09        420.55        11.53 o                         
   0   1  24         14.98         13.72         2.00 o                         
   1   1  24          2.51          3.17         1.75 o                         
  -1   2  24        417.76        362.37         6.07 o                         
   0   2  24        141.47        134.32         3.07 o                         
   1   2  24        421.67        361.48         4.60 o                         
   2   2  24        103.86         93.96         2.58 o                         
  -2   3  24        126.87        111.87         3.56 o                         
  -1   3  24         47.44         39.88         2.46 o                         
   0   3  24         10.68          8.74         1.64 o                         
   1   3  24         47.13         37.39         1.92 o                         
   2   3  24        128.07        110.18         3.04 o                         
   3   3  24        124.39         99.88         3.00 o                         
  -3   4  24        472.31        488.43         5.71 o                         
  -2   4  24        137.81        106.15         3.41 o                         
  -1   4  24       1151.97       1185.24        11.49 o                         
   0   4  24        182.79        185.93         3.66 o                         
   1   4  24       1145.48       1206.45        10.68 o                         
   2   4  24        137.77         99.12         3.17 o                         
   3   4  24        473.21        507.64         6.47 o                         
   4   4  24        131.36        115.22         3.89 o                         
  -4   5  24        166.70        183.66         3.90 o                         
  -3   5  24        537.74        553.74         6.86 o                         
  -2   5  24        579.24        619.04         7.35 o                         
  -1   5  24         14.04         15.02         2.02 o                         
   0   5  24        827.02        851.46         9.66 o                         
   1   5  24         13.74          9.36         1.90 o                         
   2   5  24        580.61        609.81         6.85 o                         
   3   5  24        537.05        533.49         6.89 o                         
   4   5  24        165.28        170.15         4.29 o                         
   5   5  24        129.40        129.85         3.61 o                         
  -5   6  24         33.55         27.23         2.26 o                         
  -4   6  24         19.72         17.17         2.27 o                         
  -3   6  24         86.65         88.75         4.16 o                         
  -2   6  24        422.82        436.59         5.94 o                         
  -1   6  24        268.14        238.99         4.68 o                         
   0   6  24          1.84          3.07         1.99 o                         
   1   6  24        269.54        243.84         4.61 o                         
   2   6  24        423.03        436.65         6.62 o                         
   3   6  24         87.11         87.30         3.39 o                         
   4   6  24         19.91         12.86         2.15 o                         
   5   6  24         32.66         26.83         2.12 o                         
   6   6  24         80.60         83.59         3.75 o                         
  -6   7  24         19.58         12.30         2.56 o                         
  -5   7  24         10.62         15.37         2.05 o                         
  -4   7  24         12.74          9.90         2.22 o                         
  -3   7  24         44.33         51.01         2.56 o                         
  -2   7  24        360.29        356.78         5.69 o                         
  -1   7  24        231.09        241.92         4.68 o                         
   0   7  24        199.48        202.74         5.72 o                         
   1   7  24        231.20        245.79         5.07 o                         
   2   7  24        359.63        350.66         5.99 o                         
   3   7  24         44.46         48.31         2.50 o                         
   4   7  24         13.11          8.60         2.16 o                         
   5   7  24         10.79         10.18         2.17 o                         
   6   7  24         19.66         15.28         2.99 o                         
   7   7  24          1.86          4.05         3.80 o                         
  -5   8  24         31.00         29.28         2.65 o                         
  -4   8  24         50.82         50.19         2.39 o                         
  -3   8  24          7.24          7.76         2.16 o                         
  -2   8  24          9.21          6.12         2.00 o                         
  -1   8  24         32.91         24.06         2.18 o                         
   0   8  24          0.09          0.76         1.94 o                         
   1   8  24         32.98         23.02         2.33 o                         
   2   8  24          9.23          8.70         2.10 o                         
   3   8  24          6.98         10.91         2.07 o                         
   4   8  24         51.23         46.79         2.69 o                         
   5   8  24         31.24         32.46         2.85 o                         
   6   8  24          8.77         15.70         4.29 o                         
  -4   9  24         10.21          7.32         2.67 o                         
  -3   9  24         37.87         39.91         3.18 o                         
  -2   9  24         45.00         44.04         2.31 o                         
  -1   9  24          7.91          6.45         2.13 o                         
   0   9  24         59.91         56.41         2.67 o                         
   1   9  24          8.01          8.75         3.20 o                         
   2   9  24         45.37         43.56         3.73 o                         
   3   9  24         38.02         33.02         3.04 o                         
   4   9  24         10.15          6.19         3.07 o                         
  -1  10  24          1.78         -0.61         3.93 o                         
   0   1  25        558.19        508.11         5.94 o                         
   1   1  25         10.09          9.15         1.70 o                         
  -1   2  25        160.46        150.54         3.41 o                         
   0   2  25         13.13         19.02         1.78 o                         
   1   2  25        161.69        156.01         3.36 o                         
   2   2  25        300.90        270.97         3.93 o                         
  -2   3  25         68.20         55.21         2.20 o                         
  -1   3  25        131.20        155.45         3.46 o                         
   0   3  25         17.01         25.77         1.83 o                         
   1   3  25        129.23        154.51         3.46 o                         
   2   3  25         69.38         62.51         2.25 o                         
   3   3  25        801.05        859.38         8.24 o                         
  -3   4  25        476.24        484.51         5.83 o                         
  -2   4  25        240.52        202.11         4.25 o                         
  -1   4  25        978.22        916.37         8.64 o                         
   0   4  25         98.80         72.59         2.46 o                         
   1   4  25        972.98        924.83         8.70 o                         
   2   4  25        240.97        202.80         3.93 o                         
   3   4  25        475.76        468.84         6.31 o                         
   4   4  25        153.19        181.72         3.91 o                         
  -4   5  25         70.96         88.04         3.04 o                         
  -3   5  25        140.06        150.35         4.24 o                         
  -2   5  25        409.40        431.07         5.86 o                         
  -1   5  25        863.41        869.45         9.38 o                         
   0   5  25         77.83         90.19         3.26 o                         
   1   5  25        861.45        878.53         9.10 o                         
   2   5  25        408.00        415.77         6.48 o                         
   3   5  25        140.09        148.47         4.72 o                         
   4   5  25         69.59         79.30         3.46 o                         
   5   5  25        224.57        246.24         4.44 o                         
  -5   6  25         95.72         94.20         3.88 o                         
  -4   6  25         67.84         65.77         2.98 o                         
  -3   6  25        401.86        432.74         6.51 o                         
  -2   6  25        107.57        104.29         3.66 o                         
  -1   6  25        141.29        144.51         3.88 o                         
   0   6  25        102.44        105.65         3.51 o                         
   1   6  25        141.15        151.52         3.92 o                         
   2   6  25        107.55        106.06         4.04 o                         
   3   6  25        403.22        427.56         6.18 o                         
   4   6  25         67.43         70.03         3.64 o                         
   5   6  25         96.69         94.09         3.50 o                         
   6   6  25         25.54         23.93         2.43 o                         
  -6   7  25          1.94          0.13         3.47 o                         
  -5   7  25         22.37         28.17         2.36 o                         
  -4   7  25         27.50         27.17         2.20 o                         
  -3   7  25         49.54         47.74         2.50 o                         
  -2   7  25         88.41         80.18         3.43 o                         
  -1   7  25        137.73        147.52         4.23 o                         
   0   7  25         96.45         83.30         3.31 o                         
   1   7  25        137.78        148.45         3.96 o                         
   2   7  25         87.04         74.89         3.70 o                         
   3   7  25         48.36         50.63         2.58 o                         
   4   7  25         27.22         29.85         2.24 o                         
   5   7  25         22.50         28.65         2.32 o                         
   6   7  25          1.95         -0.04         2.64 o                         
   7   7  25         40.53         52.51         6.63 o                         
  -5   8  25         16.13         12.51         3.47 o                         
  -4   8  25          2.08          1.92         2.51 o                         
  -3   8  25         43.46         48.67         2.39 o                         
  -2   8  25         12.75         12.11         2.06 o                         
  -1   8  25         14.61          9.05         2.09 o                         
   0   8  25          0.01         -2.52         2.52 o                         
   1   8  25         14.14         11.61         2.12 o                         
   2   8  25         12.18         13.34         1.98 o                         
   3   8  25         43.64         49.16         2.85 o                         
   4   8  25          2.06          3.37         2.03 o                         
   5   8  25         16.17         14.02         2.70 o                         
   6   8  25         18.46         14.60         3.68 o                         
  -4   9  25         19.22         15.47         3.38 o                         
  -3   9  25          5.62          6.79         2.36 o                         
  -2   9  25         16.61         23.23         2.31 o                         
  -1   9  25         22.44         20.94         2.37 o                         
   0   9  25         41.52         31.35         2.59 o                         
   1   9  25         22.10         16.49         2.17 o                         
   2   9  25         16.74         26.12         2.64 o                         
   3   9  25          5.46          7.85         2.87 o                         
   4   9  25         19.37         23.31         4.42 o                         
   0   1  26          5.35          6.92         1.63 o                         
   1   1  26          1.85          2.35         1.53 o                         
  -1   2  26        235.73        225.60         3.84 o                         
   0   2  26        126.78        125.13         3.24 o                         
   1   2  26        238.43        225.52         3.82 o                         
   2   2  26         15.41         21.68         1.86 o                         
  -2   3  26        312.06        302.46         4.55 o                         
  -1   3  26       1074.69        992.56         9.56 o                         
   0   3  26        940.94        917.05         8.36 o                         
   1   3  26       1074.56       1001.18         8.94 o                         
   2   3  26        309.02        308.35         4.24 o                         
   3   3  26        306.76        298.22         4.64 o                         
  -3   4  26       1069.67       1123.74         9.85 o                         
  -2   4  26        264.86        290.14         4.65 o                         
  -1   4  26        619.68        590.52         7.37 o                         
   0   4  26        238.40        188.15         3.74 o                         
   1   4  26        620.05        586.91         6.32 o                         
   2   4  26        263.65        279.64         4.26 o                         
   3   4  26       1069.26       1122.05        11.53 o                         
   4   4  26         76.36         56.39         2.84 o                         
  -4   5  26        326.85        333.80         4.93 o                         
  -3   5  26        509.60        505.99         5.74 o                         
  -2   5  26        285.64        277.91         5.60 o                         
  -1   5  26        584.88        578.44         6.75 o                         
   0   5  26        544.71        511.25         6.32 o                         
   1   5  26        585.96        582.47         6.86 o                         
   2   5  26        285.47        262.51         4.46 o                         
   3   5  26        507.25        489.59         6.44 o                         
   4   5  26        324.18        335.28         5.20 o                         
   5   5  26        225.34        222.11         4.29 o                         
  -5   6  26         36.53         33.46         2.68 o                         
  -4   6  26         23.39         16.21         2.05 o                         
  -3   6  26         78.39         72.98         3.74 o                         
  -2   6  26         84.31         82.93         3.41 o                         
  -1   6  26         24.72         17.12         2.00 o                         
   0   6  26         11.49          4.19         1.92 o                         
   1   6  26         25.75         18.95         2.34 o                         
   2   6  26         85.14         82.45         3.43 o                         
   3   6  26         79.08         66.07         3.06 o                         
   4   6  26         23.34         23.04         2.04 o                         
   5   6  26         36.76         26.34         2.09 o                         
   6   6  26         75.58         80.08         3.69 o                         
  -6   7  26          2.49          6.65         2.74 o                         
  -5   7  26          8.88          8.77         2.17 o                         
  -4   7  26         37.94         41.94         2.34 o                         
  -3   7  26         30.52         24.09         2.10 o                         
  -2   7  26         16.42         14.43         2.03 o                         
  -1   7  26         46.64         44.77         2.21 o                         
   0   7  26         38.25         28.37         2.55 o                         
   1   7  26         46.16         43.94         2.21 o                         
   2   7  26         16.72         18.52         2.40 o                         
   3   7  26         31.50         26.03         2.18 o                         
   4   7  26         37.80         41.67         2.31 o                         
   5   7  26          9.02          8.25         2.22 o                         
   6   7  26          2.38          4.56         2.88 o                         
  -5   8  26        120.25        134.43         5.96 o                         
  -4   8  26         25.64         22.58         2.22 o                         
  -3   8  26         98.84        107.81         3.77 o                         
  -2   8  26         39.18         41.41         2.29 o                         
  -1   8  26         93.92         85.36         3.63 o                         
   0   8  26         18.73          5.24         1.95 o                         
   1   8  26         93.15         90.65         3.89 o                         
   2   8  26         39.56         43.14         2.32 o                         
   3   8  26         99.22        111.82         3.73 o                         
   4   8  26         25.79         26.18         3.50 o                         
   5   8  26        120.57        138.93         6.29 o                         
  -3   9  26          4.29          2.97         2.98 o                         
  -2   9  26         50.23         74.14         6.27 o                         
  -1   9  26          2.12          3.71         2.28 o                         
   0   9  26          1.52          1.79         2.47 o                         
   1   9  26          2.10          3.21         2.36 o                         
   2   9  26         50.30         66.67         4.43 o                         
   3   9  26          4.47          6.48         6.56 o                         
   0   1  27        393.00        377.74         4.71 o                         
   1   1  27        405.80        422.54         4.58 o                         
  -1   2  27        142.22        127.93         3.06 o                         
   0   2  27        831.72        809.60         7.58 o                         
   1   2  27        143.24        132.43         3.28 o                         
   2   2  27        873.83        823.00         7.99 o                         
  -2   3  27        337.49        348.73         4.79 o                         
  -1   3  27        918.30        896.46         8.47 o                         
   0   3  27         79.40         94.74         2.97 o                         
   1   3  27        914.83        892.07         8.21 o                         
   2   3  27        335.20        345.41         5.12 o                         
   3   3  27        319.57        307.55         4.84 o                         
  -3   4  27        156.12        150.59         3.65 o                         
  -2   4  27        565.91        532.75         6.25 o                         
  -1   4  27         63.88         71.99         2.46 o                         
   0   4  27       1907.60       1968.97        15.99 o                         
   1   4  27         63.28         69.95         2.59 o                         
   2   4  27        566.72        539.25         6.03 o                         
   3   4  27        155.64        135.25         4.36 o                         
   4   4  27         57.37         52.54         2.44 o                         
  -4   5  27        163.47        160.16         3.97 o                         
  -3   5  27        190.71        201.51         3.78 o                         
  -2   5  27         46.78         48.30         3.28 o                         
  -1   5  27        484.66        490.04         6.05 o                         
   0   5  27         35.13         38.19         2.49 o                         
   1   5  27        484.42        468.96         6.05 o                         
   2   5  27         47.13         44.44         2.41 o                         
   3   5  27        190.67        185.66         4.24 o                         
   4   5  27        164.50        155.43         3.92 o                         
   5   5  27         65.80         72.69         2.93 o                         
  -5   6  27        132.38        135.64         4.64 o                         
  -4   6  27         10.60          9.40         2.54 o                         
  -3   6  27         22.32         23.13         2.31 o                         
  -2   6  27          9.78          6.83         1.98 o                         
  -1   6  27         60.78         65.63         3.19 o                         
   0   6  27         89.67         98.99         3.89 o                         
   1   6  27         61.70         69.21         3.13 o                         
   2   6  27          9.64         11.36         2.62 o                         
   3   6  27         23.37         16.89         2.21 o                         
   4   6  27         11.04          8.28         1.91 o                         
   5   6  27        132.33        138.16         3.82 o                         
   6   6  27         11.06         12.26         3.07 o                         
  -6   7  27          5.33          7.00         2.72 o                         
  -5   7  27         49.63         52.39         3.88 o                         
  -4   7  27         38.33         36.13         2.42 o                         
  -3   7  27         61.94         50.53         2.51 o                         
  -2   7  27        230.23        233.39         4.51 o                         
  -1   7  27          9.61         11.62         1.85 o                         
   0   7  27        542.52        546.47         6.85 o                         
   1   7  27          9.29          6.81         1.84 o                         
   2   7  27        231.17        235.54         4.77 o                         
   3   7  27         60.64         48.51         2.36 o                         
   4   7  27         38.23         37.67         2.25 o                         
   5   7  27         49.51         50.75         3.46 o                         
   6   7  27          5.24          7.68         3.26 o                         
  -5   8  27         63.68         59.26         7.85 o                         
  -4   8  27         53.52         54.07         3.34 o                         
  -3   8  27         20.68         20.95         2.29 o                         
  -2   8  27         18.85         18.57         2.14 o                         
  -1   8  27         68.82         70.08         3.24 o                         
   0   8  27          0.33          2.76         1.91 o                         
   1   8  27         67.96         77.29         3.71 o                         
   2   8  27         18.35         18.62         2.24 o                         
   3   8  27         20.75         13.44         2.10 o                         
   4   8  27         53.10         55.71         3.77 o                         
   5   8  27         63.68         62.82         6.87 o                         
  -3   9  27          5.38         10.26         3.08 o                         
  -2   9  27         17.92         13.74         2.67 o                         
  -1   9  27          8.92          9.00         2.50 o                         
   0   9  27         18.04          8.84         2.51 o                         
   1   9  27          8.74          8.32         3.21 o                         
   2   9  27         17.79         18.78         3.23 o                         
   3   9  27          5.36          9.45         4.29 o                         
   0   0  28         34.61         39.36         3.88 o                         
   0   1  28          0.32          0.23         1.61 o                         
   1   1  28        262.33        241.92         3.69 o                         
  -1   2  28        341.71        330.98         4.15 o                         
   0   2  28         50.82         31.50         1.89 o                         
   1   2  28        343.35        333.12         4.73 o                         
   2   2  28       1762.13       1672.84        13.79 o                         
  -2   3  28         69.93         56.95         2.60 o                         
  -1   3  28        246.55        245.20         4.22 o                         
   0   3  28        136.28        108.73         3.21 o                         
   1   3  28        245.15        245.44         3.96 o                         
   2   3  28         69.67         61.43         2.28 o                         
   3   3  28        189.39        183.85         4.07 o                         
  -3   4  28        283.07        282.00         4.45 o                         
  -2   4  28        283.50        305.88         4.51 o                         
  -1   4  28        564.37        579.93         6.37 o                         
   0   4  28          9.48          5.72         1.78 o                         
   1   4  28        570.20        587.45         6.56 o                         
   2   4  28        284.57        300.78         4.47 o                         
   3   4  28        282.63        274.17         4.91 o                         
   4   4  28         39.05         26.45         2.13 o                         
  -4   5  28        174.94        189.75         4.29 o                         
  -3   5  28        544.04        535.92         6.17 o                         
  -2   5  28        366.04        403.55         5.44 o                         
  -1   5  28         94.90         87.42         3.32 o                         
   0   5  28        272.88        293.92         4.61 o                         
   1   5  28         94.57         83.53         3.08 o                         
   2   5  28        365.24        398.27         5.45 o                         
   3   5  28        545.60        542.23         6.98 o                         
   4   5  28        175.71        185.05         4.84 o                         
   5   5  28        341.01        337.30         5.32 o                         
  -5   6  28        160.08        169.28         4.56 o                         
  -4   6  28         42.47         51.27         2.33 o                         
  -3   6  28         65.34         64.23         2.60 o                         
  -2   6  28         20.84         15.76         2.17 o                         
  -1   6  28         35.62         28.72         2.05 o                         
   0   6  28        157.14        127.75         3.83 o                         
   1   6  28         35.47         29.01         2.05 o                         
   2   6  28         20.80         16.48         2.71 o                         
   3   6  28         65.48         70.39         3.83 o                         
   4   6  28         41.77         54.48         2.48 o                         
   5   6  28        158.62        163.81         3.95 o                         
   6   6  28         78.64        123.33         5.12 o                         
  -6   7  28         17.83         29.69         4.54 o                         
  -5   7  28         39.72         30.75         2.60 o                         
  -4   7  28        116.16        126.55         4.16 o                         
  -3   7  28          9.57          5.96         1.99 o                         
  -2   7  28         34.16         29.25         2.08 o                         
  -1   7  28        186.58        199.23         4.03 o                         
   0   7  28         57.77         42.47         2.28 o                         
   1   7  28        186.37        194.68         4.28 o                         
   2   7  28         34.38         24.77         2.13 o                         
   3   7  28          9.75          8.46         2.43 o                         
   4   7  28        114.88        119.16         3.99 o                         
   5   7  28         39.69         39.37         3.29 o                         
   6   7  28         17.82         14.85         3.93 o                         
  -4   8  28          9.51         12.05         2.60 o                         
  -3   8  28          1.04          1.42         1.96 o                         
  -2   8  28         12.84         14.29         1.99 o                         
  -1   8  28         79.17         75.97         3.48 o                         
   0   8  28        205.56        207.12         4.71 o                         
   1   8  28         79.04         71.03         3.56 o                         
   2   8  28         13.03         16.49         2.36 o                         
   3   8  28          0.97          3.44         2.22 o                         
   4   8  28          9.33          5.65         2.89 o                         
  -2   9  28          2.96          5.09         2.95 o                         
  -1   9  28        233.00        280.69         6.17 o                         
   0   9  28          5.45          0.67         2.35 o                         
   1   9  28        233.03        285.86         8.62 o                         
   2   9  28          2.97          4.29         3.56 o                         
   0   1  29         65.55         78.93         3.02 o                         
   1   1  29         23.75         21.37         1.91 o                         
  -1   2  29        292.74        260.62         3.89 o                         
   0   2  29        345.36        336.37         4.33 o                         
   1   2  29        293.48        263.87         4.53 o                         
   2   2  29        300.50        334.93         4.68 o                         
  -2   3  29         90.23         86.89         3.00 o                         
  -1   3  29        125.84        156.71         3.52 o                         
   0   3  29        120.58        129.19         3.34 o                         
   1   3  29        126.34        157.75         3.47 o                         
   2   3  29         90.18         85.67         2.87 o                         
   3   3  29        264.90        278.46         4.71 o                         
  -3   4  29         45.74         43.77         2.37 o                         
  -2   4  29        112.31        140.01         3.49 o                         
  -1   4  29         69.75         64.88         2.85 o                         
   0   4  29         20.58          9.79         1.84 o                         
   1   4  29         68.95         73.24         2.56 o                         
   2   4  29        112.22        142.17         3.59 o                         
   3   4  29         46.79         44.56         2.31 o                         
   4   4  29        101.38         65.93         2.76 o                         
  -4   5  29        280.44        310.48         4.95 o                         
  -3   5  29         58.53         67.79         3.30 o                         
  -2   5  29         18.95         10.54         1.85 o                         
  -1   5  29        158.44        146.63         4.23 o                         
   0   5  29         29.47         24.58         2.09 o                         
   1   5  29        159.39        151.39         3.72 o                         
   2   5  29         18.97         15.72         2.05 o                         
   3   5  29         59.18         57.56         3.34 o                         
   4   5  29        280.09        309.35         5.15 o                         
   5   5  29          0.00         -1.25         1.83 o                         
  -5   6  29         47.76         43.11         2.66 o                         
  -4   6  29          7.75         10.09         1.96 o                         
  -3   6  29          6.34          7.26         1.92 o                         
  -2   6  29          0.88          2.18         2.49 o                         
  -1   6  29        192.62        188.67         4.18 o                         
   0   6  29        100.82        109.67         3.57 o                         
   1   6  29        193.80        191.21         4.01 o                         
   2   6  29          0.86          1.62         1.92 o                         
   3   6  29          6.12          2.76         1.87 o                         
   4   6  29          7.70          8.05         2.07 o                         
   5   6  29         48.10         44.89         2.39 o                         
   6   6  29         10.57          6.59         2.60 o                         
  -5   7  29         55.19         54.91         4.26 o                         
  -4   7  29        157.75        178.61         6.56 o                         
  -3   7  29          0.37          1.25         1.85 o                         
  -2   7  29         15.88         17.91         1.97 o                         
  -1   7  29          2.53          1.45         1.75 o                         
   0   7  29         18.00         16.02         1.82 o                         
   1   7  29          2.66          3.17         1.88 o                         
   2   7  29         15.65         19.51         2.12 o                         
   3   7  29          0.37          0.31         1.93 o                         
   4   7  29        158.08        169.66         4.39 o                         
   5   7  29         54.66         58.39         5.69 o                         
   6   7  29         18.99         10.67         3.56 o                         
  -4   8  29         19.29         19.80         3.30 o                         
  -3   8  29          9.92         11.16         2.93 o                         
  -2   8  29         22.83         22.86         2.14 o                         
  -1   8  29         64.82         60.43         3.85 o                         
   0   8  29         17.77         11.47         2.33 o                         
   1   8  29         64.92         70.07         4.25 o                         
   2   8  29         22.42         18.82         3.10 o                         
   3   8  29          9.59         10.12         2.50 o                         
   4   8  29         19.42         26.42         3.08 o                         
  -1   9  29        216.98        237.77        10.18 o                         
   0   9  29          4.36          8.59         4.42 o                         
   1   9  29        217.50        232.30         7.27 o                         
   2   9  29          5.06          5.89         4.29 o                         
   0   1  30        161.65        169.41         4.82 o                         
   1   1  30         20.20         16.64         1.79 o                         
  -1   2  30         12.54         11.89         1.77 o                         
   0   2  30          2.31         -0.59         1.70 o                         
   1   2  30         13.87          7.14         1.78 o                         
   2   2  30        282.40        270.11         4.02 o                         
  -2   3  30        210.16        193.22         4.06 o                         
  -1   3  30         16.78         23.56         1.90 o                         
   0   3  30        517.05        544.10         5.68 o                         
   1   3  30         16.81         27.06         1.95 o                         
   2   3  30        207.24        188.87         3.79 o                         
   3   3  30         23.16         11.05         1.91 o                         
  -3   4  30         66.93         67.96         2.71 o                         
  -2   4  30        348.37        361.82         4.72 o                         
  -1   4  30         79.61         79.23         3.29 o                         
   0   4  30        717.01        740.65        11.67 o                         
   1   4  30         81.20         86.17         2.95 o                         
   2   4  30        350.98        367.03         5.41 o                         
   3   4  30         68.83         74.61         3.09 o                         
   4   4  30        306.26        287.10         6.70 o                         
  -4   5  30        185.88        185.28         4.03 o                         
  -3   5  30         78.16         81.84         3.19 o                         
  -2   5  30        108.38        105.70         3.31 o                         
  -1   5  30         32.99         29.54         2.15 o                         
   0   5  30         63.92         56.74         2.39 o                         
   1   5  30         33.52         30.03         2.07 o                         
   2   5  30        105.80        101.06         3.85 o                         
   3   5  30         78.21         85.35         3.61 o                         
   4   5  30        184.98        179.58         4.08 o                         
   5   5  30         66.34         70.15         3.01 o                         
  -5   6  30        101.28        111.41         4.73 o                         
  -4   6  30        150.42        155.29         3.97 o                         
  -3   6  30        119.89        113.34         3.66 o                         
  -2   6  30         36.74         24.48         1.86 o                         
  -1   6  30         90.34         78.92         3.00 o                         
   0   6  30         17.47         17.23         1.89 o                         
   1   6  30         89.53         86.59         3.13 o                         
   2   6  30         36.71         28.62         2.28 o                         
   3   6  30        119.69        114.34         3.64 o                         
   4   6  30        149.52        153.28         4.02 o                         
   5   6  30        101.46        109.16         3.85 o                         
   6   6  30         15.80          9.56         3.15 o                         
  -5   7  30         24.76         23.01         2.77 o                         
  -4   7  30          4.56          6.05         2.17 o                         
  -3   7  30          5.11          3.69         1.97 o                         
  -2   7  30         41.95         39.00         2.13 o                         
  -1   7  30         38.21         37.28         1.99 o                         
   0   7  30          2.72          1.94         1.83 o                         
   1   7  30         37.73         35.88         2.09 o                         
   2   7  30         41.01         36.26         2.46 o                         
   3   7  30          5.44          6.92         1.95 o                         
   4   7  30          4.76          7.15         2.03 o                         
   5   7  30         24.80         27.36         4.42 o                         
  -4   8  30         23.57         24.17         5.28 o                         
  -3   8  30         45.53         57.41         4.90 o                         
  -2   8  30         38.66         40.55         2.86 o                         
  -1   8  30         67.51         67.94         3.91 o                         
   0   8  30         76.18         74.34         3.53 o                         
   1   8  30         67.19         72.65         4.73 o                         
   2   8  30         38.69         37.71         3.12 o                         
   3   8  30         45.30         47.00         4.27 o                         
   0   1  31         28.13         28.13         2.01 o                         
   1   1  31          5.68         13.05         1.76 o                         
  -1   2  31         86.11         81.56         2.86 o                         
   0   2  31         48.59         52.79         2.13 o                         
   1   2  31         87.12         88.15         2.91 o                         
   2   2  31        164.91        191.54         3.68 o                         
  -2   3  31        686.77        694.42         6.87 o                         
  -1   3  31        727.22        761.69         7.59 o                         
   0   3  31       1039.59       1114.61         9.51 o                         
   1   3  31        723.07        761.41         7.58 o                         
   2   3  31        690.26        706.01         7.41 o                         
   3   3  31        337.13        345.41         5.00 o                         
  -3   4  31          6.54          6.28         1.77 o                         
  -2   4  31        209.17        201.77         3.73 o                         
  -1   4  31         24.26          9.86         1.72 o                         
   0   4  31         69.52         47.64         2.02 o                         
   1   4  31         24.49         13.52         1.91 o                         
   2   4  31        210.26        205.61         4.18 o                         
   3   4  31          6.87          8.65         1.94 o                         
   4   4  31          5.25         11.51         2.04 o                         
  -4   5  31        174.18        192.41         3.96 o                         
  -3   5  31         63.10         67.30         3.51 o                         
  -2   5  31         50.80         58.42         3.10 o                         
  -1   5  31         58.67         47.54         2.18 o                         
   0   5  31          5.20          5.44         1.84 o                         
   1   5  31         58.05         42.92         2.18 o                         
   2   5  31         51.34         51.73         2.58 o                         
   3   5  31         62.67         68.41         3.99 o                         
   4   5  31        172.81        178.03         4.24 o                         
   5   5  31        116.25        126.30         3.62 o                         
  -5   6  31         59.28         71.36         4.31 o                         
  -4   6  31          1.43          2.39         1.98 o                         
  -3   6  31          1.58          1.85         1.94 o                         
  -2   6  31         95.54        105.38         3.34 o                         
  -1   6  31        189.52        171.49         3.70 o                         
   0   6  31         84.41         80.44         3.50 o                         
   1   6  31        190.70        179.17         3.96 o                         
   2   6  31         95.36        103.74         4.40 o                         
   3   6  31          1.41          1.15         1.83 o                         
   4   6  31          1.33          5.20         1.89 o                         
   5   6  31         59.51         72.86         3.81 o                         
   6   6  31          5.03          6.11         7.61 o                         
  -5   7  31        170.72        160.97         8.59 o                         
  -4   7  31         11.84          9.37         2.35 o                         
  -3   7  31         41.35         38.59         2.21 o                         
  -2   7  31          8.42          3.45         1.78 o                         
  -1   7  31         19.34         18.29         1.80 o                         
   0   7  31         27.00         24.89         1.91 o                         
   1   7  31         19.52         19.71         2.23 o                         
   2   7  31          8.62          5.71         2.11 o                         
   3   7  31         40.58         41.51         2.56 o                         
   4   7  31         11.76         10.78         2.13 o                         
   5   7  31        171.54        191.88         9.08 o                         
  -3   8  31         24.53         19.47         3.38 o                         
  -2   8  31         10.32          8.02         2.47 o                         
  -1   8  31         18.56         14.52         2.13 o                         
   0   8  31         38.58         37.59         3.82 o                         
   1   8  31         18.29         13.75         2.47 o                         
   2   8  31         10.06          3.50         2.44 o                         
   3   8  31         24.58         20.17         3.37 o                         
   0   0  32       1057.20       1062.24        21.20 o                         
   0   1  32          5.89          3.47         1.71 o                         
   1   1  32        720.86        601.23         6.10 o                         
  -1   2  32        425.15        384.25         5.20 o                         
   0   2  32        216.51        208.65         3.87 o                         
   1   2  32        422.27        389.94         4.98 o                         
   2   2  32        288.98        282.20         4.30 o                         
  -2   3  32        115.97        118.19         3.17 o                         
  -1   3  32       1135.27       1059.80         9.73 o                         
   0   3  32         10.31          2.40         1.73 o                         
   1   3  32       1136.59       1066.25         9.71 o                         
   2   3  32        115.23        120.45         3.21 o                         
   3   3  32       1271.83       1293.76        12.27 o                         
  -3   4  32         93.81         90.20         3.01 o                         
  -2   4  32         31.60         22.81         2.06 o                         
  -1   4  32        125.15        112.18         3.27 o                         
   0   4  32         74.98         65.00         2.88 o                         
   1   4  32        126.23        112.17         3.55 o                         
   2   4  32         30.85         23.92         2.00 o                         
   3   4  32         92.98         91.93         3.63 o                         
   4   4  32        210.51        222.17         4.15 o                         
  -4   5  32         45.23         50.87         2.67 o                         
  -3   5  32         83.42         89.24         3.02 o                         
  -2   5  32        102.89        100.80         3.29 o                         
  -1   5  32        111.76        112.73         3.36 o                         
   0   5  32          6.93          1.15         1.74 o                         
   1   5  32        113.06        116.93         4.34 o                         
   2   5  32        102.85        101.92         3.57 o                         
   3   5  32         83.76         91.50         3.53 o                         
   4   5  32         45.84         51.77         2.16 o                         
   5   5  32        156.42        204.10         4.66 o                         
  -5   6  32          6.42          8.30         2.53 o                         
  -4   6  32          2.08          1.16         1.92 o                         
  -3   6  32          8.09          7.96         1.90 o                         
  -2   6  32         24.86         22.88         1.84 o                         
  -1   6  32          2.04          1.71         1.61 o                         
   0   6  32          4.47          3.97         1.65 o                         
   1   6  32          1.94          2.65         1.90 o                         
   2   6  32         24.61         28.04         2.69 o                         
   3   6  32          8.31         10.52         1.88 o                         
   4   6  32          2.11          2.94         1.75 o                         
   5   6  32          6.58         12.03         2.51 o                         
   6   6  32          0.82          0.12         3.44 o                         
  -4   7  32         91.18         93.04         4.41 o                         
  -3   7  32        128.89        136.04         3.96 o                         
  -2   7  32        100.55        108.75         3.84 o                         
  -1   7  32         14.50         12.16         1.78 o                         
   0   7  32         13.59         11.70         1.79 o                         
   1   7  32         14.76         11.50         2.25 o                         
   2   7  32        101.19        104.54         3.82 o                         
   3   7  32        129.04        139.83         3.43 o                         
   4   7  32         91.17         96.02         5.41 o                         
  -2   8  32         37.45         34.35         5.40 o                         
  -1   8  32         35.74         43.49         3.34 o                         
   0   8  32        124.70        131.62         5.11 o                         
   1   8  32         35.93         51.65         4.09 o                         
   2   8  32         37.05         33.40         3.27 o                         
   0   1  33          0.03          2.02         1.76 o                         
   1   1  33          1.34          2.77         1.69 o                         
  -1   2  33         53.73         58.46         2.28 o                         
   0   2  33        117.18         82.99         2.74 o                         
   1   2  33         53.30         54.73         2.28 o                         
   2   2  33        445.38        390.87         5.16 o                         
  -2   3  33        142.83        165.93         3.75 o                         
  -1   3  33         14.29         19.29         1.91 o                         
   0   3  33        269.43        254.37         4.18 o                         
   1   3  33         14.38         18.33         1.75 o                         
   2   3  33        142.91        170.65         3.51 o                         
   3   3  33          0.22         -1.74         1.74 o                         
  -3   4  33          8.41         12.28         1.75 o                         
  -2   4  33         29.75         27.24         1.82 o                         
  -1   4  33         66.10         67.52         2.30 o                         
   0   4  33          0.11          0.69         1.85 o                         
   1   4  33         65.34         67.98         3.07 o                         
   2   4  33         29.64         28.74         1.83 o                         
   3   4  33          8.72          7.57         1.72 o                         
   4   4  33         63.29         64.14         2.91 o                         
  -4   5  33         50.07         47.31         2.74 o                         
  -3   5  33         47.02         45.49         2.14 o                         
  -2   5  33          8.73          4.13         1.69 o                         
  -1   5  33         22.08         24.48         1.74 o                         
   0   5  33        102.68         91.08         3.70 o                         
   1   5  33         22.39         24.57         2.01 o                         
   2   5  33          8.79          8.07         1.76 o                         
   3   5  33         47.23         39.81         2.02 o                         
   4   5  33         50.83         47.28         2.18 o                         
   5   5  33         11.00          8.90         2.01 o                         
  -5   6  33         38.01         34.75         3.15 o                         
  -4   6  33        144.86        171.72         4.60 o                         
  -3   6  33         10.67         12.04         1.93 o                         
  -2   6  33         17.90         17.28         1.83 o                         
  -1   6  33         13.65         17.01         1.77 o                         
   0   6  33          1.37         -1.68         1.68 o                         
   1   6  33         14.00         16.17         1.90 o                         
   2   6  33         17.37         18.32         1.96 o                         
   3   6  33         10.61          8.56         1.72 o                         
   4   6  33        143.92        168.09         4.22 o                         
   5   6  33         37.35         41.81         5.77 o                         
  -4   7  33          4.45          6.79         2.98 o                         
  -3   7  33         37.39         40.82         3.40 o                         
  -2   7  33         76.81         90.93         3.94 o                         
  -1   7  33         41.10         41.38         2.29 o                         
   0   7  33         19.62         16.60         1.96 o                         
   1   7  33         41.55         38.32         2.39 o                         
   2   7  33         76.70         80.76         3.54 o                         
   3   7  33         37.53         43.43         2.81 o                         
  -1   8  33         13.82         15.34         4.78 o                         
   0   8  33         78.17         87.18         6.01 o                         
   1   8  33         13.94         14.83         2.99 o                         
   0   1  34         42.05         42.67         2.00 o                         
   1   1  34          1.85          1.26         1.61 o                         
  -1   2  34         11.29          5.69         1.72 o                         
   0   2  34        109.16         89.10         2.90 o                         
   1   2  34         11.22         10.23         1.70 o                         
   2   2  34          1.65          5.15         1.72 o                         
  -2   3  34        370.48        353.25         4.91 o                         
  -1   3  34        171.38        172.77         3.74 o                         
   0   3  34         18.12         23.27         1.82 o                         
   1   3  34        171.47        173.37         3.43 o                         
   2   3  34        367.70        345.16         4.69 o                         
   3   3  34        284.82        317.75         4.83 o                         
  -3   4  34         88.08         81.63         3.74 o                         
  -2   4  34        292.76        284.40         4.34 o                         
  -1   4  34         17.15         14.02         1.83 o                         
   0   4  34         13.77         10.66         1.89 o                         
   1   4  34         17.20         11.93         1.73 o                         
   2   4  34        290.72        279.98         4.28 o                         
   3   4  34         88.48         87.05         3.21 o                         
   4   4  34         25.38         47.37         3.22 o                         
  -4   5  34        218.07        225.84         4.83 o                         
  -3   5  34          6.89         15.50         1.92 o                         
  -2   5  34        108.62         98.19         3.05 o                         
  -1   5  34          8.04          6.42         1.71 o                         
   0   5  34         66.82         58.92         3.93 o                         
   1   5  34          8.01          5.62         1.75 o                         
   2   5  34        108.60        101.93         3.29 o                         
   3   5  34          7.15         13.06         1.84 o                         
   4   5  34        218.94        220.74         4.28 o                         
   5   5  34          3.44          1.25         2.31 o                         
  -5   6  34        172.53        224.89         9.57 o                         
  -4   6  34         13.66         22.71         4.47 o                         
  -3   6  34         25.40         32.54         2.40 o                         
  -2   6  34         77.67         73.48         2.97 o                         
  -1   6  34         18.06         22.46         2.00 o                         
   0   6  34          4.19          1.75         1.73 o                         
   1   6  34         17.73         19.58         1.94 o                         
   2   6  34         78.30         74.35         3.04 o                         
   3   6  34         25.57         31.08         1.93 o                         
   4   6  34         13.55         12.15         2.39 o                         
   5   6  34        171.90        213.97         9.57 o                         
  -3   7  34         33.17         36.94         4.05 o                         
  -2   7  34         33.79         30.68         2.94 o                         
  -1   7  34         29.59         39.22         2.49 o                         
   0   7  34         72.48         65.31         3.09 o                         
   1   7  34         29.45         37.32         2.47 o                         
   2   7  34         33.87         26.41         2.50 o                         
   3   7  34         33.27         25.89         3.65 o                         
   0   1  35        112.96        105.47         3.06 o                         
   1   1  35         18.42         14.47         1.72 o                         
  -1   2  35        175.75        172.01         3.58 o                         
   0   2  35          0.35          0.39         1.59 o                         
   1   2  35        177.24        170.05         3.45 o                         
   2   2  35         18.87         18.83         1.85 o                         
  -2   3  35         63.60         60.24         2.24 o                         
  -1   3  35          0.30          1.63         1.71 o                         
   0   3  35         13.16          6.53         1.62 o                         
   1   3  35          0.23         -1.18         1.54 o                         
   2   3  35         64.46         56.39         2.16 o                         
   3   3  35        320.30        332.33         4.77 o                         
  -3   4  35        246.50        279.48         4.48 o                         
  -2   4  35         72.28         65.10         2.31 o                         
  -1   4  35        218.18        218.72         3.74 o                         
   0   4  35         70.61         71.32         2.86 o                         
   1   4  35        218.18        219.07         3.96 o                         
   2   4  35         73.44         66.23         2.97 o                         
   3   4  35        247.92        281.75         4.50 o                         
   4   4  35          0.64         -0.77         1.87 o                         
  -4   5  35         53.50         65.94         3.62 o                         
  -3   5  35        264.39        300.94         5.32 o                         
  -2   5  35         59.02         58.17         2.28 o                         
  -1   5  35         80.96         94.99         2.89 o                         
   0   5  35         16.86         10.90         1.78 o                         
   1   5  35         81.68         93.08         3.20 o                         
   2   5  35         57.76         61.19         3.80 o                         
   3   5  35        266.58        304.85         4.61 o                         
   4   5  35         53.50         63.32         2.89 o                         
   5   5  35          6.09          9.88         2.49 o                         
  -4   6  35         41.30         36.79         6.26 o                         
  -3   6  35        238.78        294.24         5.74 o                         
  -2   6  35         48.43         53.28         2.56 o                         
  -1   6  35         56.46         65.38         3.25 o                         
   0   6  35          3.99          3.15         1.79 o                         
   1   6  35         55.75         61.88         2.54 o                         
   2   6  35         48.65         54.43         2.42 o                         
   3   6  35        238.49        287.19         5.31 o                         
   4   6  35         41.26         33.84         4.97 o                         
  -3   7  35         88.73        104.41         8.96 o                         
  -2   7  35         10.85         10.57         2.71 o                         
  -1   7  35          8.84         17.58         2.18 o                         
   0   7  35          7.11          4.84         3.26 o                         
   1   7  35          9.04         20.91         4.26 o                         
   2   7  35         10.93         13.66         2.76 o                         
   0   0  36        371.58        326.58         8.34 o                         
   0   1  36         61.56         51.97         2.39 o                         
   1   1  36        168.81        173.45         3.49 o                         
  -1   2  36         68.34         48.41         1.97 o                         
   0   2  36         46.86         39.90         1.86 o                         
   1   2  36         69.18         51.90         2.01 o                         
   2   2  36          2.75          2.30         1.64 o                         
  -2   3  36         64.90         50.00         2.05 o                         
  -1   3  36        243.53        243.36         4.27 o                         
   0   3  36          7.24          7.03         1.59 o                         
   1   3  36        244.31        243.87         3.85 o                         
   2   3  36         65.00         51.50         1.95 o                         
   3   3  36        124.37        135.08         3.33 o                         
  -3   4  36         15.84         13.52         1.73 o                         
  -2   4  36         28.09         32.46         1.83 o                         
  -1   4  36         57.19         67.45         2.42 o                         
   0   4  36        131.43        116.99         3.72 o                         
   1   4  36         56.85         57.64         2.14 o                         
   2   4  36         28.09         30.59         1.85 o                         
   3   4  36         15.67         15.70         1.72 o                         
   4   4  36         70.96         71.57         3.42 o                         
  -4   5  36         66.42         74.23         3.54 o                         
  -3   5  36         35.96         42.37         2.19 o                         
  -2   5  36         13.71          9.84         1.68 o                         
  -1   5  36          4.38          5.72         1.71 o                         
   0   5  36          0.00          0.65         1.63 o                         
   1   5  36          4.41          4.26         1.76 o                         
   2   5  36         13.70          9.99         1.81 o                         
   3   5  36         35.70         42.13         2.08 o                         
   4   5  36         66.85         80.06         3.76 o                         
   5   5  36          0.50          0.74         3.68 o                         
  -4   6  36         50.32         50.85         5.34 o                         
  -3   6  36         46.85         51.27         3.69 o                         
  -2   6  36         56.60         59.42         3.26 o                         
  -1   6  36          8.01         15.99         1.92 o                         
   0   6  36         94.82        121.07         3.51 o                         
   1   6  36          7.98         12.71         2.17 o                         
   2   6  36         57.38         59.19         4.29 o                         
   3   6  36         47.19         48.92         4.03 o                         
  -1   7  36         16.77         13.62         4.66 o                         
   0   7  36         29.79         24.01         5.15 o                         
   1   7  36         16.70         19.61         3.20 o                         
   2   7  36         28.18         50.92         7.24 o                         
   0   1  37        158.88        150.36         3.15 o                         
   1   1  37        440.23        388.12         4.56 o                         
  -1   2  37        120.37         98.99         2.96 o                         
   0   2  37         42.06         44.54         1.93 o                         
   1   2  37        119.65        100.98         3.68 o                         
   2   2  37         75.03         81.34         2.72 o                         
  -2   3  37        106.11        117.92         3.24 o                         
  -1   3  37         85.30         71.21         2.30 o                         
   0   3  37         16.42         23.56         1.67 o                         
   1   3  37         84.86         71.33         3.09 o                         
   2   3  37        106.00        108.76         3.52 o                         
   3   3  37         56.54         45.02         2.01 o                         
  -3   4  37         17.91         25.48         1.81 o                         
  -2   4  37          6.45          9.88         1.61 o                         
  -1   4  37          5.21          5.06         1.67 o                         
   0   4  37          1.49          2.08         1.65 o                         
   1   4  37          5.11          2.36         1.62 o                         
   2   4  37          6.46         10.68         1.71 o                         
   3   4  37         18.32         24.81         1.81 o                         
   4   4  37         37.23         24.22         1.88 o                         
  -4   5  37          8.78          5.50         2.12 o                         
  -3   5  37         44.24         56.11         2.72 o                         
  -2   5  37        152.30        159.35         3.68 o                         
  -1   5  37         12.84         13.68         1.73 o                         
   0   5  37         13.61         25.77         2.48 o                         
   1   5  37         12.59         12.26         1.93 o                         
   2   5  37        150.09        150.98         3.50 o                         
   3   5  37         44.33         57.09         2.65 o                         
   4   5  37          8.82         10.09         2.68 o                         
  -3   6  37          0.33          1.86         3.74 o                         
  -2   6  37        104.52        145.68         4.98 o                         
  -1   6  37         45.45         57.32         2.97 o                         
   0   6  37        234.64        288.54         5.04 o                         
   1   6  37         45.30         59.43         3.18 o                         
   2   6  37        105.03        144.66         4.51 o                         
   3   6  37          0.31         -4.17         4.17 o                         
   0   7  37          4.47          8.47         5.15 o                         
   0   1  38        101.50        123.23         2.92 o                         
   1   1  38         19.52         19.14         1.66 o                         
  -1   2  38         40.25         39.51         1.75 o                         
   0   2  38         27.95         27.38         1.64 o                         
   1   2  38         40.73         40.65         1.81 o                         
   2   2  38         25.48         14.04         1.64 o                         
  -2   3  38         95.32        111.03         2.81 o                         
  -1   3  38         54.32         57.97         1.91 o                         
   0   3  38         21.34         23.60         1.71 o                         
   1   3  38         54.06         56.62         2.07 o                         
   2   3  38         95.18        106.76         3.17 o                         
   3   3  38         22.21         30.07         1.83 o                         
  -3   4  38         71.14         71.37         2.68 o                         
  -2   4  38         96.54        100.09         3.01 o                         
  -1   4  38         18.80         15.98         1.62 o                         
   0   4  38          0.15          1.22         1.56 o                         
   1   4  38         18.81         19.22         1.79 o                         
   2   4  38         95.90        103.40         3.09 o                         
   3   4  38         70.05         64.95         2.93 o                         
   4   4  38          6.76          7.90         2.06 o                         
  -4   5  38          6.00          7.12         3.80 o                         
  -3   5  38        138.97        150.28         5.68 o                         
  -2   5  38          4.42          8.38         1.91 o                         
  -1   5  38         49.66         45.66         2.04 o                         
   0   5  38         67.22         62.35         2.87 o                         
   1   5  38         49.19         45.49         2.20 o                         
   2   5  38          4.22          9.31         1.71 o                         
   3   5  38        139.67        152.50         4.44 o                         
   4   5  38          6.02          8.47         4.42 o                         
  -2   6  38         63.97         75.39         4.18 o                         
  -1   6  38          0.86          3.50         2.09 o                         
   0   6  38         31.04         48.97         2.75 o                         
   1   6  38          0.70          0.82         2.19 o                         
   2   6  38         64.54         71.04         6.99 o                         
   0   1  39          0.05          0.85         1.39 o                         
   1   1  39         29.23         28.56         1.66 o                         
  -1   2  39        153.86        146.51         3.04 o                         
   0   2  39        176.14        180.43         3.24 o                         
   1   2  39        153.02        148.20         3.02 o                         
   2   2  39         48.63         52.54         1.85 o                         
  -2   3  39         26.27         30.86         1.59 o                         
  -1   3  39        108.50        106.30         2.78 o                         
   0   3  39          0.42          3.08         1.43 o                         
   1   3  39        107.28        109.45         2.95 o                         
   2   3  39         26.44         31.20         1.83 o                         
   3   3  39         15.70         15.99         1.87 o                         
  -3   4  39         87.43         87.38         2.97 o                         
  -2   4  39         65.73         75.40         2.59 o                         
  -1   4  39         24.60         23.76         1.64 o                         
   0   4  39        227.15        267.22         4.12 o                         
   1   4  39         24.55         25.44         2.30 o                         
   2   4  39         65.82         74.53         2.64 o                         
   3   4  39         86.95         83.30         3.26 o                         
   4   4  39         32.09         31.44         2.71 o                         
  -3   5  39         55.63         64.61         4.97 o                         
  -2   5  39         87.90        103.77         3.48 o                         
  -1   5  39         22.52         22.30         2.03 o                         
   0   5  39         46.51         35.74         2.30 o                         
   1   5  39         22.35         25.11         2.38 o                         
   2   5  39         87.22        101.87         3.68 o                         
   3   5  39         55.61         74.84         9.20 o                         
  -1   6  39         18.04         32.14         4.66 o                         
   0   6  39         47.54         70.80         8.47 o                         
   1   6  39         17.98         20.00         3.93 o                         
   0   0  40        218.55        184.93         5.86 o                         
   0   1  40         30.76         27.77         1.56 o                         
   1   1  40        311.34        311.80         4.00 o                         
  -1   2  40          5.51          6.86         1.47 o                         
   0   2  40         27.08         26.88         1.58 o                         
   1   2  40          5.60          9.32         1.43 o                         
   2   2  40          1.65          5.86         1.48 o                         
  -2   3  40          4.51          2.92         1.45 o                         
  -1   3  40         69.51         72.99         2.69 o                         
   0   3  40         30.83         26.62         1.59 o                         
   1   3  40         71.03         74.74         2.45 o                         
   2   3  40          4.63          3.67         1.47 o                         
   3   3  40          0.23         -1.31         1.56 o                         
  -3   4  40          1.88          0.48         2.09 o                         
  -2   4  40         28.81         40.37         2.30 o                         
  -1   4  40         18.54         17.81         1.80 o                         
   0   4  40         47.88         48.57         2.07 o                         
   1   4  40         18.65         10.40         2.13 o                         
   2   4  40         28.56         34.64         1.97 o                         
   3   4  40          1.94          4.96         1.71 o                         
  -2   5  40         24.34         23.79         3.99 o                         
  -1   5  40        190.99        202.25         4.84 o                         
   0   5  40          0.02          0.58         2.03 o                         
   1   5  40        192.65        194.48         4.09 o                         
   2   5  40         24.33         19.18         2.60 o                         
   0   1  41         16.27         14.79         1.45 o                         
   1   1  41         45.20         76.36         2.37 o                         
  -1   2  41         67.54         74.36         2.44 o                         
   0   2  41         20.69         16.01         1.56 o                         
   1   2  41         67.21         70.83         2.31 o                         
   2   2  41          0.45          0.31         1.42 o                         
  -2   3  41          1.66          3.03         1.69 o                         
  -1   3  41          6.52          5.03         1.60 o                         
   0   3  41         10.33          7.40         1.45 o                         
   1   3  41          6.27          5.56         1.43 o                         
   2   3  41          1.76          3.03         1.55 o                         
   3   3  41         12.39         12.03         1.78 o                         
  -3   4  41         20.45         15.91         2.88 o                         
  -2   4  41          2.04          4.87         2.00 o                         
  -1   4  41         28.53         26.84         2.01 o                         
   0   4  41          3.22          2.43         1.68 o                         
   1   4  41         28.51         27.00         2.02 o                         
   2   4  41          2.10          6.51         1.95 o                         
   3   4  41         20.09         17.67         3.38 o                         
  -1   5  41         56.89         56.11        12.27 o                         
   0   5  41         56.91         76.88         3.84 o                         
   1   5  41         57.05         51.65         6.75 o                         
   0   1  42        207.20        219.95         3.24 o                         
   1   1  42          3.01          0.97         1.38 o                         
  -1   2  42        172.08        193.28         3.43 o                         
   0   2  42          2.57         -0.99         1.38 o                         
   1   2  42        172.48        195.18         3.12 o                         
   2   2  42          0.63          1.84         1.50 o                         
  -2   3  42         15.20         25.86         2.08 o                         
  -1   3  42         60.77         54.44         2.43 o                         
   0   3  42         59.66         58.93         2.93 o                         
   1   3  42         60.74         56.99         2.77 o                         
   2   3  42         15.14         20.10         1.78 o                         
   3   3  42          1.05          2.54         2.33 o                         
  -2   4  42          6.73          6.06         2.67 o                         
  -1   4  42         35.71         42.61         3.12 o                         
   0   4  42          0.05          2.56         1.90 o                         
   1   4  42         35.78         44.92         3.75 o                         
   2   4  42          6.55         14.48         4.42 o                         
   0   1  43          0.04          1.28         1.60 o                         
   1   1  43        135.93        152.81         3.14 o                         
  -1   2  43         19.30         30.90         1.87 o                         
   0   2  43        149.54        166.83         3.54 o                         
   1   2  43         19.00         32.57         1.89 o                         
   2   2  43        177.35        207.86         4.18 o                         
  -2   3  43         12.32         12.00         2.33 o                         
  -1   3  43        150.05        165.27         5.71 o                         
   0   3  43          1.40          1.39         1.75 o                         
   1   3  43        149.23        167.86         4.42 o                         
   2   3  43         12.06         10.31         2.78 o                         
   0   0  44        197.45        198.14         9.81 o                         
   0   1  44          3.58          2.84         1.70 o                         
   1   1  44          0.23          1.08         1.90 o                         
  -1   2  44         12.95         12.64         2.14 o                         
   0   2  44          1.66         -1.04         2.14 o                         
   1   2  44         12.78         13.68         2.04 o                         
   2   2  44         22.61         19.32         3.74 o                         
   0   3  44          0.01          0.82         3.37 o                         
   0   1  45          9.15          6.09         2.23 o                         
   1   1  45         20.50         10.18         3.44 o                         
                                                                                
